# Supplementary material for: Application of domain-specific modeling in kinetography and bipedal humanoid robot control
Source: PeerJ Comput Sci. 2025 May 27;11:e2864. doi: 10.7717/peerj-cs.2864 (PMC12192693; doi:10.7717/peerj-cs.2864)
Supplement: Supplemental Information 1 — The .dvMod file contains a metamodel (definition of graphical domain specific language that is constructed for modeling in robotics), and one model example, that is described in the article. The DVMod file is in XML format and some attribute values that are images are coded by Base64(), This is wide used coding for images and sounds in applications. Other contents include: script code for animations, model execution, that illustrates how model is used for verification of language and models, before real hardware is done. [file peerj-cs-11-2864-s001.zip]

Archive with 2 entries (2 files):
- ModelExec.dvRep
- LabanForRobot.dvMod
