# Supplementary material for: Application of domain-specific modeling in kinetography and bipedal humanoid robot control
Source: PeerJ Comput Sci. 2025 May 27;11:e2864. doi: 10.7717/peerj-cs.2864 (PMC12192693; doi:10.7717/peerj-cs.2864)
Supplement: Supplemental Information 1 — The .dvMod file contains a metamodel (definition of graphical domain specific language that is constructed for modeling in robotics), and one model example, that is described in the article. The DVMod file is in XML format and some attribute values that are images are coded by Base64(), This is wide used coding for images and sounds in applications. Other contents include: script code for animations, model execution, that illustrates how model is used for verification of language and models, before real hardware is done. [file peerj-cs-11-2864-s001.zip › ModelExec.dvRep]

REPORT ExecuteModel INTERVAL 200
do :LogicModels;
{
	if id = 'LabanForRobot' then Report_LabanForRobot() endif
	:RefreshModel();
}
ENDREPORT


/* Report_LabanForRobot INTERVAL 200 */
REPORT Report_LabanForRobot 
/* ----------------  Update DSM control values ------------------ */
var $tp = :RemoteIPPortAsync;
if :TargetRTSPort; = 'SYNC' then
	$tp = :RemoteIPPortSync; 
endif


var $dvs = ''
/* ------- Value instead of DefaultValue --------- */
foreach .
{
	if :ctrlType; = 'DVMExFB' then
		do #InPort { if :Connections; = '' then $dvs = :Value; :Value=$dvs; endif }
	else
		if :Connections; = '' and :Value as defined; = True then $dvs = :Value; :Value=$dvs; endif
	endif
}

var $cnt ='1' 
var $mList = 'DEBUG GET_VAR_VALUE "LabanForRobot.pathGen.PERIOD,LabanForRobot.pathGen.OUT"'
var $setOfVars = f:EXTERNAL($tp,$mList)
toset $mList $setOfVars,','

:.pathGen#PERIOD.Value=$mList[$cnt]; $cnt++
:.pathGen#OUT.Value=$mList[$cnt]; $cnt++

/* ----------------  Update FB values ------------------ */

var $tp = :RemoteIPPortAsync;
if :TargetRTSPort; = 'SYNC' then
	$tp = :RemoteIPPortSync; 
endif
var $comName = 'DT GS "'
var $mList = 'LabanForRobot.pathGen.PERIOD,LabanForRobot.pathGen.AMPLITUDE,LabanForRobot.pathGen.OUT'
append $comName $mList ,'"'

var $setOfStat = f:EXTERNAL($tp,$comName)
var $mStat = ''
var $count = '0'
toset $mStat $setOfStat,','

foreach .FunctionBlock
{
	if :IsFunc; = True then		
		do #OutPort { $count++ :Status=$mStat[$count]; }
		:Status=$mStat[$count];	
	else
		do #InPort { $count++ :Status=$mStat[$count]; }	
		do #OutPort { $count++ :Status=$mStat[$count]; }		
	endif
}
var $comName = 'DT GS "'
var $mList = 'LabanForRobot.entryNote,LabanForRobot.footPosFront,LabanForRobot.footposfront3,LabanForRobot.footposfront5,LabanForRobot.footPosTop,LabanForRobot.footTrajec,LabanForRobot.footVarNote,LabanForRobot.nextScale,LabanForRobot.noteGenMovem,LabanForRobot.offset,LabanForRobot.selCurrShape,LabanForRobot.selPeriod,LabanForRobot.setLineType,LabanForRobot.Step1,LabanForRobot.Step10,LabanForRobot.Step11,LabanForRobot.Step12,LabanForRobot.Step13,LabanForRobot.Step14,LabanForRobot.Step15,LabanForRobot.Step16,LabanForRobot.Step17,LabanForRobot.Step18,LabanForRobot.Step19,LabanForRobot.Step2,LabanForRobot.Step20,LabanForRobot.Step21,LabanForRobot.Step22,LabanForRobot.Step3,LabanForRobot.Step4,LabanForRobot.Step5,LabanForRobot.Step6,LabanForRobot.Step7,LabanForRobot.Step8,LabanForRobot.Step9'
append $comName $mList ,'"'

var $setOfStat = f:EXTERNAL($tp,$comName)
var $mStat = ''
var $count = '0'
toset $mStat $setOfStat,','

foreach .!FunctionBlock; orderby :id;
{
	if :ExcludeForTarget; != true and :ctrlType; != 'DVMExModifier' then
		$count++ :Status=$mStat[$count];
	endif
}
/*	Direct mapped propertis on model level	*/
:.footPosTop.Renderer.MotionCurrOffset=offset.Value;
:.footPosTop.MotionCurrOffset=offset.Value;
:.footPosTop.MotionCurrLineType=setLineType.Value;
:.footPosTop.Renderer.CurrShapeIndex=selCurrShape.Value;
:.footPosTop.MotionCurrIndex=selCurrShape.Value;
:.footPosTop.Renderer.SelectedShapesAsString=nextScale.Value as mod18;
:.footPosTop.Renderer.CameraAngleX=nextScale.Value;
:.footPosTop.Renderer.CameraAngleY=nextScale.Value;
:.footPosTop.Renderer.CameraAngleZ=pathGen#OUT.Value;
:.footPosTop.Value=pathGen#OUT.Value;
:.footPosFront.Value=footPosTop.Value as div4;
:.footposfront3.Value=footPosFront.Value as complement360;
:.footposfront3.RightAbs=footPosFront.RightAbs;
:.footposfront3.TopAbs=footPosFront.TopAbs;
:.footposfront5.Value=footPosFront.Value as mul2 as complement10;
:.footposfront5.RightAbs=footPosFront.MotionPixX(2);
:.footposfront5.BottomAbs=footPosFront.MotionPixZ(2);
/*	End of direct mapped propertis on model level */
/*	Begin of direct mappings for shallow copies */
/*	End of direct mappings for shallow copies */
/*	Begin of redirected source signals */
/*	End of redirected source signals */
/*	Direct mapping of function ports */
/*	End of direct mapping of function ports */
/*	Direct mapping of modified properties */
:.footPosFront.RotationCenter={X=240| Y=170};
/*	End of direct mapping of modified properties */
/*	Set RTS variables using controls */
begin_trans
end_trans
/*	End of set RTS variables using controls */

ENDREPORT
