# Supplementary material for: Application of domain-specific modeling in kinetography and bipedal humanoid robot control
Source: PeerJ Comput Sci. 2025 May 27;11:e2864. doi: 10.7717/peerj-cs.2864 (PMC12192693; doi:10.7717/peerj-cs.2864)
Supplement: Supplemental Information 1 — The .dvMod file contains a metamodel (definition of graphical domain specific language that is constructed for modeling in robotics), and one model example, that is described in the article. The DVMod file is in XML format and some attribute values that are images are coded by Base64(), This is wide used coding for images and sounds in applications. Other contents include: script code for animations, model execution, that illustrates how model is used for verification of language and models, before real hardware is done. [file peerj-cs-11-2864-s001.zip › LabanForRobot.dvMod]

<?xml version="1.0" encoding="utf-8"?>
<DVModel id="LabanForRobot">
  <objects>
    <object Type="AnalogControler" ctrlType="DVMExImgRotator" Name="footPosTop" Index="358" ShallowCopySrcID="footPosTop" PreDefStyle="" BodyColor="" Width="63" Height="145" ExcludeForTarget="False" ScaleCoef="0.500" Show3DNavig="False" Navig3DMin="-100" Navig3DMax="100" Left="653" Top="278" c3Dabs="0" MinValue="" MaxValue="" PercentValues="" DataType="REAL" Items="{{StateID=}{Name=0}{LineType=CIR}{X=72}{Y=0}{Z=252}{Alpha=-80}{Beta=28.7999992370605}{Step=1}{Offset=0}{RotLine=90}{Rotate=90}{LockPos=False}{CanElev=True}{ElevAngle=-10}{Data=BEZ}{ToolAction=None}{ToolInitPos=0}{Color=Color [DarkGreen]}{Speed=100}}{{StateID=}{Name=1}{LineType=BEZ}{X=6}{Y=0}{Z=244}{Alpha=4}{Beta=17}{Step=1}{Offset=0}{RotLine=90}{Rotate=90}{LockPos=False}{CanElev=True}{ElevAngle=-10}{Data=BEZ}{ToolAction=None}{ToolInitPos=0}{Color=Color [DarkGreen]}{Speed=100}}{{StateID=}{Name=2}{LineType=BEZ}{X=16}{Y=0}{Z=213}{Alpha=-40}{Beta=62.4000015258789}{Step=1}{Offset=0}{RotLine=90}{Rotate=90}{LockPos=False}{CanElev=True}{ElevAngle=-10}{Data=BEZ}{ToolAction=None}{ToolInitPos=0}{Color=Color [DarkGreen]}{Speed=100}}{{StateID=}{Name=3}{LineType=CIR}{X=21}{Y=0}{Z=104}{Alpha=-6}{Beta=24}{Step=1}{Offset=0}{RotLine=90}{Rotate=90}{LockPos=False}{CanElev=True}{ElevAngle=-10}{Data=CIR}{ToolAction=None}{ToolInitPos=0}{Color=Color [DarkGreen]}{Speed=100}}{{StateID=}{Name=4}{LineType=CIR}{X=16}{Y=0}{Z=64}{Alpha=6}{Beta=24}{Step=1}{Offset=0}{RotLine=90}{Rotate=90}{LockPos=False}{CanElev=True}{ElevAngle=-10}{Data=CIR}{ToolAction=None}{ToolInitPos=0}{Color=Color [DarkGreen]}{Speed=100}}{{StateID=}{Name=5}{LineType=BEZ}{X=49}{Y=0}{Z=47}{Alpha=22}{Beta=43.2000007629395}{Step=1}{Offset=0}{RotLine=90}{Rotate=90}{LockPos=False}{CanElev=True}{ElevAngle=-10}{Data=BEZ}{ToolAction=None}{ToolInitPos=0}{Color=Color [DarkGreen]}{Speed=100}}{{StateID=}{Name=6}{LineType=BEZ}{X=113}{Y=0}{Z=92}{Alpha=10}{Beta=15}{Step=1}{Offset=0}{RotLine=270}{Rotate=270}{LockPos=False}{CanElev=True}{ElevAngle=0}{Data=BEZ}{ToolAction=None}{ToolInitPos=0}{Color=Color [DarkGreen]}{Speed=100}}{{StateID=}{Name=7}{LineType=BEZ}{X=108}{Y=0}{Z=139}{Alpha=8}{Beta=30}{Step=1}{Offset=0}{RotLine=90}{Rotate=90}{LockPos=False}{CanElev=True}{ElevAngle=-10}{Data=BEZ}{ToolAction=None}{ToolInitPos=0}{Color=Color [DarkGreen]}{Speed=100}}{{StateID=}{Name=8}{LineType=LIN}{X=72}{Y=0}{Z=252}{Alpha=8}{Beta=24}{Step=1}{Offset=0}{RotLine=90}{Rotate=90}{LockPos=False}{CanElev=True}{ElevAngle=-10}{Data=LIN}{ToolAction=None}{ToolInitPos=0}{Color=Color [DarkGreen]}{Speed=100}}{{StateID=}{Name=9}{LineType=LIN}{X=72}{Y=0}{Z=252}{Alpha=0}{Beta=1}{Step=1}{Offset=0}{RotLine=90}{Rotate=90}{LockPos=False}{CanElev=True}{ElevAngle=-10}{Data=LIN}{ToolAction=Jump}{ToolInitPos=0}{Color=Color [A=255, R=255, G=255, B=255]}{Speed=100}}{{StateID=}{Name=10}{LineType=BEZ}{X=24}{Y=0}{Z=50}{Alpha=20}{Beta=35}{Step=1}{Offset=0}{RotLine=90}{Rotate=90}{LockPos=False}{CanElev=True}{ElevAngle=-10}{Data=BEZ}{ToolAction=None}{ToolInitPos=0}{Color=Color [DarkGreen]}{Speed=100}}{{StateID=}{Name=11}{LineType=BEZ}{X=34}{Y=0}{Z=6}{Alpha=25}{Beta=4}{Step=1}{Offset=0}{RotLine=90}{Rotate=90}{LockPos=False}{CanElev=True}{ElevAngle=-10}{Data=BEZ}{ToolAction=None}{ToolInitPos=0}{Color=Color [DarkGreen]}{Speed=100}}{{StateID=}{Name=12}{LineType=LIN}{X=46}{Y=0}{Z=43}{Alpha=1}{Beta=1}{Step=1}{Offset=0}{RotLine=90}{Rotate=90}{LockPos=False}{CanElev=True}{ElevAngle=-10}{Data=LIN}{ToolAction=None}{ToolInitPos=0}{Color=Color [DarkGreen]}{Speed=100}}{{StateID=}{Name=13}{LineType=BEZ}{X=58}{Y=0}{Z=45}{Alpha=16}{Beta=38}{Step=1}{Offset=0}{RotLine=90}{Rotate=90}{LockPos=False}{CanElev=True}{ElevAngle=-10}{Data=BEZ}{ToolAction=None}{ToolInitPos=0}{Color=Color [DarkGreen]}{Speed=100}}{{StateID=}{Name=14}{LineType=BEZ}{X=73}{Y=0}{Z=8}{Alpha=-16}{Beta=6}{Step=1}{Offset=0}{RotLine=90}{Rotate=90}{LockPos=False}{CanElev=True}{ElevAngle=-10}{Data=BEZ}{ToolAction=None}{ToolInitPos=0}{Color=Color [DarkGreen]}{Speed=100}}{{StateID=}{Name=15}{LineType=LIN}{X=66}{Y=0}{Z=47}{Alpha=1}{Beta=1}{Step=1}{Offset=0}{RotLine=90}{Rotate=90}{LockPos=False}{CanElev=True}{ElevAngle=-10}{Data=LIN}{ToolAction=None}{ToolInitPos=0}{Color=Color [DarkGreen]}{Speed=100}}{{StateID=}{Name=16}{LineType=BEZ}{X=77}{Y=0}{Z=51}{Alpha=13}{Beta=24}{Step=1}{Offset=0}{RotLine=90}{Rotate=90}{LockPos=False}{CanElev=True}{ElevAngle=-10}{Data=BEZ}{ToolAction=None}{ToolInitPos=0}{Color=Color [DarkGreen]}{Speed=100}}{{StateID=}{Name=17}{LineType=BEZ}{X=90}{Y=0}{Z=25}{Alpha=-13}{Beta=6}{Step=1}{Offset=0}{RotLine=90}{Rotate=90}{LockPos=False}{CanElev=True}{ElevAngle=-10}{Data=BEZ}{ToolAction=None}{ToolInitPos=0}{Color=Color [DarkGreen]}{Speed=100}}{{StateID=}{Name=18}{LineType=LIN}{X=86}{Y=0}{Z=56}{Alpha=1}{Beta=1}{Step=1}{Offset=0}{RotLine=90}{Rotate=90}{LockPos=False}{CanElev=True}{ElevAngle=-10}{Data=LIN}{ToolAction=None}{ToolInitPos=0}{Color=Color [DarkGreen]}{Speed=100}}{{StateID=}{Name=19}{LineType=BEZ}{X=94}{Y=0}{Z=61}{Alpha=9}{Beta=16}{Step=1}{Offset=0}{RotLine=90}{Rotate=90}{LockPos=False}{CanElev=True}{ElevAngle=-10}{Data=BEZ}{ToolAction=None}{ToolInitPos=0}{Color=Color [DarkGreen]}{Speed=100}}{{StateID=}{Name=20}{LineType=BEZ}{X=103}{Y=0}{Z=45}{Alpha=-8}{Beta=3}{Step=1}{Offset=0}{RotLine=90}{Rotate=90}{LockPos=False}{CanElev=True}{ElevAngle=-10}{Data=BEZ}{ToolAction=None}{ToolInitPos=0}{Color=Color [DarkGreen]}{Speed=100}}{{StateID=}{Name=21}{LineType=LIN}{X=100}{Y=0}{Z=66}{Alpha=-8}{Beta=7}{Step=1}{Offset=0}{RotLine=90}{Rotate=90}{LockPos=False}{CanElev=True}{ElevAngle=-10}{Data=LIN}{ToolAction=None}{ToolInitPos=0}{Color=Color [DarkGreen]}{Speed=100}}{{StateID=}{Name=22}{LineType=BEZ}{X=106}{Y=0}{Z=74}{Alpha=7}{Beta=11}{Step=1}{Offset=0}{RotLine=90}{Rotate=90}{LockPos=False}{CanElev=True}{ElevAngle=-10}{Data=BEZ}{ToolAction=None}{ToolInitPos=0}{Color=Color [DarkGreen]}{Speed=100}}{{StateID=}{Name=23}{LineType=BEZ}{X=114}{Y=0}{Z=63}{Alpha=-7}{Beta=4}{Step=1}{Offset=0}{RotLine=90}{Rotate=90}{LockPos=False}{CanElev=True}{ElevAngle=-10}{Data=BEZ}{ToolAction=None}{ToolInitPos=0}{Color=Color [DarkGreen]}{Speed=100}}{{StateID=}{Name=24}{LineType=JUMP}{X=112}{Y=0}{Z=80}{Alpha=-3}{Beta=2}{Step=1}{Offset=0}{RotLine=90}{Rotate=90}{LockPos=False}{CanElev=True}{ElevAngle=-10}{Data=JUMP}{ToolAction=None}{ToolInitPos=0}{Color=Color [DarkGreen]}{Speed=100}}{{StateID=}{Name=25}{LineType=JUMP}{X=295}{Y=0}{Z=97}{Alpha=-3}{Beta=2}{Step=1}{Offset=0}{RotLine=90}{Rotate=90}{LockPos=False}{CanElev=True}{ElevAngle=-10}{Data=JUMP}{ToolAction=Jump}{ToolInitPos=0}{Color=Color [DarkGreen]}{Speed=100}}" DefaultValue="" Value="0" Theme="" UseCustomColor="" BodyStyle="" CustColor="" OnColor="" OffColor="" OuterColor="" OuterGradient="" IsHWSig="" rw="" PortAddress="" Connections="~ro9&gt;Rel4,~ro10&gt;Rel6,~ro16&gt;Rel14,~ro26&gt;Rel20,~ro44&gt;Rel24,~ro42&gt;Rel26,~ro19&gt;Rel16,~ro32&gt;Rel18,~inFootVariat&gt;Rel72" OperationDescr="" Font="Microsoft Sans Serif, 8.25pt" BackColor="Transparent" ForeColor="ControlText" ItemColor="" NeedleWidth="" NeedleDotSize="" NeedleRadius="" DivisorNum="" UseConnPoints="True" ConnPointList="ObjectConPoint,DVMExControls,DVControl.dll{{x=0}{y=77}{z=0}{roleID=ro9}{symType=c}{symSize=5}{cpID=ro9}{color=Color [Black]}}{{x=0}{y=126}{z=0}{roleID=ro10}{symType=c}{symSize=5}{cpID=ro10}{color=Color [Black]}}{{x=0}{y=55}{z=0}{roleID=ro16}{symType=c}{symSize=5}{cpID=ro16}{color=Color [Black]}}{{x=0}{y=15}{z=0}{roleID=ro26}{symType=c}{symSize=5}{cpID=ro26}{color=Color [Black]}}{{x=0}{y=102}{z=0}{roleID=ro44}{symType=c}{symSize=5}{cpID=ro44}{color=Color [Black]}}{{x=0}{y=35}{z=0}{roleID=ro42}{symType=c}{symSize=5}{cpID=ro42}{color=Color [Black]}}{{x=53}{y=108}{z=0}{roleID=ro19}{symType=c}{symSize=5}{cpID=ro19}{color=Color [Black]}}{{x=38}{y=137}{z=0}{roleID=ro32}{symType=c}{symSize=5}{cpID=ro32}{color=Color [Black]}}{{x=33}{y=1}{z=0}{roleID=inFootVariat}{symType=}{symSize=5}{cpID=inFootVariat}{color=Color [Black]}}" ControlIconFlowColor="Violet" ControlIconFlowSatur="60" ControlIconVisible="True" ControlIconPosition="CenterRight" ControlIconWidth="32" ControlIconDrawOut="True" ControlIconToGif="False" ControlIconText="Current shape&#xA;Name (ID): :MotionCurrName;&#xA;Alfa: :MotionCurrAlfa;; AlfaPix: :MotionCurrAlfaPix;&#xA;Beta: :MotionCurrBeta;; BetaPix: :MotionCurrBetaPix;&#xA;CanElev: :MotionCurrCanElev;; Color: :MotionCurrColor;&#xA;Data: :MotionCurrData;; ElevAngle: :MotionCurrElevAngle;&#xA;Index: :MotionCurrIndex;; LineType: :MotionCurrLineType;&#xA;Offset: :MotionCurrOffset;; OffsetPix: :MotionCurrOffsetPix;&#xA;PixX: :MotionCurrPixX;; PixY: :MotionCurrPixY;&#xA;PixZ: :MotionCurrPixZ;; Rotate: :MotionCurrRotate;&#xA;Speed: :MotionCurrSpeed;; State: :MotionCurrState;&#xA;Step: :MotionCurrStep;; StepPix: :MotionCurrStepPix;&#xA;ToolAction: :MotionCurrToolAction;; ToolInitPos: :MotionCurrToolInitPos;&#xA;CurrX: :MotionCurrX;; CurrY: :MotionCurrY;&#xA;CurrZ: :MotionCurrZ;; NextLineType: :MotionNextLineType;&#xA;NextPixX: :MotionNextPixX;; NextPixY: :MotionNextPixY;&#xA;NextPixZ: :MotionNextPixZ;; NextToolAction: :MotionNextToolAction;&#xA;NextX: :MotionNextX;; NextY: :MotionNextY;&#xA;NextZ: :MotionNextZ;; StartTime: :MotionStartTime;" ControlTextForID="" ControlIconErrorText="" ControlIconXY="{X=0,Y=0}" ControlLabelFont="[Font: Name=Microsoft Sans Serif, Size=8.25, Units=3, GdiCharSet=1, GdiVerticalFont=False]" ControlLabelColor="Black" ControlIconStr="iVBORw0KGgoAAAANSUhEUgAAAAEAAAABCAYAAAAfFcSJAAAAAXNSR0IArs4c6QAAAARnQU1BAACxjwv8YQUAAAAJcEhZcwAADrwAAA68AZW8ckkAAAALSURBVBhXY2AAAgAABQABqtXIUQAAAABJRU5ErkJgggAAAAAAAAAAAAAAAAAAAAAAAAAAAAAAAAAAAAAAAAAAAAAAAAAAAAAAAAAAAAAAAAAAAAAAAAAAAAAAAAAAAAAAAAAAAAAAAAAAAAAAAAAAAAAAAAAAAAAAAAAAAAAAAAAAAAAAAAAAAAAAAAAAAAAAAAAAAAAAAAAAAAAAAAAAAAAAAAAAAAAAAA==" ControlIconTabs="0" OnSetValue="" IsGlobal="False" IsRetain="False" IncludeInAppView="True" DrawTextAndIcon="False" LockSize="False" ShowDimmer="False" DimmerIncr="1" DimmerInterval="200" DimmerLeftPosition="TopLeft" DimmerRightPosition="TopRight" DimmerSize="12" DimmerFillColor="Transparent" ControlIconRotate="0" PeriphID="" IsConst="False" ControlIconItems="" ControlIconCallout="False" ControlIconCalloutColor="Green" ControlIconCalloutDrawBorder="False" ControlIconTextMaxLen="256" ControlIconMaxLines="50" ControlIconAnimate="False" ControlIconIndex="-1" ControlIconCalloutBorder="2" FitToControlIconTextSize="False" explosions="" ControlIconSlideWidth="" TextInCommandPanel="" ReportRangeErrorBeforeLimit="False" ControlIconCalloutLines="False" ControlIconCalloutSatur="60" StatusColor="White" ControlIconTextCut="False" ProfileFile3DRend="" ProfileName3DRend="" SpaceImageScale="{Width=1, Height=1}" DrawCraneNavig="False" ImageToRotScale="{Width=1, Height=1}" ImageToRotShear="{Width=0, Height=0}" RobotFontLine="DVMExControls.RobotFontLines" DrawRobotFontLines="False" UnifyColor="False" Space3DItems="" ImageToRotShift="{X=0,Y=0}" XYBottomImageShift="{X=0,Y=0}" XYTopImageShift="{X=0,Y=0}" XZBackImageShift="{X=0,Y=0}" XZFrontImageShift="{X=0,Y=0}" YZLeftImageShift="{X=0,Y=0}" YZRightImageShift="{X=0,Y=0}" ToolColor="Green" ToolLineWidth="1" SegmentColor="Maroon" SegmentLineWidth="1" TraceBufferColor="Blue" TraceLineWidth="1" Space3DLineColor="LightGray" Space3DLineWidth="1" ShapeLineWidth="1" SelShapeColor="Red" SelShapeLineWidth="3" ToDrawConnPoints="False" ShowRotCenter="True" HideSpaceImage="False" RotationCenter="{X=22, Y=40}" SpaceImagePos="{X=0,Y=0}" TranspCoef="1" RobotTextRefPoint="{X=20, Y=15}" RobotFontDef="" ImageStr="iVBORw0KGgoAAAANSUhEUgAAAD8AAACRCAYAAAB0SWBBAAAAAXNSR0IArs4c6QAAAARnQU1BAACxjwv8YQUAAAAJcEhZcwAADrwAAA68AZW8ckkAAA/gSURBVHhe7V1ZV1RJEp7f0P9jHmbe+px5mHnsbvucPtMzPT2nx/F0Kyq7zb6UtCAgKKisgg2yyV4sBRT7VuyIyI7IXhT7priAiBqTcekqKbh75b1VnJ6H+wCVN25+EZGZkZERkX8AgD/8Xp/fLXAUuE3g371/By/fvoTnu89hyDQEm6824fXb1/D+w3tC2/E1Shb4gw8H0Pi0EZxzLkJw0WWI0J6H5GpvuKG9AH7FXuBb7A0rL1ZEMWD/YB8MkwbI7c2F8eVxQIaqxTjJ4BFUQIk/FLVFwfPFctZnxVQNmiJn6Jju4AUyvT5NaPlBaq0fVPbEQWLVz8zfO3s7qjBAEvj5zXkIKdfA+lIdJ/CjDPEt9oE3+29YgXz4+AGCywLBZKyworW53AC+RT6w925PcQaIBo/q6PLwMjxfbREFHJnQO1YASc1JrCAyOzPh0XghK6252VII14c7Dvi7DXehezRfNHCzBrjmuZ4A8fHjR7icc4mXlqYsWPGJU5TkcfYOKgmQDBwZgNpyfAJ7PP8YUmr56SVUeUPvXK+i0hcFvnG8ETIaf5EFPjD33ycAROgjYHG5nZdebmsk6If19gd/q+4WrK52UwPvnOMsSOsBYXbLRIv9wbvnuwt2lmvZ8y84qfZueW6C9EIKzsH2m237gz+feV6ws5zgtf5WABBQZAn/ZIe0zqaftbyHK01xXzFEVd+A2PoYQCOLhiEkasz/kPaDbPAo5aMdNTwzCM4fmytNEFYZxrw3uTYJnnkeUN59FxaNVTD+LI8YQgHwcu+lzQxQGLyOLGnWap/VlQWNT9J5mZlU7QdPjE9gZHEEPHP+e6ItMiC0IlQd8OcenJMl+TlTK9wgqnpU8jF1MTAxx28h4jDDd3Bi3FppZv12pM4PNl5t2MQAUZL3KvSSBb6wLRp0AzqrDoZXhcPGciMnvepHyVD2pAyGTcOQWB/O2a608zZkd2UrDz6sKozY8w2SGRCp84dXb19ZddCfTIBckyP+37fYl2mP5q3JWMnZdniqAuKb4pUHn9GZAV0yTFunbKcTnbtScIVXmnVjdYcq/5DfFjAMZkF6e7ry4PuN/fBrfbAkya8u1UNkdeSJznGt8UumGsDhZZ4fvAq5mYQaklTtD2NLY8qDR9s+WCvN0Imv9gG04Y+vxxezL55k4lIF+Bc6w9TaFNMet8GhRT/xMtuDLH+2rvWiJjz8yI8ZP3J2xjSXD/jkdwVDQOV/mOczzWeMd2ZidYIZ97g/xz08mzp3jxZCiiHFAmZydRJuV3hwfm9tqRGCSoPUA68p08CyqdaqQwVdGgL0BziTdwZiumKYBwGipjx/8xwaxhsgtS2V2Zs75zozk9m3975l3sF3F+cKYMlUBz8X/mwFpG2yDe7XcQ+z+NpwGDAOMO/g94xbRmL5xcLAwuH/xD6iG9aO1kJOy+HSU9B9CPqrvK9g//0+46/L6c4hVlko8cJ4kbHrCZrSQMbrk9icCPVj9bD1egt23+1a9ui3Om8BPp/Hfg76ET2gL8/c6cqhSshsCmWX/JoB3PPcmbZI7xddCCTVhRHHSAH5vxvTH+rgUZre+U7grfsOvsz9kpEsrrOXyIx+W6+BWrI+Ly6cXJp6x/Mhu+kaxOqDwCPfDa6QTRIypGu6i2EGGirJrcmMJZhqSIXN15ug7dcSE/gaK/i0ltvQO9vLaFhI+VUwzn3yI7YPZ8N9w3364JGbNztuQutcKyS3JIMH8dB0jTyUtAKY1/fJ+VpIIM5KNzIUrpLhlNebx8wLaMejBfjF3S8gq+U6bCyUWNHHYWceIiX9JVDedffE99GOoC55JFg3XQfn836C9qEsWaDZjJsdosboufXLvwA+xOXdNdPFuK+jO6Lhb2l/Bs/Sv8OGCZmgA4+cczC3OceAu8ThBsPVhDp4XIbcta7Egclua/NZbaJ/I87R+7WBZOy6MtqATIjqiIK/pv0JmgcyIKX104pwIesCy5KpY1YTquBxFvUlkhENgsOfL+X92r57ZFi4wMOeh8wkGVsXy1h05tMgnCOO0xudroKbdTfpgV97uUbGtzQDRwpIobZVPQngSpjQM9vDbHa8i4hjk0x4bPbCrSoNrO6s0gH/ET4S7rvB/JEZVaizSvy+s26AmKpgiCSOz7cHbwHd6F8nfA1bplKL9DeWmxjGiFV5bMe7zhc/LoaSzlhV1Z2PeZNTReBPjspGl0ahzdgGf0n9429900FoqRfgiZIZPA4P9P6ikYVCZGMKL/jvUv7pMMDNTNkmzg3/govQPdMNoYZQ8NP9CzpH8uBe6z0LQBwWF4n98ZAYZektMYDLoiTwTU+buK0sChOarcMjpz2BMYYM8wb4PvN7y1gfXhwGnzzryZlr+eOUPBoTO+ttDif5o0yr7s8FPPNDZ6af1o+RLu4fjru+wsvZDz5ZwaPpiOBtlY4a79cNFgA6RSdWJiCuMQ6cspxO9Duq9DLMb32aD8xDgBU8rut3KvmdCWoAE/uNgq4UqB6pZuz6b5K+OQE+qMiV1dfPCh6NiY5heXa72A7TbpdUH8bYAefzz4O259O54vaqgRyWuoif8NDDikECtDuoND2MGDFtm0BT7wFrC8VM/xPrIwEjQETP9hqyD1e6o0rQn54uBnSQdhg7wKv8H/B4NAviG7k9vKxqj8dBSnRODZoVfRlQ2FfIeJecik56j49qADt4LQFPnIpqdFaJb6BHB5e/iPYIXnOXFXykPhJWZJ7HKwFGKs3+0TTAAAghO58VfFp7GrSSQwGpH3Wk9qGlZKkmrjY+BrCCn16bhtgKz1MNfhYjusiqJRk8vuBZcLrBoxZeIRjQScrFAE7bPpC4ntdkHE46kuo3kTiAhOYE6eAxOCCuNuxUqz4Kwon4+mTt53Fzs+0A21dbtCm1Log5IxBt4ZkbNk80Q5Yh/lRLf3G5g3PZEzyuwmPj4fGcU82AC5kXpEseNWBndwdcclxOtfqbY3yOq76g5PEFnPyCi4UDB20Zm0q+ix5oyWP+6AvoIKx//OupVH/zqa4syZtfcs11halp7aljgEc+exSHKLU3g8czdi9y/r5NDg2VVFPatLnO7ySBRyZgkEJpd9ypAo9OTZvG/NGX8dRke7X1dDCA+CW8ydE3NfAz6zNwp4YjbMTBLMJnc/VMvA418EjIh2ROYVQU7fFJmx4mLWBgFFXwmAAYVubt8OCDitw4ExUlT3hHOYhHQyuL4nLsaEtULD2M4JC8n+fzgJh/w/DPRBIbL7YjarczkeQEjOhQBDwSPZ9FUlCWHHPdj9f7MFEcioFP70iH8dkah5Q+W9T3UUbYNOaREMbAYFSE2iot9L0Z4sA05+koJnkkLBQbL9RRJX6/33zLEsWtKPiomiiSFVHlQNLXWeJz+SZum9UeiWO6aSaJr1VCgnJotg3lwP024RhcKuB393dBIzEZQQ4oce/o4GzaWVHR11TAo/RZMyjsYOf3PdVCUgt7zr5Nzgy+8cMaC2sH8Oi1wZgiMUYaNclfJbHv4tSSvc4GjXcx5bRmpEYUcGQONfB4JLy10W83BmySUFSMyhAjcXMbauDvNNyBp7PWOTg0pCmWRkptEHRM8VdnUWzMY+oIZjmK7SzNdlumcrhIavZIkTpVtbcn+DLiU6wYrLAf+ISmBBib0asveUxIJHk1Ymd4qhsbMzFM6kV/GU11FkPrGUlHx4QnqSpPVe0xb3Z7U/3Z/qrWU3YVBWqzvV1i90hmlq/2MOVcziPrJbYP2WNbm9MczumZFcOMUw2ezzmpGniMdrxWom6IunG+QtBTI8QAKpLHxN+sZnVPcGJ1HvBs9Zns8U5ttkf3sGmJv9aVmGVLfBtSgoal4JiQpBUxb9Xezk4bmyCuKc4mqVOR/MH7AwgkJR/ES832LW1khT/MbczZH3z5QDloO9RNPMQSFlJVnK29zRMepnKrmYKG1ZWia6PtDx6rkwWTco1qqnxifQQVlbd5zGNcvmEwQ1Xwtho21HZ1GOWkptRNRj3JpD5ZeEju+Jc95rEA0G29uk5LPA7nO3WVygTZ4A9zVptUlTxXPJ1U0Ob2ssDjyewNUo9OTZV/sdYm2TsrxBRZ4DFjeXKKvVqxUgzRET8d5ssJAZLyu2TwWDUluMhFVakjQzXF7rz5MlJAy1Z79NisLqociUHCXjD8RQ5AvnckSR6rld2pDlFd6k9J2MvxWpo0GCEJfBDJuFJ7hkeVT645LBJCA7AsIwcPAEtU3sCYJ08pJZ+kMEiU5LHMWqCdMqsxu+t4vTwpAG0e89HV0TA5XaT6WEfJNz5Jg/xH+dRVXtTGBmNsUxuj7QIcwYeVecHyi2X1wWN1QntXTcFqy7TU/Dgd3jEfXBoMj0f461IrZdEhXayMjBEfqoNHt3Bqk/3UHcGXdt4BdJOpDh6TCdR0T7FpEIa1Hi8XTZMRrGpfNVQFOpb6kkqqOBttml4bNqaxghdz54TSjFglufvXq64rpvKsS92j2UdwryHCbkubmalYYxdLPtFUc8HZHndtjlAdKYQcfL7ef60eeDx98SEZk0qrtBj6SmxheSWPZRPzDJF2B79FSsDieYCSKn9izF+ruGaXLetxTdB1xwPW31QVPF8ZdzGqSqsNk7YiUOCHBmMsS92rvVcQpPJpKxezLmVfUlzqVmrf/LQZfuWpKU9LqkJ0cP/uQy7royFZIRoWyePNAmMz1Xaf7NpJBUY8AxTqOI3fLeBDSJF8rCwsJBmlf48qdWaqGdIAJ0TDAt6F1JNWGpgY+lz1LYSAyPndAv5M/BkHAK9TbbxbTXiYeilGMkq2wUCj6Bo6URdiNMEieayEoiQwMbTTG0KoHkELMcACnq1SsJgO02yT3BBJ7SI+IeBWao9VhGgCkUPreqWy+3fOjY1nPql8aOeKp1xlnMRIUU4bi9pjtsLkvP2qHGPxETVuIT7KJAv4wYVBcl+U/SqbZxHPjdJXsfLu55lsCTupPh6OyEkSkqPu5nesHJgPOh7A4KT6uXEYYiamSK8tQNnetQKPPnImXURl6WPIycLWgir2POuYN/8TQ7m7x9QLNhogJSZpxdJK1QxWvz1uLuRcyCl1bce7ZzAhEO+mkdpxGu1Zwb/YfcFEPylZ9nWb5L+Gl/vBzMaMXYBbWXjHOdk31we/EN/5lqmMuuW3TWiinw7voqEhQbk0eI+oUSp4TdrqIr00UbxjIpDE8Q2ZhuwKnFfyZm7ifRB4IYb+0T1AVZU6rs3tcQg1D2RCQGkArL9ctztwUeDNTMCLeTHwt3e8+LehIKYelo5pOzCpgwDiGcZ7LOWqqBLviYrGMn8YMytye3IBHR941TJqwya5SwpLNhx9sERkC7kcIJTE02BbTC/fO9hzKOCSJH+c87gi4EV6eIyMS6M7uXgTH6yLjzWp8KZBpQKJaGmBJMnT+qij0Pk/eEeRhNr9+B8poHHdx7zdpQAAAABJRU5ErkJggg==" StartAngle="0" XYTopImage="" XYBottomImage="" XZFrontImage="" XZBackImage="" YZRightImage="" YZLeftImage="" SpaceImage="" TargetShapesScaleCoef="1" Find="/.AnalogCon*" />
    <object Type="AnalogControler" ctrlType="DVMExImgRotator" Name="footposfront5" Index="357" ShallowCopySrcID="footposfront5" PreDefStyle="" BodyColor="" Width="37" Height="23" ExcludeForTarget="False" ScaleCoef="1" Show3DNavig="False" Navig3DMin="-100" Navig3DMax="100" Left="771" Top="680" c3Dabs="0" MinValue="" MaxValue="" PercentValues="" DataType="REAL" Items="{{StateID=}{Name=0}{LineType=BEZ}{X=76}{Y=0}{Z=356}{Alpha=-10}{Beta=70}{Step=10}{Offset=0}{RotLine=90}{Rotate=90}{LockPos=False}{CanElev=True}{ElevAngle=-10}{Data=BEZ}{ToolAction=None}{ToolInitPos=0}{Color=Color [Black]}{Speed=100}}{{StateID=}{Name=1}{LineType=BEZ}{X=190}{Y=0}{Z=360}{Alpha=10}{Beta=40}{Step=10}{Offset=0}{RotLine=90}{Rotate=90}{LockPos=False}{CanElev=True}{ElevAngle=-10}{Data=BEZ}{ToolAction=None}{ToolInitPos=0}{Color=Color [DarkGreen]}{Speed=100}}{{StateID=}{Name=2}{LineType=BEZ}{X=286}{Y=0}{Z=316}{Alpha=10}{Beta=60}{Step=10}{Offset=0}{RotLine=90}{Rotate=90}{LockPos=False}{CanElev=True}{ElevAngle=-10}{Data=BEZ}{ToolAction=None}{ToolInitPos=0}{Color=Color [DarkGreen]}{Speed=100}}{{StateID=}{Name=3}{LineType=BEZ}{X=410}{Y=0}{Z=314}{Alpha=-15}{Beta=50}{Step=10}{Offset=0}{RotLine=90}{Rotate=90}{LockPos=False}{CanElev=True}{ElevAngle=-10}{Data=BEZ}{ToolAction=None}{ToolInitPos=0}{Color=Color [DarkGreen]}{Speed=100}}{{StateID=}{Name=4}{LineType=CIR}{X=472}{Y=0}{Z=352}{Alpha=-20}{Beta=1}{Step=10}{Offset=0}{RotLine=90}{Rotate=90}{LockPos=False}{CanElev=True}{ElevAngle=-10}{Data=CIR}{ToolAction=None}{ToolInitPos=0}{Color=Color [DarkGreen]}{Speed=100}}{{StateID=}{Name=5}{LineType=BEZ}{X=528}{Y=0}{Z=284}{Alpha=-15}{Beta=20}{Step=10}{Offset=0}{RotLine=90}{Rotate=90}{LockPos=False}{CanElev=True}{ElevAngle=-10}{Data=BEZ}{ToolAction=None}{ToolInitPos=0}{Color=Color [DarkGreen]}{Speed=100}}{{StateID=}{Name=6}{LineType=BEZ}{X=510}{Y=0}{Z=216}{Alpha=1}{Beta=1}{Step=10}{Offset=0}{RotLine=90}{Rotate=90}{LockPos=False}{CanElev=True}{ElevAngle=-10}{Data=BEZ}{ToolAction=None}{ToolInitPos=0}{Color=Color [DarkGreen]}{Speed=100}}{{StateID=}{Name=7}{LineType=BEZ}{X=536}{Y=0}{Z=82}{Alpha=1}{Beta=1}{Step=10}{Offset=0}{RotLine=90}{Rotate=90}{LockPos=False}{CanElev=True}{ElevAngle=-10}{Data=BEZ}{ToolAction=None}{ToolInitPos=0}{Color=Color [DarkGreen]}{Speed=100}}{{StateID=}{Name=8}{LineType=BEZ}{X=436}{Y=0}{Z=72}{Alpha=5}{Beta=30}{Step=10}{Offset=0}{RotLine=90}{Rotate=90}{LockPos=False}{CanElev=True}{ElevAngle=-10}{Data=BEZ}{ToolAction=None}{ToolInitPos=0}{Color=Color [DarkGreen]}{Speed=100}}{{StateID=}{Name=9}{LineType=BEZ}{X=426}{Y=0}{Z=168}{Alpha=-10}{Beta=30}{Step=10}{Offset=0}{RotLine=90}{Rotate=90}{LockPos=False}{CanElev=True}{ElevAngle=-10}{Data=BEZ}{ToolAction=None}{ToolInitPos=0}{Color=Color [Black]}{Speed=100}}{{StateID=}{Name=10}{LineType=BEZ}{X=392}{Y=0}{Z=220}{Alpha=15}{Beta=40}{Step=10}{Offset=0}{RotLine=90}{Rotate=90}{LockPos=False}{CanElev=True}{ElevAngle=-10}{Data=BEZ}{ToolAction=None}{ToolInitPos=0}{Color=Color [DarkGreen]}{Speed=100}}{{StateID=}{Name=11}{LineType=BEZ}{X=284}{Y=0}{Z=260}{Alpha=10}{Beta=30}{Step=10}{Offset=0}{RotLine=90}{Rotate=90}{LockPos=False}{CanElev=True}{ElevAngle=-10}{Data=BEZ}{ToolAction=None}{ToolInitPos=0}{Color=Color [DarkGreen]}{Speed=100}}{{StateID=}{Name=12}{LineType=BEZ}{X=182}{Y=0}{Z=310}{Alpha=-5}{Beta=10}{Step=10}{Offset=0}{RotLine=90}{Rotate=90}{LockPos=False}{CanElev=True}{ElevAngle=-10}{Data=BEZ}{ToolAction=None}{ToolInitPos=0}{Color=Color [DarkGreen]}{Speed=100}}{{StateID=}{Name=13}{LineType=BEZ}{X=152}{Y=0}{Z=324}{Alpha=-10}{Beta=20}{Step=10}{Offset=0}{RotLine=90}{Rotate=90}{LockPos=False}{CanElev=True}{ElevAngle=-10}{Data=BEZ}{ToolAction=None}{ToolInitPos=0}{Color=Color [DarkGreen]}{Speed=100}}{{StateID=}{Name=14}{LineType=BEZ}{X=78}{Y=0}{Z=324}{Alpha=10}{Beta=20}{Step=10}{Offset=0}{RotLine=90}{Rotate=90}{LockPos=False}{CanElev=True}{ElevAngle=-10}{Data=BEZ}{ToolAction=None}{ToolInitPos=0}{Color=Color [DarkGreen]}{Speed=100}}" DefaultValue="" Value="-6.766" Theme="" UseCustomColor="" BodyStyle="" CustColor="" OnColor="" OffColor="" OuterColor="" OuterGradient="" IsHWSig="" rw="" PortAddress="" Connections="~ro89&gt;Rel76" OperationDescr="" Font="Microsoft Sans Serif, 8.25pt" BackColor="Transparent" ForeColor="ControlText" ItemColor="" NeedleWidth="" NeedleDotSize="" NeedleRadius="" DivisorNum="" UseConnPoints="True" ConnPointList="ObjectConPoint,DVMExControls,DVControl.dll{{x=24}{y=11}{z=0}{roleID=ro89}{symType=c}{symSize=5}{cpID=ro89}{color=Color [Black]}}" ControlIconFlowColor="Violet" ControlIconFlowSatur="60" ControlIconVisible="True" ControlIconPosition="BottomMiddle" ControlIconWidth="32" ControlIconDrawOut="True" ControlIconToGif="False" ControlIconText="" ControlTextForID="" ControlIconErrorText="" ControlIconXY="{X=0,Y=0}" ControlLabelFont="[Font: Name=Microsoft Sans Serif, Size=8.25, Units=3, GdiCharSet=1, GdiVerticalFont=False]" ControlLabelColor="Black" ControlIconStr="iVBORw0KGgoAAAANSUhEUgAAAAEAAAABCAYAAAAfFcSJAAAAAXNSR0IArs4c6QAAAARnQU1BAACxjwv8YQUAAAAJcEhZcwAADrwAAA68AZW8ckkAAAALSURBVBhXY2AAAgAABQABqtXIUQAAAABJRU5ErkJgggAAAAAAAAAAAAAAAAAAAAAAAAAAAAAAAAAAAAAAAAAAAAAAAAAAAAAAAAAAAAAAAAAAAAAAAAAAAAAAAAAAAAAAAAAAAAAAAAAAAAAAAAAAAAAAAAAAAAAAAAAAAAAAAAAAAAAAAAAAAAAAAAAAAAAAAAAAAAAAAAAAAAAAAAAAAAAAAAAAAAAAAA==" ControlIconTabs="0" OnSetValue="" IsGlobal="False" IsRetain="False" IncludeInAppView="True" DrawTextAndIcon="False" LockSize="False" ShowDimmer="False" DimmerIncr="1" DimmerInterval="200" DimmerLeftPosition="TopLeft" DimmerRightPosition="TopRight" DimmerSize="12" DimmerFillColor="Transparent" ControlIconRotate="0" PeriphID="" IsConst="False" ControlIconItems="" ControlIconCallout="False" ControlIconCalloutColor="Green" ControlIconCalloutDrawBorder="False" ControlIconTextMaxLen="2560" ControlIconMaxLines="500" ControlIconAnimate="False" ControlIconIndex="-1" ControlIconCalloutBorder="2" FitToControlIconTextSize="False" explosions="" ControlIconSlideWidth="" TextInCommandPanel="" ReportRangeErrorBeforeLimit="False" ControlIconCalloutLines="False" ControlIconCalloutSatur="60" StatusColor="Red" ControlIconTextCut="False" ProfileFile3DRend="" ProfileName3DRend="" SpaceImageScale="{Width=1, Height=1}" DrawCraneNavig="False" ImageToRotScale="{Width=1, Height=1}" ImageToRotShear="{Width=0, Height=0}" RobotFontLine="DVMExControls.RobotFontLines" DrawRobotFontLines="False" UnifyColor="False" Space3DItems="" ImageToRotShift="{X=0,Y=0}" XYBottomImageShift="{X=0,Y=0}" XYTopImageShift="{X=0,Y=0}" XZBackImageShift="{X=0,Y=0}" XZFrontImageShift="{X=0,Y=0}" YZLeftImageShift="{X=0,Y=0}" YZRightImageShift="{X=0,Y=0}" ToolColor="Green" ToolLineWidth="1" SegmentColor="Maroon" SegmentLineWidth="1" TraceBufferColor="Blue" TraceLineWidth="1" Space3DLineColor="LightGray" Space3DLineWidth="1" ShapeLineWidth="1" SelShapeColor="Red" SelShapeLineWidth="3" ToDrawConnPoints="False" ShowRotCenter="True" HideSpaceImage="False" RotationCenter="{X=40, Y=12}" SpaceImagePos="{X=0,Y=0}" TranspCoef="1" RobotTextRefPoint="{X=120, Y=115}" RobotFontDef="" ImageStr="iVBORw0KGgoAAAANSUhEUgAAAEgAAAAtCAYAAAAN1C2uAAAAAXNSR0IArs4c6QAAAARnQU1BAACxjwv8YQUAAAAJcEhZcwAADrwAAA68AZW8ckkAAAPFSURBVGhD7Zo/SBtRHMcPFBGkmEWIDpJBJAgJiYgEccggxDGDgiCBCG3RUjXFQaGFpELrUGq61ICtBHFIEEoowQrtkHYIWUpj6ZAuJdAlSyFditDl13wffdecyeX/pXfyhsdJ7t3v/X6f932/+917SkQkiabOQMCpIxABSABqL4UIBQkFCQW1vQoKPwu0Hlsn73MvmTZMpZf6P6g1jR+nj6n3di97yP3ETTuvdijyPkKprym6/H2pMGS0UgFQEAviGro3RNOPpinxKUHFX8XGATkeOij7PcseApS9N3u0erJKtpCNem71yOD8UT8FXwfp/Ms5669XWIgjmo4ypZi3zCwWxFXLX1UFgSYM1XqYg8OgADT/bJ4AVbop0cCdATY7sIF74Xdh5kzmW6YrADFRGA9jA8Tw1jDduHuDMJmIrdFJVAXE1dOooav9IGE4CGfgZCAeYMBcj13Uv9bPIKLhN96WXyyTJ+xh/au1tZM11XtzT+fIuesk6wMrswv/YRd2sJTOPp81DKVuDmpEPa2Cu/ocIPK2/3affC99qhAmdydV723GNil5kaRcIdcSCLV4qiqoXfV0Cp4e7FQAOvxwWDf36MHxbvlQAQjJ7PTjaUdl2q1gtBhHAQi1DWoeo9c4nQSlANTN5NzJILS0pQCEVzHqFS0HNJptBSDx9qr8sJUBobBD+W20GdbaXxlQIBYge8guAF3ZH5IBiQRdfd9IBoRyH98uWkvWaPZlQPj6RZI2WgBa+ysDyv/Ik2XHIgCp5SBUz9iG0HpGjGZfUQdhH8VoAWjtrwLQ4MYgoR7SelAj2VcAGr8/3tR2pJECbdVXBSDxJqvxqcEJY5O9mU3tVmfGKM9VbJgJFSlVVHVPemR1hOxeOwWDQUokEpTJdOeoRo+qqgoofZFmYADI6/WSy+UiSZLIYrHQxMQELSwsUDhcOudKpahQuN5vvabOtfP5PMXjcQoEAqy53W4ym80MHv6emZmhlZUVikaj1wZeU4BqLQGoKRQKMXB+v18Bz2q1MvUtLi4yVXKA2WxW9zVXxwDVgpfL5ejo6IgikQgDxAE6HKVj6pL6+vr6GFC0paUl1gft4OCAKRGtWCz+F5hdAdRI8uUgYrGYDGhsbIympqYYOJPJxGDyXOh0Oml0dFQGy6Hiur29TT5f6YT2L2hcuX1ckSaSyaTit/L75f7qBlAjEHkf5EIeKA+sHAaWucdTOuMvA8QViivA22w2GW75vdnZWYVSDQmoGZjt9hWAxP8oiv9R1HQVaGq83fWvh+cFoDo56A9qzESHIMrpgAAAAABJRU5ErkJggg==" StartAngle="0" XYTopImage="" XYBottomImage="" XZFrontImage="" XZBackImage="" YZRightImage="" YZLeftImage="" SpaceImage="" TargetShapesScaleCoef="1" Find="" />
    <object Type="AnalogControler" ctrlType="DVMExImgRotator" Name="footPosFront" Index="361" ShallowCopySrcID="footPosFront" PreDefStyle="" BodyColor="" Width="170" Height="114" ExcludeForTarget="False" ScaleCoef="1" Show3DNavig="False" Navig3DMin="-100" Navig3DMax="100" Left="748" Top="624" c3Dabs="0" MinValue="" MaxValue="" PercentValues="" DataType="REAL" Items="{{StateID=}{Name=0}{LineType=BEZ}{X=8}{Y=0}{Z=225}{Alpha=-10}{Beta=70}{Step=1}{Offset=0}{RotLine=90}{Rotate=90}{LockPos=False}{CanElev=True}{ElevAngle=-10}{Data=BEZ}{ToolAction=None}{ToolInitPos=0}{Color=Color [Black]}{Speed=100}}{{StateID=}{Name=1}{LineType=JUMP}{X=96}{Y=0}{Z=226}{Alpha=-10}{Beta=70}{Step=1}{Offset=0}{RotLine=90}{Rotate=90}{LockPos=False}{CanElev=True}{ElevAngle=-10}{Data=BEZ}{ToolAction=None}{ToolInitPos=0}{Color=Color [Black]}{Speed=100}}{{StateID=}{Name=2}{LineType=JUMP}{X=89}{Y=0}{Z=209}{Alpha=-10}{Beta=70}{Step=1}{Offset=0}{RotLine=90}{Rotate=90}{LockPos=False}{CanElev=True}{ElevAngle=-10}{Data=BEZ}{ToolAction=None}{ToolInitPos=0}{Color=Color [Black]}{Speed=100}}{{StateID=}{Name=3}{LineType=CIR}{X=97}{Y=0}{Z=226}{Alpha=15}{Beta=40}{Step=1}{Offset=0}{RotLine=90}{Rotate=90}{LockPos=False}{CanElev=True}{ElevAngle=-10}{Data=CIR}{ToolAction=None}{ToolInitPos=0}{Color=Color [DarkGreen]}{Speed=100}}{{StateID=}{Name=4}{LineType=BEZ}{X=252}{Y=0}{Z=188}{Alpha=6}{Beta=15}{Step=1}{Offset=0}{RotLine=90}{Rotate=90}{LockPos=False}{CanElev=True}{ElevAngle=-10}{Data=BEZ}{ToolAction=None}{ToolInitPos=0}{Color=Color [DarkGreen]}{Speed=100}}{{StateID=}{Name=5}{LineType=CIR}{X=281}{Y=0}{Z=202}{Alpha=-35}{Beta=50}{Step=1}{Offset=0}{RotLine=90}{Rotate=90}{LockPos=False}{CanElev=True}{ElevAngle=-10}{Data=CIR}{ToolAction=None}{ToolInitPos=0}{Color=Color [DarkGreen]}{Speed=100}}{{StateID=}{Name=6}{LineType=BEZ}{X=357}{Y=0}{Z=168}{Alpha=2}{Beta=8}{Step=1}{Offset=0}{RotLine=90}{Rotate=90}{LockPos=False}{CanElev=True}{ElevAngle=-10}{Data=BEZ}{ToolAction=None}{ToolInitPos=0}{Color=Color [DarkGreen]}{Speed=100}}{{StateID=}{Name=7}{LineType=BEZ}{X=343}{Y=0}{Z=142}{Alpha=1}{Beta=1}{Step=1}{Offset=0}{RotLine=90}{Rotate=90}{LockPos=False}{CanElev=True}{ElevAngle=-10}{Data=BEZ}{ToolAction=None}{ToolInitPos=0}{Color=Color [DarkGreen]}{Speed=100}}{{StateID=}{Name=8}{LineType=BEZ}{X=344}{Y=0}{Z=116}{Alpha=1}{Beta=1}{Step=1}{Offset=0}{RotLine=90}{Rotate=90}{LockPos=False}{CanElev=True}{ElevAngle=-10}{Data=BEZ}{ToolAction=None}{ToolInitPos=0}{Color=Color [DarkGreen]}{Speed=100}}{{StateID=}{Name=9}{LineType=BEZ}{X=357}{Y=0}{Z=19}{Alpha=1}{Beta=1}{Step=1}{Offset=0}{RotLine=90}{Rotate=90}{LockPos=False}{CanElev=True}{ElevAngle=-10}{Data=BEZ}{ToolAction=None}{ToolInitPos=0}{Color=Color [DarkGreen]}{Speed=100}}{{StateID=}{Name=10}{LineType=BEZ}{X=286}{Y=0}{Z=9}{Alpha=1}{Beta=1}{Step=1}{Offset=0}{RotLine=90}{Rotate=90}{LockPos=False}{CanElev=True}{ElevAngle=-10}{Data=BEZ}{ToolAction=None}{ToolInitPos=0}{Color=Color [DarkGreen]}{Speed=100}}{{StateID=}{Name=11}{LineType=CIR}{X=278}{Y=0}{Z=65}{Alpha=-2}{Beta=30}{Step=1}{Offset=0}{RotLine=90}{Rotate=90}{LockPos=False}{CanElev=True}{ElevAngle=-10}{Data=CIR}{ToolAction=None}{ToolInitPos=0}{Color=Color [Black]}{Speed=100}}{{StateID=}{Name=12}{LineType=CIR}{X=273}{Y=0}{Z=94}{Alpha=-2}{Beta=40}{Step=1}{Offset=0}{RotLine=90}{Rotate=90}{LockPos=False}{CanElev=True}{ElevAngle=-10}{Data=CIR}{ToolAction=None}{ToolInitPos=0}{Color=Color [DarkGreen]}{Speed=100}}{{StateID=}{Name=13}{LineType=BEZ}{X=255}{Y=0}{Z=118}{Alpha=10}{Beta=40}{Step=1}{Offset=0}{RotLine=90}{Rotate=90}{LockPos=False}{CanElev=True}{ElevAngle=-10}{Data=BEZ}{ToolAction=None}{ToolInitPos=0}{Color=Color [DarkGreen]}{Speed=100}}{{StateID=}{Name=14}{LineType=BEZ}{X=166}{Y=0}{Z=146}{Alpha=5}{Beta=50}{Step=1}{Offset=0}{RotLine=90}{Rotate=90}{LockPos=False}{CanElev=True}{ElevAngle=-10}{Data=BEZ}{ToolAction=None}{ToolInitPos=0}{Color=Color [DarkGreen]}{Speed=100}}{{StateID=}{Name=15}{LineType=BEZ}{X=79}{Y=0}{Z=195}{Alpha=-10}{Beta=20}{Step=1}{Offset=0}{RotLine=90}{Rotate=90}{LockPos=False}{CanElev=True}{ElevAngle=-10}{Data=BEZ}{ToolAction=None}{ToolInitPos=0}{Color=Color [DarkGreen]}{Speed=100}}{{StateID=}{Name=16}{LineType=BEZ}{X=11}{Y=0}{Z=198}{Alpha=10}{Beta=15}{Step=1}{Offset=0}{RotLine=90}{Rotate=90}{LockPos=False}{CanElev=True}{ElevAngle=-10}{Data=BEZ}{ToolAction=None}{ToolInitPos=0}{Color=Color [DarkGreen]}{Speed=100}}" DefaultValue="" Value="0" Theme="" UseCustomColor="" BodyStyle="" CustColor="" OnColor="" OffColor="" OuterColor="" OuterGradient="" IsHWSig="" rw="" PortAddress="" Connections="~ro20&gt;Rel16,~ro33&gt;Rel18,~ro73&gt;Rel74,~ro88&gt;Rel76,~ro123&gt;Rel78" OperationDescr="" Font="Microsoft Sans Serif, 8.25pt" BackColor="Transparent" ForeColor="ControlText" ItemColor="" NeedleWidth="" NeedleDotSize="" NeedleRadius="" DivisorNum="" UseConnPoints="True" ConnPointList="ObjectConPoint,DVMExControls,DVControl.dll{{x=136}{y=70}{z=0}{roleID=ro20}{symType=c}{symSize=5}{cpID=ro20}{color=Color [Black]}}{{x=63}{y=83}{z=0}{roleID=ro33}{symType=c}{symSize=5}{cpID=ro33}{color=Color [Black]}}{{x=128}{y=22}{z=0}{roleID=ro73}{symType=c}{symSize=5}{cpID=ro73}{color=Color [Black]}}{{x=44}{y=103}{z=0}{roleID=ro88}{symType=c}{symSize=5}{cpID=ro88}{color=Color [Black]}}{{x=159}{y=43}{z=0}{roleID=ro123}{symType=c}{symSize=5}{cpID=ro123}{color=Color [Black]}}" ControlIconFlowColor="Violet" ControlIconFlowSatur="60" ControlIconVisible="True" ControlIconPosition="BottomMiddle" ControlIconWidth="32" ControlIconDrawOut="True" ControlIconToGif="False" ControlIconText=" &#xA;&#xA;Control logic provides for two foots:&#xA;- positions and angles for foot segments&#xA;- values for actuations (depending on topology)&#xA;- data for 3D representation in model and app." ControlTextForID="" ControlIconErrorText="" ControlIconXY="{X=0,Y=0}" ControlLabelFont="[Font: Name=Microsoft Sans Serif, Size=8.25, Units=3, GdiCharSet=1, GdiVerticalFont=False]" ControlLabelColor="Black" ControlIconStr="iVBORw0KGgoAAAANSUhEUgAAAAEAAAABCAYAAAAfFcSJAAAAAXNSR0IArs4c6QAAAARnQU1BAACxjwv8YQUAAAAJcEhZcwAADrwAAA68AZW8ckkAAAALSURBVBhXY2AAAgAABQABqtXIUQAAAABJRU5ErkJgggAAAAAAAAAAAAAAAAAAAAAAAAAAAAAAAAAAAAAAAAAAAAAAAAAAAAAAAAAAAAAAAAAAAAAAAAAAAAAAAAAAAAAAAAAAAAAAAAAAAAAAAAAAAAAAAAAAAAAAAAAAAAAAAAAAAAAAAAAAAAAAAAAAAAAAAAAAAAAAAAAAAAAAAAAAAAAAAAAAAAAAAA==" ControlIconTabs="0" OnSetValue="" IsGlobal="False" IsRetain="False" IncludeInAppView="True" DrawTextAndIcon="False" LockSize="False" ShowDimmer="False" DimmerIncr="1" DimmerInterval="200" DimmerLeftPosition="TopLeft" DimmerRightPosition="TopRight" DimmerSize="12" DimmerFillColor="Transparent" ControlIconRotate="0" PeriphID="" IsConst="False" ControlIconItems="" ControlIconCallout="False" ControlIconCalloutColor="Green" ControlIconCalloutDrawBorder="False" ControlIconTextMaxLen="2560" ControlIconMaxLines="500" ControlIconAnimate="False" ControlIconIndex="-1" ControlIconCalloutBorder="2" FitToControlIconTextSize="False" explosions="" ControlIconSlideWidth="" TextInCommandPanel="" ReportRangeErrorBeforeLimit="False" ControlIconCalloutLines="False" ControlIconCalloutSatur="60" StatusColor="Red" ControlIconTextCut="False" ProfileFile3DRend="" ProfileName3DRend="" SpaceImageScale="{Width=1, Height=1}" DrawCraneNavig="False" ImageToRotScale="{Width=1, Height=1}" ImageToRotShear="{Width=0, Height=0}" RobotFontLine="DVMExControls.RobotFontLines" DrawRobotFontLines="False" UnifyColor="False" Space3DItems="" ImageToRotShift="{X=0,Y=0}" XYBottomImageShift="{X=0,Y=0}" XYTopImageShift="{X=0,Y=0}" XZBackImageShift="{X=0,Y=0}" XZFrontImageShift="{X=0,Y=0}" YZLeftImageShift="{X=0,Y=0}" YZRightImageShift="{X=0,Y=0}" ToolColor="Green" ToolLineWidth="1" SegmentColor="Maroon" SegmentLineWidth="1" TraceBufferColor="Blue" TraceLineWidth="1" Space3DLineColor="LightGray" Space3DLineWidth="1" ShapeLineWidth="1" SelShapeColor="Red" SelShapeLineWidth="3" ToDrawConnPoints="False" ShowRotCenter="True" HideSpaceImage="False" RotationCenter="{X=140, Y=70}" SpaceImagePos="{X=0,Y=0}" TranspCoef="1" RobotTextRefPoint="{X=120, Y=115}" RobotFontDef="" ImageStr="iVBORw0KGgoAAAANSUhEUgAAALgAAAB8CAYAAADaSnplAAAAAXNSR0IArs4c6QAAAARnQU1BAACxjwv8YQUAAAAJcEhZcwAADrwAAA68AZW8ckkAAA/BSURBVHhe7Z33W1Q5F8f3j91ndx9d17Xvuio2RFSKCAKKghWR6qw06aKgSAdBUHrvIFXaefnmXXgoM3OTKXdy75wfeBiYe5OT5JOTk5Pk5Cci+ol/uA7sygDDzR3c1gzYunB21UpcLvkRlwFnDW5rBmxdONZ08ppOpa42NjcotzmXHlU9orL2Muqd7KXFH4tbSfgnP2/SZcA1bBRvGtSMdwHz5X8vU3VXNRW1FVHy+2S6UXCDLry6QBcdFynkVQj9+eJP8Rn/TyhPoOK2YmocaKTh2WFTOwIDzoArMzD+fZxiS2OlQEVnaBtuo8rOSsqqz6LEikQB/nZHQGc4/vI4XXJcoqTKJPFMRWcFDc0OSaVv1KGVC2eUIH+v3zDt6zap6qqigtYCnwC4LdsmbdLA9AB97P5IaTVpdK/inugEJ9JPiBFhu1NgRHj+8bnoMH1TfYYyMOCswZUZuFl4k/qn+w3h8nXHQnoYETpGO4TJE18ev2c0eFL9hDY3N/fIpVw4fwjNaVpH62OCeeX1FcJvndrtx/oPCs0NPSATA84aXImB5dVlup5/XSu40dFaBlsovTadAddJ61hRltmlWYoqitIOcExemwaaGHArQqWTzHDzwfbVSSbIci3vGq2srTDgujWM1eSBLxuuPN3kvvLvFVrbWGPAdWsYq8mT35ovFnh0k/tMxhmnE1+lCYZuhWJ5zPe+3C27S13jXVoBDtdheEG4U5kYcPaiKDEAVxw8KTopF0wuM+szGXCdGsWKsqxvrIs9KLrJjpXNlqEWBly3hrGaPPBSwFuhm9yQaWl1iQHXrWGsJs/c0pzYJaib3BhVMLo4k0vJ/tKtYCyPuZNMLPJEFkVqB3iII+TAHpRtNhhwnmRKMzC5MEkxJTFaAQ4PirutA9KFY21prrbUsb7Hvo9pt4rZ0NdAOQ05LjsdA84aXJoBHE3D6R2dOh+2yHaOdjLgOjWKVWXByZwXn15oBTj88tgq66pOpXuvVRuF5fadaVXeUe50S2og69idBwVyMeBsokgzAMBxyDiQQO/P+2zWWZceFAac4ZaGG7AgVATOTOoCuJEHhQFnwJUAT/uU5vRQQaCAr++rd+tBYcAZcCXAcWqmebBZGw3+9MNT6hxz7UFhwBlwJcAfVD6QCtVglkZHoKHV9VW3HU6pgGYJzvn4zvPhy7qEBh+a8U1AHl/IdTL9pOHpfgactbg0A1gSH5sb08ZEQTCg/XFQ9ncc6cL5osdxGnpqZtl2ufXmFn1f/q4F4O5O8ewuDwPOGlyaAUS0WlhZ0ALw0i+lIoSbUeeULpxRQvy9tbWzTPshRqDMc2Y8Aw8KQrgZ5cWAswaXZkAnwF3FQWEbnIGWBno/LDoBjnDLMvERPS6s0dDA39vPZNEJ8ENPDxl6UHihh7W5tIKDO+7ss7OGNq8Zis1VJFlneUsX0AzBOQ99tf7i4iKFhh0MTxyINmseaKaMugypzsaAsxaXYqC3t5cePnwoBZW/ocdVJ9hoJZOPVOFkEuJn9NW+vmibp0+fUnt7uxRUvsjPXRpheWHS0bUYcNbghgysrKzQ5cv6RLS69O8lqQkmTzIZbkO4AQk0d2pqqhbaG/L8+vhXBtzfw2SwpA/vSXR0NM3MzGgBOHzf0OCy9S/Vg2UT4+fsZ4ePjo7ShQsXpIHyNwNdE13ihmXZfBhwNlNcMgDtnZCQQCMjI9JAyYLn6XO4Q1PlXCgDzoC7ZGB4eFgA7imM/ngPHhSVHY0MOAPulIH19XUKDw+nqakprQCXOeSwu2Mx4Ay4UwZqa2vJ4XBoBTfAPZJ6ZOvS7723GbsbKRhwBvwAA/CYwHPiDxPD2zTP55xXkosBZ8D3MLC2tkahoaFaTSy3OwWi28aVxTHg3mqJYH4fZkldXZ0SRGbV19vOt1TSXqIkG2tw1uA7DFRUVFB2drYSQGbBjXyii6MJfnCVPBlwBlww8OXLF0pKSlKCRwU0XzwrIsluOr+Lx1X6DDgD/lN3dzc9eiS/OugLWD1JAy5C1fcY8CAHvKmpicLCwmhjY0MZHlXYvH3+l8e/KMvIgAcx4NXV1VrtEjTqAJ6cCWXAbQo47o2s7a2ll7UvKTw/XNxveSr9FAESDPXns85TTlmOskY0gtCf3/+V+ZeyvAy4TQDHTb9Fn4vEVdsA+MrrK3S/8j419je6vAXYnzD6I+1Dzw4x4P6oWF3THP8+Tvcq7tGxtGNCS7/79o5w3bau8norF08ybaKN3YGA4Jc4dIsla6zq4Wo/b8GxyvsMuE0BxykW3I9zNfcqRbyJoK5xtcUOqwBsJCdscJWNVkiPbXCNOwX2PSPIJOzqVw2vDG8zMALE6t/jqBov9GgMrCxgo3OjFF0UTbjk9OvY16AxQYzqJ6EigYZnh5XqgzW4Rh2ib6qPcO9MfHk8TS3qddDACD4zvs+qz6LGgUYG3IzK9mUeLUMthODyD989pPmVeaUG9KUcuqdV0FqgfJU4a/AAanCYIpFvIoXGnluaY7AN2mJueU5MslU6IgMeAMBnlmboZsFNii2N1ebOGxVoAvlsiCOEAQ9kA7jLG4swL2peiAmkTreV6VpfzuTCaqbRzWq732MNboIGh++2oqOCTmecpvYRPQJYWgnq3bJeL7iutPWAAfcz4N/Gv4ll9NL2UiXNY1UA/S13eUc5lX0pkzZTGHA/AY5Fmntv74mf5dVl6QbxNyBWT395bZnC8sOk65MB9yHg2BeSXptO53LO0enM0zQ4MyjdEFYHz0z5Dz8/LD0aMuBeAP5j7QfhQtJrudfobNZZSn6fTK1DrbS2scZge1GvRp3l2YdnUndkIh0GXLEhMIP/1PuJTrw8IVYdYRPiUiSjRuHvfRd5V/YabwZcAW5UKjQ0oH7d9JqgvRla30GrWpdHXxyVagPW4AaQ90z00O3i23Sj4Ib0sKjaWPy8ekfpn+qnB+8eGCoZBtwF4JgwAmoEm5mYnzCsSIZUHVJv6wzbHGaXZt22DQO+D/CWwRZxphHmCMwSbxuB3/cf+NOL0+LsqbuVTQb8P8Ax5EFjP//4nP3WCnOTQHfg/un/myquIA96wMfnx8WJmTsld1hjWwjs3R2rY7RDKCZnkAct4DiRfrfsLsWVxhGGukBrIs7fO1MmvyWf0j6lHWjHoAMcizCvGl8R7nrpHO1ksC2qtfcrhOmFaeEQ2P//oAL8/bf3IrKT7D3nrFW906pm15+4v2ff9SZBAThOzkQURojQC7yMbi1oVToJ9gAhxMbud2wN+Or6KiWUJ4iFGgTMUaksftZ6HeHI8yOEmIxBAXh1V7WwsznsgvVA9VS5wBtmew0Ot9/fmX8Lc0Q1SIynFcvv6dGJLjku2RdwDE0ZtRnC7cehF/QAzuyOj/DQ+33htrDBmwaaCKetEV/E7Erl/PToTFjXQJQCW7kJcUody7RYxcKEkmHTA7ZAtENhayFVfauyD+CFnwvF3hHsIQlEhfozT5zn7J7opob+BnHA9smHJyJkMiJfXcu7RghCCZ8vfmB37v57+/+Iu3K3/K54DyHPituKCfdM9kz22NKECy8Id+ops6SJkl2fLZZlrai1ITNO2iM+CiJaAcgzGWfo8LPDO9AC4sSKRMppyBGA1/fXi3cQu1D2oMXCjwXxDoBGPD/c/oA8U96n0K3CWzs3QWDh61z2OTqZflIojNSaVHrz+Q2NzI1YSnE486BACVkKcJgk8GurBmD0p7Z1lTZkhQZ+XPVYbOnEDWEACRFjn1Q/ETf2YgEqELK5yhPbgxG3Bff6IEQabozQST5XsnSOdYow086+twTg0HrZDdmEY0pDM0PaVvrkwiQlvU0SZgM0Ck7Y42be/YsPVoAG3gi4WnH+VHd5Q1+HuoztqDXgCG+GDTTQerhMSSVkl1mN0jvVK3YlwtSArHV9dcq3EJglq2o+WDSBOfipR1/I4RJGRIP9CzzbZdUOcJgfMSUxAhhMknS8rmNwelAE9NmGGrauKjxWeX5ldUXMFeCK1VFmMOLO1HMKOIbWO6V3qLKzkjDs+rNgMD8Q1gz3OP6T/Q89qHxAA9MDfs3Tk/LAPs2syxTmx603t4Tp4Uk6VnxHaPItE7Gmp0arMqMNIosi3cp0APDJ+UkBNw7aFrcXi8nGtusJv2FbYpIElxMO5qqaDQClebCZELwF6cH8qOis0NJORdlwmer1/Oui3Jg0ql6CZEWgnckMyLGPHu5ZXcoE21v50LHRSWUEucGQDC8ADubCQ7DdAbY9BXA94Qd/b38+mnpURFeFKwpL6jBFdJ18Yefho6pH9EfqH+RocvAZzf8ORaBzw22ZUZcRcMjRPjLm6x4NPjI7IrS3Lj3UbDnahttEh8WohYUWs/O3Sn6IPIB5kqxP3tflymvJE65MmXT3AA7tqrMbTqZAqs/ADIG5BbCxyIErsVXTCMbnWwdbxb1CY9/HTK0vhMrLb82XznMP4M62G9q18QA2AmeizAjFpqu5pHP9Iyx0fFk8YR+IGXKmVKVQWUeZUl47gMO2xoTPDEEDmQfAhjcEk0bcuuDKfxpIGa2UN44AYksBlv9x95A/ZMcFXbAuKr9WKqe/A/iHrg9iM48/BNQlTSzCINQxJsissX278xALLlFFUcI75su6hXsSrkBPo4ztAA7f8/23920JOHYcwsfuaHTwoWM/homAlwXx0TGfwSTQ0wPeSAcTSXjnMD/yRkHuAK4Sc9mbDM18FzvqsF0Ue8Z58uhbjW3UjpiEHk87Ls7Fwjoweh5aH3Oiq6+v0vmc81TVdXBvt1Eazr7fM8lEwp4kouM72PyObag6rorqWF/+kgm7KuH1OJZ2TKyJbK+ZYA6Ez7v/hzmRp1rflfx7AAcQVp90zS/Pi6NLWHGzeln8BV0wpbsH8I/dH4XtY9UKwI5DaATd9llbtT7tIPeBvSjHoreGkpCtoeTiRYqJiaH8/HwaHdVrY/7+iofrD8vHmHH7cgZvhwYO9jK43S7b399PhYWFFB+/dbRqC/iff/55B/7bt2+Tw+Ggz58/09zcnOlaf3h4mEpKSig2NpZOxZ8iLB8He2Ny+Q9OpD3eD97T00NVVVWUlpZGkZGRdPny1qRhqxNA+//+++/i8/YogA6SmZlJZWVllJeXR6WlpVRbW0tIo729nbq7u8Vn/JSXb91ku/Vcbm4uJSYmUlRU1E66v/322066ERER4tmJCb5ehMF27SHyGHDZSh0bG6OOjg5qamoS4Obk5AjNC+2fkpJCcXFxlJycLD7jd2pqqniupqaGvn79SpOT/t2PLlsOfs5cN6Ov6tvvgPtKUE7HmoAFut0YcD+u7AW6cTl/i4WN4AZjLa7KAGtw1uC2ZsDWhVPt7fy8/UYIBpw1uK0ZsHXhWCPbTyOrtikDzhrc1gz8DzjNRh2mSZqoAAAAAElFTkSuQmCC" StartAngle="0" XYTopImage="" XYBottomImage="" XZFrontImage="" XZBackImage="" YZRightImage="" YZLeftImage="" SpaceImage="" TargetShapesScaleCoef="0.500" Find="" />
    <object Type="AnalogControler" ctrlType="DVMExSlider" Name="selPeriod" Index="347" ShallowCopySrcID="selPeriod" PreDefStyle="" BodyColor="" Width="40" Height="60" ExcludeForTarget="False" ScaleCoef="1" Show3DNavig="False" Navig3DMin="-100" Navig3DMax="100" Left="474" Top="625" c3Dabs="0" MinValue="0" MaxValue="100" PercentValues="False" DataType="REAL" Items="" DefaultValue="2" Value="6.364" Theme="Default" UseCustomColor="False" BodyStyle="" CustColor="Maroon" OnColor="" OffColor="" OuterColor="" OuterGradient="" IsHWSig="False" rw="READ_WRITE" PortAddress="" Connections="~ro22&gt;Rel12" OperationDescr="" Font="Microsoft Sans Serif, 8.25pt" BackColor="Transparent" ForeColor="ControlText" ItemColor="" NeedleWidth="" NeedleDotSize="" NeedleRadius="" DivisorNum="5" UseConnPoints="True" ConnPointList="ObjectConPoint,DVMExControls,DVControl.dll{{x=26}{y=33}{z=0}{roleID=ro22}{symType=c}{symSize=5}{cpID=ro22}{color=Color [Black]}}" ControlIconFlowColor="Violet" ControlIconFlowSatur="60" ControlIconVisible="True" ControlIconPosition="BottomMiddle" ControlIconWidth="32" ControlIconDrawOut="True" ControlIconToGif="False" ControlIconText=":id;&#xA;Value: :Value;" ControlTextForID="" ControlIconErrorText="" ControlIconXY="{X=0,Y=0}" ControlLabelFont="[Font: Name=Microsoft Sans Serif, Size=8.25, Units=3, GdiCharSet=1, GdiVerticalFont=False]" ControlLabelColor="Black" ControlIconStr="iVBORw0KGgoAAAANSUhEUgAAAAEAAAABCAYAAAAfFcSJAAAAAXNSR0IArs4c6QAAAARnQU1BAACxjwv8YQUAAAAJcEhZcwAADrwAAA68AZW8ckkAAAALSURBVBhXY2AAAgAABQABqtXIUQAAAABJRU5ErkJgggAAAAAAAAAAAAAAAAAAAAAAAAAAAAAAAAAAAAAAAAAAAAAAAAAAAAAAAAAAAAAAAAAAAAAAAAAAAAAAAAAAAAAAAAAAAAAAAAAAAAAAAAAAAAAAAAAAAAAAAAAAAAAAAAAAAAAAAAAAAAAAAAAAAAAAAAAAAAAAAAAAAAAAAAAAAAAAAAAAAAAAAA==" ControlIconTabs="0" OnSetValue="" IsGlobal="False" IsRetain="False" IncludeInAppView="True" DrawTextAndIcon="False" LockSize="True" ShowDimmer="False" DimmerIncr="1" DimmerInterval="200" DimmerLeftPosition="TopLeft" DimmerRightPosition="TopRight" DimmerSize="12" DimmerFillColor="Transparent" ControlIconRotate="0" PeriphID="" IsConst="False" ControlIconItems="" ControlIconCallout="False" ControlIconCalloutColor="Green" ControlIconCalloutDrawBorder="False" ControlIconTextMaxLen="256" ControlIconMaxLines="50" ControlIconAnimate="False" ControlIconIndex="-1" ControlIconCalloutBorder="2" FitToControlIconTextSize="False" explosions="" ControlIconSlideWidth="" TextInCommandPanel="" ReportRangeErrorBeforeLimit="False" ControlIconCalloutLines="False" ControlIconCalloutSatur="60" StatusColor="Red" ControlIconTextCut="False" NumberFormat="{0:0.###}" DrawInverseValue="False" BodySatur="255" UseDiscretValues="False" DiscretValues="{}" DiscrValue="6.364" Orientation="TopDown" ShowCurrentValue="True" SliderShift="0" ShowBody="True" ShowMinMaxValue="True" ScaleStyle="None" SliderColor="SteelBlue" SliderWidth="5" TextMaxMinHide="False" TextFont="[Font: Name=Tahoma, Size=8.25, Units=3, GdiCharSet=1, GdiVerticalFont=False]" Shape="ArrowDown" ScaleImageStr="" BodyImage="" Find="/.Analog*" />
    <object Type="AnalogControler" ctrlType="DVMExImgRotator" Name="footposfront3" Index="327" ShallowCopySrcID="footposfront3" PreDefStyle="" BodyColor="" Width="50" Height="53" ExcludeForTarget="False" ScaleCoef="1" Show3DNavig="False" Navig3DMin="-100" Navig3DMax="100" Left="871" Top="625" c3Dabs="0" MinValue="" MaxValue="" PercentValues="" DataType="REAL" Items="{{StateID=}{Name=0}{LineType=BEZ}{X=76}{Y=0}{Z=356}{Alpha=-10}{Beta=70}{Step=10}{Offset=0}{RotLine=90}{Rotate=90}{LockPos=False}{CanElev=True}{ElevAngle=-10}{Data=BEZ}{ToolAction=None}{ToolInitPos=0}{Color=Color [Black]}{Speed=100}}{{StateID=}{Name=1}{LineType=BEZ}{X=190}{Y=0}{Z=360}{Alpha=10}{Beta=40}{Step=10}{Offset=0}{RotLine=90}{Rotate=90}{LockPos=False}{CanElev=True}{ElevAngle=-10}{Data=BEZ}{ToolAction=None}{ToolInitPos=0}{Color=Color [DarkGreen]}{Speed=100}}{{StateID=}{Name=2}{LineType=BEZ}{X=286}{Y=0}{Z=316}{Alpha=10}{Beta=60}{Step=10}{Offset=0}{RotLine=90}{Rotate=90}{LockPos=False}{CanElev=True}{ElevAngle=-10}{Data=BEZ}{ToolAction=None}{ToolInitPos=0}{Color=Color [DarkGreen]}{Speed=100}}{{StateID=}{Name=3}{LineType=BEZ}{X=410}{Y=0}{Z=314}{Alpha=-15}{Beta=50}{Step=10}{Offset=0}{RotLine=90}{Rotate=90}{LockPos=False}{CanElev=True}{ElevAngle=-10}{Data=BEZ}{ToolAction=None}{ToolInitPos=0}{Color=Color [DarkGreen]}{Speed=100}}{{StateID=}{Name=4}{LineType=CIR}{X=472}{Y=0}{Z=352}{Alpha=-20}{Beta=1}{Step=10}{Offset=0}{RotLine=90}{Rotate=90}{LockPos=False}{CanElev=True}{ElevAngle=-10}{Data=CIR}{ToolAction=None}{ToolInitPos=0}{Color=Color [DarkGreen]}{Speed=100}}{{StateID=}{Name=5}{LineType=BEZ}{X=528}{Y=0}{Z=284}{Alpha=-15}{Beta=20}{Step=10}{Offset=0}{RotLine=90}{Rotate=90}{LockPos=False}{CanElev=True}{ElevAngle=-10}{Data=BEZ}{ToolAction=None}{ToolInitPos=0}{Color=Color [DarkGreen]}{Speed=100}}{{StateID=}{Name=6}{LineType=BEZ}{X=510}{Y=0}{Z=216}{Alpha=1}{Beta=1}{Step=10}{Offset=0}{RotLine=90}{Rotate=90}{LockPos=False}{CanElev=True}{ElevAngle=-10}{Data=BEZ}{ToolAction=None}{ToolInitPos=0}{Color=Color [DarkGreen]}{Speed=100}}{{StateID=}{Name=7}{LineType=BEZ}{X=536}{Y=0}{Z=82}{Alpha=1}{Beta=1}{Step=10}{Offset=0}{RotLine=90}{Rotate=90}{LockPos=False}{CanElev=True}{ElevAngle=-10}{Data=BEZ}{ToolAction=None}{ToolInitPos=0}{Color=Color [DarkGreen]}{Speed=100}}{{StateID=}{Name=8}{LineType=BEZ}{X=436}{Y=0}{Z=72}{Alpha=5}{Beta=30}{Step=10}{Offset=0}{RotLine=90}{Rotate=90}{LockPos=False}{CanElev=True}{ElevAngle=-10}{Data=BEZ}{ToolAction=None}{ToolInitPos=0}{Color=Color [DarkGreen]}{Speed=100}}{{StateID=}{Name=9}{LineType=BEZ}{X=426}{Y=0}{Z=168}{Alpha=-10}{Beta=30}{Step=10}{Offset=0}{RotLine=90}{Rotate=90}{LockPos=False}{CanElev=True}{ElevAngle=-10}{Data=BEZ}{ToolAction=None}{ToolInitPos=0}{Color=Color [Black]}{Speed=100}}{{StateID=}{Name=10}{LineType=BEZ}{X=392}{Y=0}{Z=220}{Alpha=15}{Beta=40}{Step=10}{Offset=0}{RotLine=90}{Rotate=90}{LockPos=False}{CanElev=True}{ElevAngle=-10}{Data=BEZ}{ToolAction=None}{ToolInitPos=0}{Color=Color [DarkGreen]}{Speed=100}}{{StateID=}{Name=11}{LineType=BEZ}{X=284}{Y=0}{Z=260}{Alpha=10}{Beta=30}{Step=10}{Offset=0}{RotLine=90}{Rotate=90}{LockPos=False}{CanElev=True}{ElevAngle=-10}{Data=BEZ}{ToolAction=None}{ToolInitPos=0}{Color=Color [DarkGreen]}{Speed=100}}{{StateID=}{Name=12}{LineType=BEZ}{X=182}{Y=0}{Z=310}{Alpha=-5}{Beta=10}{Step=10}{Offset=0}{RotLine=90}{Rotate=90}{LockPos=False}{CanElev=True}{ElevAngle=-10}{Data=BEZ}{ToolAction=None}{ToolInitPos=0}{Color=Color [DarkGreen]}{Speed=100}}{{StateID=}{Name=13}{LineType=BEZ}{X=152}{Y=0}{Z=324}{Alpha=-10}{Beta=20}{Step=10}{Offset=0}{RotLine=90}{Rotate=90}{LockPos=False}{CanElev=True}{ElevAngle=-10}{Data=BEZ}{ToolAction=None}{ToolInitPos=0}{Color=Color [DarkGreen]}{Speed=100}}{{StateID=}{Name=14}{LineType=BEZ}{X=78}{Y=0}{Z=324}{Alpha=10}{Beta=20}{Step=10}{Offset=0}{RotLine=90}{Rotate=90}{LockPos=False}{CanElev=True}{ElevAngle=-10}{Data=BEZ}{ToolAction=None}{ToolInitPos=0}{Color=Color [DarkGreen]}{Speed=100}}" DefaultValue="" Value="348.492" Theme="" UseCustomColor="" BodyStyle="" CustColor="" OnColor="" OffColor="" OuterColor="" OuterGradient="" IsHWSig="" rw="" PortAddress="" Connections="~ro74&gt;Rel74" OperationDescr="" Font="Microsoft Sans Serif, 8.25pt" BackColor="Transparent" ForeColor="ControlText" ItemColor="" NeedleWidth="" NeedleDotSize="" NeedleRadius="" DivisorNum="" UseConnPoints="True" ConnPointList="ObjectConPoint,DVMExControls,DVControl.dll{{x=41}{y=30}{z=0}{roleID=ro74}{symType=c}{symSize=5}{cpID=ro74}{color=Color [Black]}}" ControlIconFlowColor="Violet" ControlIconFlowSatur="60" ControlIconVisible="True" ControlIconPosition="BottomMiddle" ControlIconWidth="32" ControlIconDrawOut="True" ControlIconToGif="False" ControlIconText="" ControlTextForID="" ControlIconErrorText="" ControlIconXY="{X=0,Y=0}" ControlLabelFont="[Font: Name=Microsoft Sans Serif, Size=8.25, Units=3, GdiCharSet=1, GdiVerticalFont=False]" ControlLabelColor="Black" ControlIconStr="iVBORw0KGgoAAAANSUhEUgAAAAEAAAABCAYAAAAfFcSJAAAAAXNSR0IArs4c6QAAAARnQU1BAACxjwv8YQUAAAAJcEhZcwAADrwAAA68AZW8ckkAAAALSURBVBhXY2AAAgAABQABqtXIUQAAAABJRU5ErkJgggAAAAAAAAAAAAAAAAAAAAAAAAAAAAAAAAAAAAAAAAAAAAAAAAAAAAAAAAAAAAAAAAAAAAAAAAAAAAAAAAAAAAAAAAAAAAAAAAAAAAAAAAAAAAAAAAAAAAAAAAAAAAAAAAAAAAAAAAAAAAAAAAAAAAAAAAAAAAAAAAAAAAAAAAAAAAAAAAAAAAAAAA==" ControlIconTabs="0" OnSetValue="" IsGlobal="False" IsRetain="False" IncludeInAppView="True" DrawTextAndIcon="False" LockSize="False" ShowDimmer="False" DimmerIncr="1" DimmerInterval="200" DimmerLeftPosition="TopLeft" DimmerRightPosition="TopRight" DimmerSize="12" DimmerFillColor="Transparent" ControlIconRotate="0" PeriphID="" IsConst="False" ControlIconItems="" ControlIconCallout="False" ControlIconCalloutColor="Green" ControlIconCalloutDrawBorder="False" ControlIconTextMaxLen="2560" ControlIconMaxLines="500" ControlIconAnimate="False" ControlIconIndex="-1" ControlIconCalloutBorder="2" FitToControlIconTextSize="False" explosions="" ControlIconSlideWidth="" TextInCommandPanel="" ReportRangeErrorBeforeLimit="False" ControlIconCalloutLines="False" ControlIconCalloutSatur="60" StatusColor="Red" ControlIconTextCut="False" ProfileFile3DRend="" ProfileName3DRend="" SpaceImageScale="{Width=1, Height=1}" DrawCraneNavig="False" ImageToRotScale="{Width=1, Height=1}" ImageToRotShear="{Width=0, Height=0}" RobotFontLine="DVMExControls.RobotFontLines" DrawRobotFontLines="False" UnifyColor="False" Space3DItems="" ImageToRotShift="{X=0,Y=0}" XYBottomImageShift="{X=0,Y=0}" XYTopImageShift="{X=0,Y=0}" XZBackImageShift="{X=0,Y=0}" XZFrontImageShift="{X=0,Y=0}" YZLeftImageShift="{X=0,Y=0}" YZRightImageShift="{X=0,Y=0}" ToolColor="Green" ToolLineWidth="1" SegmentColor="Maroon" SegmentLineWidth="1" TraceBufferColor="Blue" TraceLineWidth="1" Space3DLineColor="LightGray" Space3DLineWidth="1" ShapeLineWidth="1" SelShapeColor="Red" SelShapeLineWidth="3" ToDrawConnPoints="False" ShowRotCenter="True" HideSpaceImage="False" RotationCenter="{X=20, Y=70}" SpaceImagePos="{X=0,Y=0}" TranspCoef="1" RobotTextRefPoint="{X=120, Y=115}" RobotFontDef="" ImageStr="iVBORw0KGgoAAAANSUhEUgAAAG8AAAB2CAYAAADGHM0zAAAAAXNSR0IArs4c6QAAAARnQU1BAACxjwv8YQUAAAAJcEhZcwAADrwAAA68AZW8ckkAAAhrSURBVHhe7Z1daBVHFMcDfiU+yQVNiBIiKviBmkC0ARFFChEJGOQ+5MGHPEgT+1CurdZUqkmtbbBV0lLbFKmGqpAgSCopCa1I2pA2VErTUiFNoQT7kjwU0pcS6Mvp/W/ZcBP37s7szM5sds/DUqi7m3vmN+fMf86cnSkhohK+lmcbMLhl3HkZHsMLH3amZqZo/Zn1dPj9w3TovUOU68tRx8MOGvltxLkm/pzIR/Xw70/ys9Y9r/e7Xmr8qNEB1Xavjc4/OO/AA0xcNW/VUMmpElrx0gra3L7Z+X9NHzc59+Aa/nWY7v94P5WQrcPL9eeo+1G3kHdNzkw6kAd+GliAd/SDo7Th1Q0LkAG6ur3agbzx3EbC+13QrjfjPUnwSOvw4Fm6Q+P0X9MO5Ntjt52O4cJzvXn7m9sdb8ZV/269A7r5ZvMibx78ZZDiDtkqvPl/52ndK+sI/7XlCeN/jDug+37oW+TNCNGVZysXIKOTATI8Hd6c7ck6EQDP2oJsFR4aDj3fFjiZv4voAFAYY114GHsB1PXk0tOlC+LLDdfwfDdc6+6kVuHBMBgp04hxvhdwhp4OObDccA373HC95vQax5MBuzBUu4DRmWXsswpvd+duujV6S+oHyxgX13td4eWGahewG6YrXqtw4LbdbVuYNnnpAqvw8GNtjRdxBYvfNfP3jOO9Pd/0LEyb1r68lh5PPl7U0a3CwxihexyIMxSV3wZhN/fPXDzgweMQ+1UMSsuz8ESE0qX2WvM8yGyotbQAULETChdTlNjAS5rSVIET9GyxtrLmeVBSGJCDfjj/O5VAlV/76lp8PA+Tc9l5TVpBbruwzTOFaM3zMABjIE4rEBm7i6lyK/AgeTFvkTEgrff6qXIr8JAtQKI3rUBk7PZT5VbgFZO+Mkal5d6uoS5qf9Du2dGtwIPKhNpMCwAVO7HOiByo1zuswENPQo9SMSotz2ZyGRr7fSw+8Px6U1qgiNrpl/+14nlYpR78eZA9L6AqLij/awUeSv1QZyLa+9J6X1D+1wo8XgoSq0MNyv8ah4cJOtam0upNMnYH5X+NwwuK4zLGJf1e5DT98r/G4WF5H/UZSW94HfaVtpU+t3pe+F7j8FDe3tLbwvAClGax1XOr8FrvttLJz04yvAB4QUoTEI17HsABoI6wkuR3+OU0XbuNw0PIROhMcsPrsE0kC2UcHoqOEBJ0GJjkd+y8uDPwAxzj8KA0oTiT3PA6bFvVuiqwptU4PNRqcpW0f4ZFdC5sHB7XrgSnxkSUphW1ubptNYfMgGmCiNI0Dg/fJSAprWNMSPI7RJSmcXhYBsL34klueB22iShNhhfTLUJElKZxeMvpM2YdHhTmHaJK0zg8XlHQpzSNw7v+9XXaemErj3k+4VpUaRqHh5xm9tMsw/OBJ6o0rcDjtTz/0Fl+pjwwp+mOpUYzLDIhIcxgn4RnRJWmcc9zt5FKQiNHYYOM0mR4MZvnieY0rYTN4zeO80KsJqVp3PPwbfWVL6+w2iwCUEZpGofHJRD+SlN2+0qjapNLIPzhyX4GYBQel0AUh/dk+gltOrdJakhheDFRnDe/vUnQBDJTEIYXE3hhEhhG4fFHlcXDpqzSNK42+aPK4vBklaZxeCiB4C9ivQHKKk2GF5PxTjanaSU9xp7n7XWyOU0r8Ljg1hteQ3cDnfjkhNQ0wXjYxLb0MvOYtNwLcMV2OfJrA6NTBYbn7Xlh9x5leDEQLV47t4tEHYZnGZ7It+fFQDI8y/BUtq9keJbhBe1yxILFMiA/ADsu7qDOh52hVDh7nmWwdVfqQu9yz/AswwurNI1O0p/NPqOVL64MFR5EZPNyvEdFaRqFNzIyQrUv1DK8Ak9XUZpG4eVy+VOZu7sZXgE8FaVpFF51dX4tb3qa4RXAa7rRpHSekhHBMjmZPytvO5+Vt3Rcrnq9ivqf9Ifu0EbgdXXlD3Zo9z7YYTkKDV2/WXWJzAi82tpagmDRZXQS3qNju+bI4c3MzFBZWRmDWzKf1LG5QuTwOjo6CFcSvEWnDTqO5IkcXkVF/py8vPfpNDwJ7zr24TG69MUlpXaJFN7AQP5Q36YmpR+YBFBeNux7Zx+hxF3FvkjhARwAqvzApD6rY+vKyOAhVCJkJrXxVezStYFeZPAaGhoIKTEVI5P6rK6TOyOBNz8/T+Xl5TQ1NcXwPJacUOaHD0tUO2ck8DgJ7f8FrK7DH7XDw1iHJDS8T7VnJfV5lD7cG7+n3D7a4bHXBe/sV3m2Ussm6VrhsdcFg0M00VU5rhVec3P+ZOE+75OFkxoCZe0K+zmX19/RBm90dJQymYxyHJdtjOV2f9jPuSKDB3FSX19PExMTDE/TtvsinVKL5/HKgdhYByC7OnbR1aGrWjq5Mrzx8XHH60R6Ct9DJXs694Qusl3afkrwEC5ramoINSoMRsz7VIpstcLbu3cvXb58mcEJVl2rFtlqg4elniNHjjA4QXBoeN1HE4QKmwiTGOfm5uYYngQ8HaUPhd4nDY/HObGxzUsD5PrzVeOPurV1eGl4vDoeHl7V+Sq68/0dO/AaGxu5eFYiTC71vi1vbNGSkHbfK+x5vb29tH//fm29Jo1TizD7i/m1kxA8gGtpaWFwCl6no0JaeqrA5Xvhx7jCxtZVtyKsNoeHh526S14VVweoczUhcMxrbW2lgwcPMjiFUFnoJaofUnqNfZ5jHsa4AwcO0OzsLI9zmuDVvV1Hpz4/pbU9n4OH5R0WJ+phcqmnRHEI1iJ4gMZf9OgHB5CRwMNBFbgy2QwhXKZx/mXC5kjgIdONa+zpGIPTNL4Vy2sit6mzowhN0nX+wbS+K9uTJVw67Wd4EXqblamCzt7B7/pfAOGkat2HHbPnGfK8KOD9BzOFBYhEc+S9AAAAAElFTkSuQmCC" StartAngle="0" XYTopImage="" XYBottomImage="" XZFrontImage="" XZBackImage="" YZRightImage="" YZLeftImage="" SpaceImage="" TargetShapesScaleCoef="1" Find="" />
    <object Type="AnalogControler" ctrlType="DVMExSlider" Name="selCurrShape" Index="346" ShallowCopySrcID="selCurrShape" PreDefStyle="" BodyColor="" Width="40" Height="60" ExcludeForTarget="False" ScaleCoef="1" Show3DNavig="False" Navig3DMin="-100" Navig3DMax="100" Left="434" Top="182" c3Dabs="0" MinValue="0" MaxValue="17" PercentValues="False" DataType="INT" Items="" DefaultValue="5" Value="5" Theme="Default" UseCustomColor="True" BodyStyle="" CustColor="Maroon" OnColor="" OffColor="" OuterColor="" OuterGradient="" IsHWSig="False" rw="READ_WRITE" PortAddress="" Connections="~ro25&gt;Rel20" OperationDescr="" Font="Microsoft Sans Serif, 8.25pt" BackColor="Transparent" ForeColor="ControlText" ItemColor="" NeedleWidth="" NeedleDotSize="" NeedleRadius="" DivisorNum="5" UseConnPoints="True" ConnPointList="ObjectConPoint,DVMExControls,DVControl.dll{{x=22}{y=38}{z=0}{roleID=ro25}{symType=c}{symSize=5}{cpID=ro25}{color=Color [Black]}}" ControlIconFlowColor="Violet" ControlIconFlowSatur="60" ControlIconVisible="True" ControlIconPosition="BottomMiddle" ControlIconWidth="32" ControlIconDrawOut="True" ControlIconToGif="False" ControlIconText=":id;&#xA;Shape index: :Value;" ControlTextForID="" ControlIconErrorText="" ControlIconXY="{X=0,Y=0}" ControlLabelFont="[Font: Name=Microsoft Sans Serif, Size=8.25, Units=3, GdiCharSet=1, GdiVerticalFont=False]" ControlLabelColor="Black" ControlIconStr="iVBORw0KGgoAAAANSUhEUgAAAAEAAAABCAYAAAAfFcSJAAAAAXNSR0IArs4c6QAAAARnQU1BAACxjwv8YQUAAAAJcEhZcwAADrwAAA68AZW8ckkAAAALSURBVBhXY2AAAgAABQABqtXIUQAAAABJRU5ErkJgggAAAAAAAAAAAAAAAAAAAAAAAAAAAAAAAAAAAAAAAAAAAAAAAAAAAAAAAAAAAAAAAAAAAAAAAAAAAAAAAAAAAAAAAAAAAAAAAAAAAAAAAAAAAAAAAAAAAAAAAAAAAAAAAAAAAAAAAAAAAAAAAAAAAAAAAAAAAAAAAAAAAAAAAAAAAAAAAAAAAAAAAA==" ControlIconTabs="0" OnSetValue="" IsGlobal="False" IsRetain="False" IncludeInAppView="True" DrawTextAndIcon="False" LockSize="True" ShowDimmer="False" DimmerIncr="1" DimmerInterval="200" DimmerLeftPosition="TopLeft" DimmerRightPosition="TopRight" DimmerSize="12" DimmerFillColor="Transparent" ControlIconRotate="0" PeriphID="" IsConst="False" ControlIconItems="" ControlIconCallout="False" ControlIconCalloutColor="Green" ControlIconCalloutDrawBorder="False" ControlIconTextMaxLen="256" ControlIconMaxLines="50" ControlIconAnimate="False" ControlIconIndex="-1" ControlIconCalloutBorder="2" FitToControlIconTextSize="False" explosions="" ControlIconSlideWidth="" TextInCommandPanel="" ReportRangeErrorBeforeLimit="False" ControlIconCalloutLines="False" ControlIconCalloutSatur="60" StatusColor="Red" ControlIconTextCut="False" NumberFormat="{0:0.###}" DrawInverseValue="False" BodySatur="255" UseDiscretValues="False" DiscretValues="{}" DiscrValue="5" Orientation="TopDown" ShowCurrentValue="True" SliderShift="0" ShowBody="True" ShowMinMaxValue="True" ScaleStyle="None" SliderColor="SteelBlue" SliderWidth="5" TextMaxMinHide="False" TextFont="[Font: Name=Tahoma, Size=8.25, Units=3, GdiCharSet=1, GdiVerticalFont=False]" Shape="ArrowDown" ScaleImageStr="" BodyImage="" Find="" />
    <object Type="AnalogControler" ctrlType="DVMExAnalogScale" Name="offset" Index="353" ShallowCopySrcID="offset" PreDefStyle="None" BodyColor="SlateBlue" Width="48" Height="48" ExcludeForTarget="False" ScaleCoef="1" Show3DNavig="False" Navig3DMin="-100" Navig3DMax="100" Left="330" Top="265" c3Dabs="0" MinValue="0" MaxValue="200" PercentValues="False" DataType="INT" Items="" DefaultValue="0" Value="0" Theme="" UseCustomColor="False" BodyStyle="Concave" CustColor="Maroon" OnColor="" OffColor="" OuterColor="" OuterGradient="" IsHWSig="False" rw="READ_WRITE" PortAddress="" Connections="~ro41&gt;Rel26" OperationDescr="" Font="Tahoma, 6pt" BackColor="Transparent" ForeColor="ControlText" ItemColor="" NeedleWidth="7" NeedleDotSize="" NeedleRadius="45" DivisorNum="5" UseConnPoints="True" ConnPointList="ObjectConPoint,DVMExControls,DVControl.dll{{x=48}{y=26}{z=0}{roleID=ro41}{symType=c}{symSize=5}{cpID=ro41}{color=Color [Black]}}" ControlIconFlowColor="Violet" ControlIconFlowSatur="60" ControlIconVisible="True" ControlIconPosition="TopMiddle" ControlIconWidth="32" ControlIconDrawOut="True" ControlIconToGif="False" ControlIconText="Name: :id;&#xA;Value: :Value;&#xA;% 18: :Value as mod18;" ControlTextForID="" ControlIconErrorText="" ControlIconXY="{X=0,Y=0}" ControlLabelFont="[Font: Name=Microsoft Sans Serif, Size=8.25, Units=3, GdiCharSet=1, GdiVerticalFont=False]" ControlLabelColor="Black" ControlIconStr="iVBORw0KGgoAAAANSUhEUgAAAAEAAAABCAYAAAAfFcSJAAAAAXNSR0IArs4c6QAAAARnQU1BAACxjwv8YQUAAAAJcEhZcwAADrwAAA68AZW8ckkAAAALSURBVBhXY2AAAgAABQABqtXIUQAAAABJRU5ErkJgggAAAAAAAAAAAAAAAAAAAAAAAAAAAAAAAAAAAAAAAAAAAAAAAAAAAAAAAAAAAAAAAAAAAAAAAAAAAAAAAAAAAAAAAAAAAAAAAAAAAAAAAAAAAAAAAAAAAAAAAAAAAAAAAAAAAAAAAAAAAAAAAAAAAAAAAAAAAAAAAAAAAAAAAAAAAAAAAAAAAAAAAA==" ControlIconTabs="0" OnSetValue="" IsGlobal="False" IsRetain="False" IncludeInAppView="True" DrawTextAndIcon="False" LockSize="False" ShowDimmer="False" DimmerIncr="1" DimmerInterval="200" DimmerLeftPosition="TopLeft" DimmerRightPosition="TopRight" DimmerSize="12" DimmerFillColor="Transparent" ControlIconRotate="0" PeriphID="" IsConst="False" ControlIconItems="" ControlIconCallout="False" ControlIconCalloutColor="Green" ControlIconCalloutDrawBorder="False" ControlIconTextMaxLen="256" ControlIconMaxLines="50" ControlIconAnimate="False" ControlIconIndex="-1" ControlIconCalloutBorder="2" FitToControlIconTextSize="False" explosions="" ControlIconSlideWidth="" TextInCommandPanel="" ReportRangeErrorBeforeLimit="False" ControlIconCalloutLines="False" ControlIconCalloutSatur="60" StatusColor="Red" ControlIconTextCut="False" NumberFormat="{0:0.###}" DrawInverseValue="False" BodySatur="80" UseDiscretValues="False" DiscretValues="{}" DiscrValue="50" BodyShape="RoundedRect" RingWidth="5" DrawRing="True" ScaleColor="White" ThresholdItems="{{StartAngle=270}{OffsetAngle=90}{Color=Color [Orange]}}{{StartAngle=360}{OffsetAngle=45}{Color=Color [Red]}}" ScaleNumberRadius="35" ScaleRadius="45" DigitalDisplayAngle="90" DigitalDisplayHeight="20" DigitalDisplayRadius="60" DigitalDisplayWidth="40" DisplayBackColor="" DisplayForeColor="" Find="" />
    <object Type="AnalogControler" ctrlType="DVMExAnalogScale" Name="nextScale" Index="354" ShallowCopySrcID="nextScale" PreDefStyle="None" BodyColor="OliveDrab" Width="48" Height="48" ExcludeForTarget="False" ScaleCoef="1" Show3DNavig="False" Navig3DMin="-100" Navig3DMax="100" Left="331" Top="329" c3Dabs="0" MinValue="0" MaxValue="200" PercentValues="False" DataType="INT" Items="" DefaultValue="0" Value="153" Theme="" UseCustomColor="False" BodyStyle="Concave" CustColor="Maroon" OnColor="" OffColor="" OuterColor="" OuterGradient="" IsHWSig="False" rw="READ_WRITE" PortAddress="" Connections="~ro8&gt;Rel4,~ro13&gt;Rel14" OperationDescr="" Font="Tahoma, 6pt" BackColor="Transparent" ForeColor="ControlText" ItemColor="" NeedleWidth="7" NeedleDotSize="" NeedleRadius="45" DivisorNum="5" UseConnPoints="True" ConnPointList="ObjectConPoint,DVMExControls,DVControl.dll{{x=50}{y=36}{z=0}{roleID=ro8}{symType=c}{symSize=5}{cpID=ro8}{color=Color [Black]}}{{x=49}{y=16}{z=0}{roleID=ro13}{symType=c}{symSize=5}{cpID=ro13}{color=Color [Black]}}" ControlIconFlowColor="Violet" ControlIconFlowSatur="60" ControlIconVisible="True" ControlIconPosition="BottomMiddle" ControlIconWidth="32" ControlIconDrawOut="True" ControlIconToGif="False" ControlIconText="Name: :id;&#xA;Value: :Value;&#xA;% 18: :Value as mod18;" ControlTextForID="" ControlIconErrorText="" ControlIconXY="{X=0,Y=0}" ControlLabelFont="[Font: Name=Microsoft Sans Serif, Size=8.25, Units=3, GdiCharSet=1, GdiVerticalFont=False]" ControlLabelColor="Black" ControlIconStr="iVBORw0KGgoAAAANSUhEUgAAAAEAAAABCAYAAAAfFcSJAAAAAXNSR0IArs4c6QAAAARnQU1BAACxjwv8YQUAAAAJcEhZcwAADrwAAA68AZW8ckkAAAALSURBVBhXY2AAAgAABQABqtXIUQAAAABJRU5ErkJgggAAAAAAAAAAAAAAAAAAAAAAAAAAAAAAAAAAAAAAAAAAAAAAAAAAAAAAAAAAAAAAAAAAAAAAAAAAAAAAAAAAAAAAAAAAAAAAAAAAAAAAAAAAAAAAAAAAAAAAAAAAAAAAAAAAAAAAAAAAAAAAAAAAAAAAAAAAAAAAAAAAAAAAAAAAAAAAAAAAAAAAAA==" ControlIconTabs="0" OnSetValue="" IsGlobal="False" IsRetain="False" IncludeInAppView="True" DrawTextAndIcon="False" LockSize="False" ShowDimmer="False" DimmerIncr="1" DimmerInterval="200" DimmerLeftPosition="TopLeft" DimmerRightPosition="TopRight" DimmerSize="12" DimmerFillColor="Transparent" ControlIconRotate="0" PeriphID="" IsConst="False" ControlIconItems="" ControlIconCallout="False" ControlIconCalloutColor="Green" ControlIconCalloutDrawBorder="False" ControlIconTextMaxLen="256" ControlIconMaxLines="50" ControlIconAnimate="False" ControlIconIndex="-1" ControlIconCalloutBorder="2" FitToControlIconTextSize="False" explosions="" ControlIconSlideWidth="" TextInCommandPanel="" ReportRangeErrorBeforeLimit="False" ControlIconCalloutLines="False" ControlIconCalloutSatur="60" StatusColor="Red" ControlIconTextCut="False" NumberFormat="{0:0.###}" DrawInverseValue="False" BodySatur="80" UseDiscretValues="False" DiscretValues="{}" DiscrValue="50" BodyShape="RoundedRect" RingWidth="5" DrawRing="True" ScaleColor="White" ThresholdItems="{{StartAngle=270}{OffsetAngle=90}{Color=Color [Orange]}}{{StartAngle=360}{OffsetAngle=45}{Color=Color [Red]}}" ScaleNumberRadius="35" ScaleRadius="45" DigitalDisplayAngle="90" DigitalDisplayHeight="20" DigitalDisplayRadius="60" DigitalDisplayWidth="40" DisplayBackColor="" DisplayForeColor="" Find="" />
    <object Type="AnalogControler" ctrlType="DVMExImgRotator" Name="footTrajec" Index="326" ShallowCopySrcID="footTrajec" PreDefStyle="" BodyColor="" Width="315" Height="112" ExcludeForTarget="False" ScaleCoef="1" Show3DNavig="False" Navig3DMin="-100" Navig3DMax="100" Left="19" Top="23" c3Dabs="0" MinValue="" MaxValue="" PercentValues="" DataType="REAL" Items="{{StateID=}{Name=0}{LineType=LIN}{X=2}{Y=0}{Z=245}{Alpha=16}{Beta=4.80000019073486}{Step=15}{Offset=0}{RotLine=90}{Rotate=90}{LockPos=False}{CanElev=True}{ElevAngle=-10}{Data=LIN}{ToolAction=None}{ToolInitPos=0}{Color=Color [DarkGreen]}{Speed=100}}{{StateID=}{Name=1}{LineType=BEZ}{X=2}{Y=0}{Z=245}{Alpha=10}{Beta=4.80000019073486}{Step=15}{Offset=0}{RotLine=90}{Rotate=90}{LockPos=False}{CanElev=True}{ElevAngle=-10}{Data=BEZ}{ToolAction=None}{ToolInitPos=0}{Color=Color [DarkGreen]}{Speed=100}}{{StateID=}{Name=2}{LineType=LIN}{X=26}{Y=0}{Z=277}{Alpha=16}{Beta=4.80000019073486}{Step=15}{Offset=0}{RotLine=90}{Rotate=90}{LockPos=False}{CanElev=True}{ElevAngle=-10}{Data=LIN}{ToolAction=None}{ToolInitPos=0}{Color=Color [DarkGreen]}{Speed=100}}{{StateID=}{Name=3}{LineType=BEZ}{X=53}{Y=0}{Z=278}{Alpha=-7}{Beta=6}{Step=15}{Offset=0}{RotLine=90}{Rotate=90}{LockPos=False}{CanElev=True}{ElevAngle=-10}{Data=BEZ}{ToolAction=None}{ToolInitPos=0}{Color=Color [DarkGreen]}{Speed=100}}{{StateID=}{Name=4}{LineType=BEZ}{X=81}{Y=0}{Z=261}{Alpha=10}{Beta=80}{Step=15}{Offset=0}{RotLine=90}{Rotate=90}{LockPos=False}{CanElev=True}{ElevAngle=-10}{Data=BEZ}{ToolAction=None}{ToolInitPos=0}{Color=Color [DarkGreen]}{Speed=100}}{{StateID=}{Name=5}{LineType=BEZ}{X=102}{Y=0}{Z=63}{Alpha=12}{Beta=4}{Step=15}{Offset=0}{RotLine=90}{Rotate=90}{LockPos=False}{CanElev=True}{ElevAngle=-10}{Data=BEZ}{ToolAction=None}{ToolInitPos=0}{Color=Color [DarkGreen]}{Speed=100}}{{StateID=}{Name=6}{LineType=BEZ}{X=152}{Y=0}{Z=267}{Alpha=-3}{Beta=4.80000019073486}{Step=15}{Offset=0}{RotLine=90}{Rotate=90}{LockPos=False}{CanElev=True}{ElevAngle=-10}{Data=BEZ}{ToolAction=None}{ToolInitPos=0}{Color=Color [DarkGreen]}{Speed=100}}{{StateID=}{Name=7}{LineType=BEZ}{X=173}{Y=0}{Z=277}{Alpha=-6}{Beta=4.80000019073486}{Step=15}{Offset=0}{RotLine=90}{Rotate=90}{LockPos=False}{CanElev=True}{ElevAngle=-10}{Data=BEZ}{ToolAction=None}{ToolInitPos=0}{Color=Color [DarkGreen]}{Speed=100}}{{StateID=}{Name=8}{LineType=BEZ}{X=229}{Y=0}{Z=278}{Alpha=-2}{Beta=4.80000019073486}{Step=15}{Offset=0}{RotLine=90}{Rotate=90}{LockPos=False}{CanElev=True}{ElevAngle=-10}{Data=BEZ}{ToolAction=None}{ToolInitPos=0}{Color=Color [DarkGreen]}{Speed=100}}{{StateID=}{Name=9}{LineType=BEZ}{X=252}{Y=0}{Z=267}{Alpha=-4}{Beta=-2}{Step=15}{Offset=0}{RotLine=90}{Rotate=90}{LockPos=False}{CanElev=True}{ElevAngle=-10}{Data=BEZ}{ToolAction=None}{ToolInitPos=0}{Color=Color [DarkGreen]}{Speed=100}}{{StateID=}{Name=10}{LineType=BEZ}{X=299}{Y=0}{Z=223}{Alpha=8}{Beta=4.80000019073486}{Step=15}{Offset=0}{RotLine=90}{Rotate=90}{LockPos=False}{CanElev=True}{ElevAngle=-10}{Data=BEZ}{ToolAction=None}{ToolInitPos=0}{Color=Color [DarkGreen]}{Speed=100}}{{StateID=}{Name=11}{LineType=LIN}{X=325}{Y=0}{Z=278}{Alpha=16}{Beta=4.80000019073486}{Step=15}{Offset=0}{RotLine=90}{Rotate=90}{LockPos=False}{CanElev=True}{ElevAngle=-10}{Data=LIN}{ToolAction=None}{ToolInitPos=0}{Color=Color [DarkGreen]}{Speed=100}}{{StateID=}{Name=12}{LineType=BEZ}{X=352}{Y=0}{Z=279}{Alpha=-5}{Beta=4.80000019073486}{Step=15}{Offset=0}{RotLine=90}{Rotate=90}{LockPos=False}{CanElev=True}{ElevAngle=-10}{Data=BEZ}{ToolAction=None}{ToolInitPos=0}{Color=Color [DarkGreen]}{Speed=100}}{{StateID=}{Name=13}{LineType=BEZ}{X=373}{Y=0}{Z=245}{Alpha=-5}{Beta=4.80000019073486}{Step=15}{Offset=0}{RotLine=90}{Rotate=90}{LockPos=False}{CanElev=True}{ElevAngle=-10}{Data=BEZ}{ToolAction=None}{ToolInitPos=0}{Color=Color [DarkGreen]}{Speed=100}}{{StateID=}{Name=14}{LineType=LIN}{X=400}{Y=0}{Z=280}{Alpha=16}{Beta=4.80000019073486}{Step=15}{Offset=0}{RotLine=90}{Rotate=90}{LockPos=False}{CanElev=True}{ElevAngle=-10}{Data=LIN}{ToolAction=None}{ToolInitPos=0}{Color=Color [DarkGreen]}{Speed=100}}{{StateID=}{Name=15}{LineType=BEZ}{X=449}{Y=0}{Z=276}{Alpha=-3}{Beta=4.80000019073486}{Step=15}{Offset=0}{RotLine=90}{Rotate=90}{LockPos=False}{CanElev=True}{ElevAngle=-10}{Data=BEZ}{ToolAction=None}{ToolInitPos=0}{Color=Color [DarkGreen]}{Speed=100}}{{StateID=}{Name=16}{LineType=BEZ}{X=473}{Y=0}{Z=261}{Alpha=-8}{Beta=25}{Step=15}{Offset=0}{RotLine=90}{Rotate=90}{LockPos=False}{CanElev=True}{ElevAngle=-10}{Data=BEZ}{ToolAction=None}{ToolInitPos=0}{Color=Color [DarkGreen]}{Speed=100}}{{StateID=}{Name=17}{LineType=BEZ}{X=497}{Y=0}{Z=168}{Alpha=8}{Beta=30}{Step=15}{Offset=0}{RotLine=90}{Rotate=90}{LockPos=False}{CanElev=True}{ElevAngle=-10}{Data=BEZ}{ToolAction=None}{ToolInitPos=0}{Color=Color [DarkGreen]}{Speed=100}}{{StateID=}{Name=18}{LineType=BEZ}{X=524}{Y=0}{Z=114}{Alpha=5}{Beta=4.80000019073486}{Step=15}{Offset=0}{RotLine=90}{Rotate=90}{LockPos=False}{CanElev=True}{ElevAngle=-10}{Data=BEZ}{ToolAction=None}{ToolInitPos=0}{Color=Color [DarkGreen]}{Speed=100}}{{StateID=}{Name=19}{LineType=BEZ}{X=549}{Y=0}{Z=167}{Alpha=5}{Beta=20}{Step=15}{Offset=0}{RotLine=90}{Rotate=90}{LockPos=False}{CanElev=True}{ElevAngle=-10}{Data=BEZ}{ToolAction=None}{ToolInitPos=0}{Color=Color [DarkGreen]}{Speed=100}}{{StateID=}{Name=20}{LineType=LIN}{X=572}{Y=0}{Z=243}{Alpha=16}{Beta=4.80000019073486}{Step=15}{Offset=0}{RotLine=90}{Rotate=90}{LockPos=False}{CanElev=True}{ElevAngle=-10}{Data=LIN}{ToolAction=None}{ToolInitPos=0}{Color=Color [DarkGreen]}{Speed=100}}{{StateID=}{Name=21}{LineType=BEZ}{X=599}{Y=0}{Z=223}{Alpha=10}{Beta=25}{Step=15}{Offset=0}{RotLine=90}{Rotate=90}{LockPos=False}{CanElev=True}{ElevAngle=-10}{Data=BEZ}{ToolAction=None}{ToolInitPos=0}{Color=Color [DarkGreen]}{Speed=100}}{{StateID=}{Name=22}{LineType=LIN}{X=647}{Y=0}{Z=278}{Alpha=16}{Beta=4.80000019073486}{Step=15}{Offset=0}{RotLine=90}{Rotate=90}{LockPos=False}{CanElev=True}{ElevAngle=-10}{Data=LIN}{ToolAction=None}{ToolInitPos=0}{Color=Color [DarkGreen]}{Speed=100}}{{StateID=}{Name=23}{LineType=BEZ}{X=673}{Y=0}{Z=276}{Alpha=-4}{Beta=25}{Step=15}{Offset=0}{RotLine=90}{Rotate=90}{LockPos=False}{CanElev=True}{ElevAngle=-10}{Data=BEZ}{ToolAction=None}{ToolInitPos=0}{Color=Color [DarkGreen]}{Speed=100}}{{StateID=}{Name=24}{LineType=LIN}{X=698}{Y=0}{Z=223}{Alpha=16}{Beta=4.80000019073486}{Step=15}{Offset=0}{RotLine=90}{Rotate=90}{LockPos=False}{CanElev=True}{ElevAngle=-10}{Data=LIN}{ToolAction=None}{ToolInitPos=0}{Color=Color [DarkGreen]}{Speed=100}}{{StateID=}{Name=25}{LineType=BEZ}{X=722}{Y=0}{Z=222}{Alpha=5}{Beta=25}{Step=15}{Offset=0}{RotLine=90}{Rotate=90}{LockPos=False}{CanElev=True}{ElevAngle=-10}{Data=BEZ}{ToolAction=None}{ToolInitPos=0}{Color=Color [DarkGreen]}{Speed=100}}{{StateID=}{Name=26}{LineType=LIN}{X=745}{Y=0}{Z=277}{Alpha=16}{Beta=4.80000019073486}{Step=15}{Offset=0}{RotLine=90}{Rotate=90}{LockPos=False}{CanElev=True}{ElevAngle=-10}{Data=LIN}{ToolAction=None}{ToolInitPos=0}{Color=Color [DarkGreen]}{Speed=100}}{{StateID=}{Name=27}{LineType=BEZ}{X=772}{Y=0}{Z=277}{Alpha=-4}{Beta=4.80000019073486}{Step=15}{Offset=0}{RotLine=90}{Rotate=90}{LockPos=False}{CanElev=True}{ElevAngle=-10}{Data=BEZ}{ToolAction=None}{ToolInitPos=0}{Color=Color [DarkGreen]}{Speed=100}}{{StateID=}{Name=28}{LineType=BEZ}{X=797}{Y=0}{Z=244}{Alpha=3}{Beta=2}{Step=15}{Offset=0}{RotLine=90}{Rotate=90}{LockPos=False}{CanElev=True}{ElevAngle=-10}{Data=BEZ}{ToolAction=None}{ToolInitPos=0}{Color=Color [DarkGreen]}{Speed=100}}{{StateID=}{Name=29}{LineType=BEZ}{X=818}{Y=0}{Z=226}{Alpha=8}{Beta=8}{Step=15}{Offset=0}{RotLine=90}{Rotate=90}{LockPos=False}{CanElev=True}{ElevAngle=-10}{Data=BEZ}{ToolAction=None}{ToolInitPos=0}{Color=Color [DarkGreen]}{Speed=100}}{{StateID=}{Name=30}{LineType=JUMP}{X=845}{Y=0}{Z=277}{Alpha=16}{Beta=4.80000019073486}{Step=15}{Offset=0}{RotLine=90}{Rotate=90}{LockPos=False}{CanElev=True}{ElevAngle=-10}{Data=LIN}{ToolAction=None}{ToolInitPos=0}{Color=Color [DarkGreen]}{Speed=100}}" DefaultValue="" Value="0" Theme="" UseCustomColor="" BodyStyle="" CustColor="" OnColor="" OffColor="" OuterColor="" OuterGradient="" IsHWSig="" rw="" PortAddress="" Connections="~ro38&gt;Rel22" OperationDescr="" Font="Microsoft Sans Serif, 8.25pt" BackColor="Transparent" ForeColor="ControlText" ItemColor="" NeedleWidth="" NeedleDotSize="" NeedleRadius="" DivisorNum="" UseConnPoints="True" ConnPointList="ObjectConPoint,DVMExControls,DVControl.dll{{x=315}{y=88}{z=0}{roleID=ro38}{symType=c}{symSize=5}{cpID=ro38}{color=Color [Black]}}" ControlIconFlowColor="Violet" ControlIconFlowSatur="60" ControlIconVisible="False" ControlIconPosition="BottomMiddle" ControlIconWidth="32" ControlIconDrawOut="True" ControlIconToGif="False" ControlIconText="" ControlTextForID="" ControlIconErrorText="" ControlIconXY="{X=0,Y=0}" ControlLabelFont="[Font: Name=Microsoft Sans Serif, Size=8.25, Units=3, GdiCharSet=1, GdiVerticalFont=False]" ControlLabelColor="Black" ControlIconStr="" ControlIconTabs="0" OnSetValue="" IsGlobal="False" IsRetain="False" IncludeInAppView="True" DrawTextAndIcon="False" LockSize="False" ShowDimmer="False" DimmerIncr="1" DimmerInterval="200" DimmerLeftPosition="TopLeft" DimmerRightPosition="TopRight" DimmerSize="12" DimmerFillColor="Transparent" ControlIconRotate="0" PeriphID="" IsConst="False" ControlIconItems="" ControlIconCallout="False" ControlIconCalloutColor="Green" ControlIconCalloutDrawBorder="False" ControlIconTextMaxLen="256" ControlIconMaxLines="50" ControlIconAnimate="False" ControlIconIndex="-1" ControlIconCalloutBorder="2" FitToControlIconTextSize="False" explosions="" ControlIconSlideWidth="" TextInCommandPanel="" ReportRangeErrorBeforeLimit="False" ControlIconCalloutLines="False" ControlIconCalloutSatur="60" StatusColor="Red" ControlIconTextCut="False" ProfileFile3DRend="" ProfileName3DRend="" SpaceImageScale="{Width=1, Height=1}" DrawCraneNavig="False" ImageToRotScale="{Width=1, Height=1}" ImageToRotShear="{Width=0, Height=0}" RobotFontLine="DVMExControls.RobotFontLines" DrawRobotFontLines="False" UnifyColor="False" Space3DItems="" ImageToRotShift="{X=0,Y=0}" XYBottomImageShift="{X=0,Y=0}" XYTopImageShift="{X=0,Y=0}" XZBackImageShift="{X=0,Y=0}" XZFrontImageShift="{X=0,Y=0}" YZLeftImageShift="{X=0,Y=0}" YZRightImageShift="{X=0,Y=0}" ToolColor="Green" ToolLineWidth="1" SegmentColor="Maroon" SegmentLineWidth="1" TraceBufferColor="Blue" TraceLineWidth="1" Space3DLineColor="LightGray" Space3DLineWidth="1" ShapeLineWidth="1" SelShapeColor="Red" SelShapeLineWidth="3" ToDrawConnPoints="False" ShowRotCenter="False" HideSpaceImage="False" RotationCenter="{X=226, Y=85.5}" SpaceImagePos="{X=0,Y=0}" TranspCoef="1" RobotTextRefPoint="{X=20, Y=15}" RobotFontDef="" ImageStr="iVBORw0KGgoAAAANSUhEUgAAATQAAABuCAYAAACp4++6AAAAAXNSR0IArs4c6QAAAARnQU1BAACxjwv8YQUAAAAJcEhZcwAADsEAAA7BAbiRa+0AADf+SURBVHhe7X13dF3VlX7+n8xakx8zWSsZwkySleAhIX3CLGBCMqQQMCUNAiQmBBLANBdwx12W5SK5yLYkS7ZsNav33nvvvffeqyt8v/tt5YonWeU+6UnvSdw/3lJ595577jn7fLvv/TkAn9M/+hroNKDTwFqgAR3MdEDXaUCngTVDA2vmRdYCd9HfQZeSLJEGGhsbcevWLWVqlr8/OqCtgk1aDYSkz9HyD7uxezQyMoKc3By4uLggICBABzRjF1C/fu0dCn1PV+ee1tTUICUlBX39fQJqRcVFOqDpxLw6iVnft8/mvg0ODqKrqwvZWdnIz8/H+Pg4bty4IT+TU5MxMDhg8aCmq5y6yqnTgE4DnysvL4etnS3S0tPQ0dGBjz/+GP39/ejo7MDY2Bja29tRWFiITz75xKJBTSdmnZh1GtBpQGjA188X3d3dAlgEtc7OTpHY+KGkVllVKWBnyRK8Tsw6Mes0oNOA0MDExIRIaENDQ+jr65sGaPy7vr5ePjqg6QSjg4ZOA6uCBsorylFRUYGx0bEp6YySGtXPnp4epKen64BmyYiuz+2zaQDX9332fR8dHUVuXi6am5tBic1Q7WQsWm5uLlpbWy0W1FYF19CJTwcdnQZWhgZu376Na9euITgkGPR6UiqjDY3ANjAwgJu3bsLulJ0AniXuiQ5ouiqk04BOA9NogI4BejQZrqECmoBaRyeuX7+O9Ix0REdH64BmiYiuz2llOL++zqtrnVNSU5CclIzh4eFpaicltTt37gioRUVFWRyo6dxZ5846Deg0cBcNVFdXw8vTS5wBauiGqnr29vaKF3T79u0oLi1GZmamqKeWwLR0YtaJWacBnQbuooGGhgaUlpaCNjVDxwBBjSopQztGRkfAfM+zZ8/i2LFjIrmZG9R0YtaJWacBnQbuooGYmBgEBgZOs6EZSmr8ndkD9Hy2tLQgLS1NrtUBTScmHVB0GrAoGqBKGRYWJvmcBKmZEtpMYKOUVlBQAKqpOqDpxGxRxGxugtSfb17nQf9Av2QLUK2kl5PgpgIY7Wl1fXXTPZ//CLplSEdpWakOaDoBm5eA9fXX11+lgeaWZqSkpaCnt0fCMwhqhtJZWGEYnvd+HhFFEdMcBbfv3EZNbQ3qG8yfFqVLB7qEqNOATgOfo/GfNc9Gx0Zx88bNKSAjoLV3tqN3uBcbLm/A5177HJ5zfA7t3e3o7+tHb08vhkeGERUdJSEe5maQOjF/Roj5E3wiqgJTW8xNdPrzLUsqZEmgwuJCFJUWSfgFK2qoIRqkmZyGHDzr/iw2um/EB54fYF/oPty4dUNoiSpqTV0NWtssIx1KB7Q1CGiGNato2ygrK0N2bjauXr0qnisdUCwLUMy9H8zZLKsoE7qgnYxSGT8ELNrRvFK88LDDwzgadBTuUe6wCrFCdGy0fFhSqKGxwWLqpOmAtsYALT4+HuHh4aisrERycjIyMjLAJhdUKRKTElFQWKAD2hrb86UAIuPJgoKDUF1bjaHBIQnFoO2MYEaHAL2Xp2NPwzvFW/7XNdwFm2gbXL913SLpSAe0NUbcIaEh8A/wF8JkpVFKa/xJ13prS6uoFks5APq9a0u6KyoqQmBwIG7cvCEmCWYAELjoIGCpoNbuVhyMPIjuocnCj93D3djgvQEe2R4WSUc6oK0xQCPHLS4pniS+f3ipqD7wd4Iac/BYXlkHprUFTIvZT5ojwiLD0NLagoH+AfR094gNjSYKlhBq6mzCpdxL2Bu2Fx9/Mkkz2Y3ZuN/qfrzp9SYmbk5YHB3pgLbGAI1ER9c7idWwUoJaRpm142nIXcwB0O9ZWyDIfgEdXZP9A0gftKXRIUBAI+009jbiu3bfxTMOz2DsxpjQzM07N+GU4QSvbC+LpCEd0NYgoBUWFaKtrQ3DQ9MrJVB6Ywllpqro4LS2wMnY/aR9LDImEoNDg+juUoJox8bF1pqRmYHunkn1knayLWFbkFKdMo1e0mvTcSr2lEXSkA5oaxDQWHwvNS1VGlsYBkZSnWCdK4KdsQdAv35tAWBjc6OEWjAXk9IYg2kTkxMF2NS9zqjLwMnok3fRSstACw7EHcCN2zcsjo50QFuDgJaYmAhvb28p/UJOrLrh6YIvLi4WN7sOUGsLoIzZTzI6hlwwEJb0QadRfkG+OAIMQ37sE+wRkHt3x3TXDFfcZ3WfgJ2ltbXTAW0NAhqN//Re8adhCWVKaEPDQ6BKaswB0K9dW+DH2LHismJJb+rr7ZNYMhZ0NHQWZTdkY1/cPmTWZt5FK/GV8Xg7+G345/tbHB3pgLYGAY1qhI+Pj7jgDZOLKakx727PR3um+i/qYLW2wErLflK1pFRGCW1sfAxl5WUYn/hU1eQYuwN3495D98I9y31W0DqfeB5ptWk6oGlZcP2apR8ym6M2aKhvmObpZOgG1Y2UlBSLqIyg7/PS99nYNWTRxqMnjgqAMReTXZxohpg5TmBBILaFbcPojdlT5Sideed464Bm7Abo1xtP9JJ/l5MjFUTVvDy1BAylNn4fGBRoccSo77Xxe23smpEuqqqrMDF+A/2DA/BKvyZS2sxxTsWfusu7aXjNgdADeNj2YbQOWEYOpzo3XeVcYyrnzZs3J9uQBQdPpqoo8UUzP5TS3nnnHVRUVoDXG3so9OuXH3hMvcZMfSsoKkBeQZ7YVidGxxGVfw1tg7OH8BxPOY6+0b5ZaePOJ3fwlvtb+KHtD5FcnWxR9KMD2hoCNMaZset1QECAxBSpFRNmAhqdAyTq6ppquF5x1cM41hANGAIhGRc/DMlISk1CbX2tSO3yv64exUN5d8bIzds3QfvY367+bSqYdjZwHb85jg99PrQoMOM8dUBbA8Q8oKgOmdmZSEpJkqBZApahdOaU6ATrCGuUNZRNL8yncG1W4Dh37pzFEaapJZTP4niU0pl4XlRSJGolvZhNTU2SETDXetz5+A6eOfsM7vvoPuQ05cxLF4dCD2FwfNCiaEcHtFUOaOS2JFh6M0mkanNYejRpK8uuy8Z7Pu/h63u/jkdOP4Ki+qIpyY2gR0mOteP1/M7Vp0YuBNI0J9TW1UqsGIsVsOa/ln0+l3gOjkmOCwLVzsidOBN/BgTBheayUt/rgLaKAY2SWGxCLBj1zfgyNYCWKiYriZ6IOoGXr72M1IpUnI45jfUO65FRkzHV+IL5nnQS0Ou5UgSnP2dlgZPVZM+cPSO5vVrW/tadW6Dk1dTXNO/1Tf1NeNzxcfzy7C8xMD59bC2gqWUui7lGB7RVCmhMLM4vzMfw6LDYRQwDaAlslNiev/Q8Hjz6IIqaiqSPYlZdFn7p8kucjDsJqqkkcv5koK2lRXwvhpj1e2YHSwbQalkbJp5H10TjDc83MHJ9ZN57hiaGcDnjMo5EHFFqIX8i1/b190nT4fiEeE3P0zInY6/RAW0VAhpzMY8eO4rK6kqpKEp1Qs3ZZLAk1dDUylRs9dmK4sZixT3fL5JYTXsNfuL4E7x48UWJQeK9mVmZU+qqscSjX7+y0tZyrzdVx6cvPI11R9ahtrt2XlBi8HZdRx0Ohx0WVZZSPqvesreA3Sk7s5V61wFtlQFaU3MTQiNC0dDUINHeqq2MXkuCWVt7G5JykrDRdSPsr9lLlVp+/P39ER4Vjo6RDljFWyG2KlbqptXU1Giyqyz3YdLHtwxwPBByAM4ZzvNK7CxwYG9vj7DYMLzl8xbK68sFwKhqjo2OScUOc+2nDmirCNDIFcsry8Vexs48tJNRtaTqSOM+K2xQDX3p4ku4/+D9KGksEY8W1UmCHZtZxMTFIC4vDtYJ1qjvrNdVzVW0/ysBEnuD9qJvaPb4M/X5lOxdLrngasZVfGHXF7A/ZP9UEQQ6ItIy0sxWc08HtFVC0JTGGJbB3oesotHV2SXJxSSu2tpaqf3e3dutRIBP4BWXV/CW31voHZ30fM72efXSq3jc4XHU9NSYjZuuxAHVn6FR8lPMYF1jXdgbuFcTPTAoO7M6E7uidsEt2W3Kc05Nobm1WbIRzLH2OqCtAkAj12NgJPsjqvWr6OFk9Vl2uWaALL1ZlMTonbKOs5Yk9PkI6kT0Cfzg2A9Q1FZkFsIzB7Hrz5wb3G5/fBt/vvpnPOnwJGq6F2Zy7R3tUlvvTNwZRGZHTsU30jlFrYFVb+msWuk11wFtFQBaaVmphGbQ2E/jPtVIlnxh/Nn1iekeLKcUJ1zOvLwgIdE971vgiwtpFxa8dqWJUn+eRqnKxLT7R8c/4mXPl9E/tnCJdpo9mBfqmuwKBm6rTimCmZqxQua70nupA5qJicLUG8jwjIysDIn0ZqI5SybTVhafGD+tUzWls7aBNmzx3oK+4fltIOoc6Xo/nnQczX3NK054pl4nfbylgSDzM49HHUdajfaSQLHxsfjDxT9g3eF1yK/Ln3JQ0aZrrthGHdAsGNBoG9uzfw9uKqWO1fzLxqbGWRu7TtyawI+tfozH7B5Dz0iPZoDa6LERD594GNVd1Zrv0cFjaeBhqeu3yWvTXUGyc82V9tvA0EC84/oO3vJ9C1UtVVN2NCbC09NJR9RKv6sOaBYKaJTMcvJyUFFVgZHhUdy5/rEY/tk4mKrnTEKhhPYru1/hXe930TemTUJjIvLb7m/joVMPob63fsWJb6WJXX/e7EBMe2tBcwG2B2w3igZaW5U+r9WF2Om3UwqGqsUQCHZ0DLA/7EqvuQ5oFgBo5GQsmU2Dal19HVLSU5CemY7Ork6pisHuTclKBLdL8mUJ15iNSFp6W/BR0EeYDNrWJkEQBGkMPhh6EPnN+Zrv0zq+fp22fTD3OrF58EueL+Hxs4+juV+7+YGhQoEhgdgdsHsK0AhqBDe2Sjx69OiKl6fSAU3j4V9OoqMXk/l2NPIT0NQaZQxUJMh1t3agVwmInWsO7JnonOk8Z7nkheaeVJWEiykXdUCzAFpYaK+W43s2EX7V7VW85vUaBsa05XxyHgymzS/Kx3sh7yG8IHyalEYPJ4se0Hm1HHOea0wd0CyEiNWqoZTI6urq5MPYMy05lj65Pvjm/m8ioPjuDj1aiKmhtwFPnn9SkQItq1iflrnr15hGCmQF2o6+uZnmbOucl5cH1xhX3LPzHvzV869o6WiZUjsZK8lSRW+//bYOaJ9FIqX47ujkKARBo6rWNWChvTd938QXd3wRcZVxmu8zHJ9VR7+070vYGrgVDOfQ+mz9OtOAibnXsWOoA9uCtgkD1ToXgtWFCxeQlZuFHf474JzsjLaOtql4NKqdHC8vPw+5ebmSM2wMXWudx8zrdAnNQiS0xW4gbWDr9q3D+nPrMX5jeucerWMy7uh4/HH45vpqJmitY+vXWTbosVJGZn0mbKJsNO09NQYGcjOolnFoNIl4ZHjAOd55WvFQNceYDgIya1tb2xUJ5dABbZUD2tj1Mbzv9T5qu+avjrAQsBQ2F+Jo5FFNRL3QWPr3lg1ihvvDLugbAzbi7x5/x/D1ucMsCGSshsz0OxY1YBgRJTD+TChPgEOywzTHgFr2ncDG69hdKi1Ve4zbYmlIB7RVDmheeV64kLT0aH+GcGz33z5n27LFEph+n2WDG+uefX3P1/HshWfnBTTaxAqKC6T9HcGNf6vZAQeCD+AXjr9Afk3+XQ15eA0zBxjiwbCj5aYHHdBWKaDR1tV/ox8Hog6ARv2lEkpGfQa+evCr2Bm8U7ejrVKaWCwN7PDbgcbexjlpiGplQnICOnsmC4cyY8Ww/t7JtJP43sHvIbEs8a7GPKrqSVCjLW2xc9R6nw5oq5R4x26O4S/Bf8FvnX67YCK6FmIgoL3m/xockhwkNk3LPfo1li19adkfZpXQZDHXtcxMyc7LltQ7hhOpwbMqoDF0o3WwFcdijuH6jeuighp2G1N7XVBN5f+1zGkp1+iAtkoBjZv+0LGHRKIavT57d2tjCcMlzQWhRaHLTnTGzku/fvmAM7kqWQKrZ1tjSmLHTxyX2EgWRFArIxOkCG7yP6XqxkW3izgYdhCpeakoKi4SJwDHGx4clmtYFSY5JXnWDBdT760OaKsU0NJr00HbhSkJIrAgEC6pLiYd05Tz08cyLbDdUHKEHdMcEZB/d/wiy7yzwnFdQ51kq7D+Hiu90MDP5HOW3U5PTxc1Mis7C2cSziClKEWA64z9GWTnZovNjR5Rpu+t1N7pgLZKAc0uwQ6xFbEmJRS677f6b8X1m9qaaqwUkerPMS2QqevJdLd1VuuwJ3TPXXZT9qtgZZdbN29JaAalMqqTLOzIai9saK1mtHQPdeN/T/wv7BPtpwLBu3u6BfiYArWSddF0QFuFgHY67jRe8HwBWfVZJgU0qzArfOXQV+BftPJJxTpoLQ9ozbeuzNv82emfwTndeaq3JmuYpaanorS8VABNrYxMWxlVz5KSEvQN9E0DqcKWQnzvxPew0XOjSey5S6EFHdBWIaDtDNiJB489iIw60zajSKhMwCturyCzMdOkQLkUAtXvXT6ga+hpwNnUs0p5qsmCB8wdLikrQUV1hUhaar+KqqoqaU1XVVMlJd9n2xOHNAckl5k/dU4HNAsHNBpmY2NjxY6hEtKp2FMILw1fFtDZF7IPpY2lyzK2Dk7LB06LWdvE8kTsC903tddSDqikUNRM2ssIXjTwFxQVLFg1g53WffJ8zE43OqBZOKBl52RLhx0WzGtoaACbuX4U/REGxweXhXhsY21nNRIv5sDo91gWgBnux63bt+CS7gKPLA+hI4JXaHioqJPMw6T9q7i4GBFREejpW7hgaEBBALxzvJeFJo2hIx3QLBzQ6PImcdEg29TShGvZ13Aw5CAKCgvERW7q2B7/fH/Yp9ubnTCNIWL9WuOBM74yHj91/Cm2+W3D8OgwnC85o7q2WqQz2su6urvEAaA1oZyhH0+eexLDEytfpdZw/z9zgMZkWRZUpL1AtRvQFd3b1yuuaDbetZQDwkBFusGpbhLQ2gfa8aD1g3jW6Vm09LTAwdEBvn6mTSjfGbgT91ndh5jyGItZBx6qmQeL+8e9pAeOUeiWsmerZR51PXX4P4f/g22MLUpLS5GQlCDMcXxkAv09fQiPCBcPpZbyVUyfesnpJSlhlVqbata9+MwBmre3N9zc3aRSQGqq0mwkPl7KWtOD4+nlibP2Zy2mkzhd35wbgxNpS2toaZCmFFahVhgYHEBoWKjE+ZjqEJF4g4uD8dMTP0VJW4nJxl3q/NilOzgkWFqjZWVlISkpSfaOth03NzcEBgWaZa6ZmZkSNMqS6GSSDDxlH4iyijIkJSYJg1zqu5v6foI/mUPvSK80CC4pLZFS72yDOKp0Pa9XektcSnFBW0+7UXPPa8qTisl3Pl751nWfaQmNCbI5uTli8CRQMEZGjZPhdzw0piaixYxHsZ8HhgeEvzPVpKi2SIhwZHREiucVlxYvy1wPhBxAZaf2SqNauPhi1kC9h8CtqteUVLlv/PB7fkeQW8r4i72XVYajY6Ll+dwrhjTU19eLnfPU6VNwd3c3y7zmex9HR0eJI/NJ9oFViBXGx8aFgTOmrKOxHTWtJRi7aXzmCUNAdgXsMvv7fuYkNLqiyVUZb6PmnLEhiVSKVaQ0c3V8nkmEnNs172tyQMSmofwdVRoFmzAbyZkrryiXtJPFHsb57mO2QHRptIxNYuezWV2Bf1PNo9GYFXUJMvTA8u/lmIc6JveFz6AkxP3jfCix3rh+QwoI0sa4nM+fa2yWmKZkRkAnU6Tkw7365ONPBDRma2ZjjnkaPrO+oV76Bjzn8BwORx9Ge1e7OJvmCsfQOt+JmxOSz6n1+uW67jMJaOkZ6cLh1QRb9cCyKQlF8OVabGPGJeERMHhY6UJPr07Hn9z/hLOxZ+UQUTojuBgzptZr2V/g5Usvg7YRAr+1tTVi42JFCqG6x4NMyVHN9WP3dq1jL+Y6PouxUKqkqjIiHsKy8jK0tLYs6/PnmjNVS4IBpUa1AgVpio1ssnKyxC67mPddznsIvlEpUVh3aB02BW7CjZt3dxBbzPPpZHjU9lH45fmZ9Z0/c4BGgMjOzsboyKTUo36E8/d0SfG6xWyoqe/Z+9HeqcatIp0VRuFrh74G63hr1NTVCKCY+pnqeK9efhX329yP6IpJKS0yMlIM71RLKLFRGiGY3Ll9B0nJSZoMx0uZK+Oj2GxjTLHxGDIhAntzS7P0KV3K+Iu9l15ASqqkJXVe/ElmSdsmbWqLHXs576uqq8KhqEOoaDddjqVXjhce2PUAfAp8lBq40nrMLNhiloeuxMsOTgxOa56rNt8lEPj7+yu9LkemVdikFEQCJCEut01Iff+ZOW4qUFACCgoMEhChF4+AVlRfBNt0W3T2dyItLW1Z1Rnaz7YHbkd77+SBpG2IbnyqndMkEQXgKJ3RoLxce8q9YDMORqpThTMENDInSkgscbNcz59vXEqGlBxnA1qCbFNzk1nmtdBaNHc1wyrKyqR171hyapP3Js09YRea42K/X3OARjXJJccF3z3wXTxs/TAY8Pf7C7/H7y7+TkIRgguCEZ0bLeoAQUxVX2hDI3HS2L7YxZzvPqpu/J52Ftq+eAgLKguQkpci9dlramuQnJyMc+fOiQeP4Ea7kXqALydexrm4c2htaxUb4HLM0XDMoxFHUd8x2Xy4tKxUIsYpERlKIlR5mcRs6li4me8WHR2N8PBwqfRgKFVT1SP4L9fzWd587NbsjUO4jz4+PggNDRW1XF0XNSi1srISrFix3Ptk7PissJHWmoYP/D4wuUeSDYdbB1rN+s4mBTQ22+CCGbvIprzeIcMB9qn2+Ovlv+JFpxcRXhKOFxxfkIqap+JO4VjkMTx//nlkt2ZPAzQeTgIL66abYj6qlEdVlmMy7MD2lC2yCrPAcAzvTG8cTz6Ol11exitOryC7OVukDUpD0qjVoMQx/2a6U1RRlHjV2tqX/6CcTzyPM6lnJM+P86+tq51dElHmvNySCJ0CDIHgmhjWqqfElpiYuCy2RL63TZwNXnZ7GbbxtrMeVEbSM4ODkrQh0JI5kikZ00XJFDQ33xgEXKkeO9yD9W7r8X2r76NruEu0EZoSTOHAoDkkv8m8DauXDGjqweXibPHbgmccnsGf3f6M0raVzQdsG2jD/pj9eMfnnamMf0pr6iazVRd/p8r5lN1TeOT8IyhqKpqSgiTWS/F20hg/F2FQxVElrbmu4XoMDQ9JlHVsQqwk9DLOh95TSoWHIg/hpWsv4QOfD1DaUIoTUSfw+Q8+j/uP3A8W2zMEMvWQBOQEYHPoZsSUxeCw1WHx9C33AXjP9z38567/RFx5nHgyQ0JCpkkiqiNlJSQRmggYj0fgILirUjXXgF7OieuTIRym+Ny+cxspNSmwTbKFe447/n717/gPm//AqehTAgCGzxCHhAL2qqSvzovSW2JSotkrTxjO1c/fD1fdrkpd/7+4/AV7ru0RjSCvIA9BwUEiaS5l/XIacrDu2Dq86/ku2Lh4KWMt5d4lEwE5GWOj2HWZng6bSBt8y/ZbwtVMVUlVywtWdVbhftv78YLDC/MuZkNTA1zzXfGlHV/CpeRLUweE6gsJlO3rZ3segezpZ59GSGiIqDkMp6BkQhsX7+U9LLvCwnZpGWlo72wX4zC5Ne+lzS44Pxg/d/g51l9cj4rGCjmYzJOzjrbGM47PYG/UXuTX391o4kjoEdx76F44JjsiJmb5I/gJyumN6djotREt/S1iw0pITBCV01ASoQRCSWS5wyaobhYVFk0Hjo5OUZl8fH1EstZCI1quYcjFA3sfkGomfaN9aOxrxI7gHfiXD/7lrq5YtidtERMdM1V2Wg0n4XNy83MtKoOB3vva+loJdTmZfBIDowNToRqkqStXrywpoLyguQBPnH4CrHpMpqBlrZfjmiUDWl1XHb5p9U384cofZEFGb4yioqMCjimOOBh3EI39jSvycsElwXDIdQAltdkWinNrbm5GcHCwEOmPTv8Ib3q/KRH3AiwsYqdIUIGBgbPez5ABpoNwbLUrNINwGW8UFh6GXz3xKwExSmfqNTJub4+A2ZXUKziUeAgFDQVo7W0VIFMN/pS4+gf7EZQbBOt0a/jn+qO+tR4d3R0yt5SKFFgnWkv10IsXL67IevId2KsxtDhU7IpUhw1VK6ovlEToFODaLAdxcs+YlsPKqLQpGjoEKKmRYcTFxc0ZWEtGsnnLZgG8oqKiaUxoLnWwoK0Ar3u+joCiALCJM9+L9Hws+Rjecn9rqiENaYBAz3dX95F7xXlRhbM/Zy/Om+VYl8WMSc2DZoP+kX7sDtkt86SDh6YWNTxoMeMa3mMXa4ecxhyzvvOSAe10+ml4FniiY/DuNvI5rTl41vFZ6Uw02/dLXUD1/pGJERxOPIzmvuZZF5NSEg+lq6urxFG1dLXAM9cTVuFWUsBO5ayMmqYENpuXk0b8/ILJQEoSMNUMSmYkCBJ1UmqS2Ez4PYmdH/7NnoWv+r6KPTF7UNteK+286AFjzBslG9oueDAZBsG/Wbpno8dG/PfJ/0ZAYQC6+ruwyXeTdKZmMG1QUNCKEQwT1S+mXhSD/NWrV+U9p1Q+RUIi4DCcQq0hb6r95DhcW4KQk5OTZG8YOiRU1Y4Ay31lCejZnj0XEyII0xa5bdu2afexUfOJzBNzdtGKLo/G4fjDqG+vh4eHh9jvCOoEBkPbHveTc14J543WNafJo6SiBO96vIs/X/0zyhvLhUFQXWcKGc0tWsea6zraXamuGzPOYpjOfOMvGtDIvWKrY3Esdv7o4Ocdn8dDTg+hqqvKqBfVuii0a3gVeEn5X8N7eNi4iWyMyg9VRB68qQOpAMrugN1iM1OJkeCy8e2Ns3o66QGl/Y2gM83TNjAoh7qmpg4fK/6QjrYOCfQk+EXFREk6yLetvg37OHtRaVm6mAGZrJbBQFXahvg7ywRxbpTWEkoT8Jtrv8Ebbm/AJdlF2su94voKxm6MiW2Gnk6t67OU6yiZvHLtFfhm+AoQGxrluQYEjKjoKClvtJTnqPcS1KmqJSYniuRLiZrrzjUxlM4MYwcpOW7evHnW55NpzMeEeJDVZ/eO9sKv2A/07s58F9E8lHel1zIwLxDfOvAt2MTYSIqTSk+GNEEaYXzaXNK+KdbK2DEI/PVN9XjS/kk8euZRlDWVTSajK2tODzvX19gxDa9nW8UXnF8Qk5Mx4xjLdBYae9GAxvSYh+wfgn/e/OWa2e/PN99XJJSmPtOHRFxOv4xvn/42jkcdl4WkdEU1j623qmqrJBKa/+PGkcsbGnCZy/aGzxsoqVfirJTNpVTAssP5hfkChoaSGv8mkBjez3uGh4alUYSfAjzOKU5IzUmTbAOOxYJ3O/13ommoacpQStWJB4ScneMTRAm2zPvjc3mfRMQPdCK5Mhl/8/ob1jusR1ZFlqhdly9fhouLaQBkIeJIr0nHvfvvxft+78v8Z4IK14LSKiWVhcaa73uuBdWhrLwsdHZ3is2R/6NkTSnXUKVTgYNAooZIMLiX0utMyZqgMh8TMswwCCsJw48u/EjK6cycKw88jeflleUoqy3Db91+iz/6/hH1bfVzAi2Z5549e6ZyTpeyPku9l7TPEBPafh1THXEx/qLQO9ePa2wKQCtuLcYPTvwAj9s+bpTt3Bimo2UdFg1oBJCn3J5CZFmkJmKOrIjEO57voHfctB463zxfPHnhSamvz40j6FAS6u7tnjJiqy5r9ad6KDZ7bsYDpx6AW5rblOeMh4m2kWPHj03LUTx95rQcjplSCp+Zkpoi+ZXXb12Xg8hcOf8SfxyMPShVDRbaCAIVwZbSIu1x9JzxEHO+VEHTqtKmAJdVHFaC80tDjNoK+JX44XjM8bveW11Dqn3nL5xf8B1nWwOuFaUZSrhkPiwuqK6v4Z4ZSj/8vbG9UWIKVaDj2OfOnwMrqRg+ZyEmxPI46vXMk33G6RkkVydPASPnEpcYh7zCPLAgIvdpaGQI9Jj7F/hje/B2VDVVTZPY1bnyvWhPDQgMWNasjoVoi9+TpmnPKykvgVWEFdLK0oS2xHarvCPtlEstwUTat460RlBBkFHxbcYwHcN3rWjJQ3bC3QUlFwVoE7cmsN1/u9Hg9JNjP8H6q+tBj6SWjdByzeGIwyhpLhEgOXjoIGLjY8XQP5OzqwfEsOtzdlU2Dkcdhl+O3xSgcYPJuQIDAkVyUudw6dIlUVlnAhptaFSPDOfKahVft/06aIPS8g6G19CAbWtnK/epYQqcO3+nRMS0LYKfseNquZ6SIyWdxJREAWlKMOV15bCJt0FX76dpYoZSEt//wIEDomIZ291HbXnGhhy0O6lNag3tUTOZEL/zz/HHPdvvAWu3NXc2i5SbmZEJeh0NpTQtTEhdlzMpZ5BYmSjrSsZFpkH1d/z6+GS5nRkdw0kjISUhOJ54HJmVmahrnUygV+eupj1R8j5+fFJ7MNeH+8Lg6KrWKuwP24+2zjaZpyphm6paiUOyAxKrJtdQ68cYpsMwLGp855POY0/ANjSU32071fxgwwlGlERgb9BeoybO+60jrLHeZb3JYtTK25XDlmiDotIiBIcFi9qi1qYyBC4SIwGB4jU3VwUlEmBSaRLYdMTwkPJabrKh9452LrVCh6HEwOfR0aCuD4OLtwRtwd7IvdNSr7RuMK9jH0MeJj6fc+YzxifGpzVxNWa8ha4lCJAJ5BbkSp6omrOpOjn2BOzBa+6voahuskKuIeDwUFAdJTjRYbFQnB7nwnGZyhSXECcqvlpFwxC81AYdvJZSMPeqobUBgTmB4jT5+dmf47+O/hfy6vNkb2njo7dOLdzJ52hlQvSM74veJ0GnDFqOiYuRzkcDQ4qUpYzd0d4xLeVLVb0pIR6PPI5/3/fvOBFzYppqzGu4f7U1teJUMZzXQvth6u/5bJop+I5sN5demS57yDVm2hpNJqZ4Ju1nIaUhRo1lDNPZ7L0Zj55/FE4ZTkpl3E9jTA3nbjSgVXRW4HTu6UV3HKLqeTR29lgvYxY1rzkPL3q8iE2em1DTUDOVMN3b0ztlG2COHaUZEiUNupS4eOgYP8ZDQomAB2Wn7074FPugoa1BNprqBeOuVG7PQ7t161Y5eIYHWq2WmpmVOZWQS7Gb6qYx7zLbtTTi0nlANZRzocTE5y1HninXgGCghp2oXkT14O4O3o1vHP8GksuT71KvyDgoXdF4b2dnN2/qGOdOaYxOGpZ95t+yB13dIi0QAPhR94xjM0NAilwq3rieoR781P6n+LnLzxFXEgfOK6sqS55PZkbVyXAttTCh4evD8MjzwMW0SbtSUUmR0MfQ4GQerUTXKz/JBMlcCPaUSvlM0lV6VTq2hmzF215vo7CmcGp9OHdp/aZIrnQELZUelnI/Pa7MQNniswWP2T0ma8Z35XsR0Dw8J/sKLOXDeMXv23wff/f9u1E5olqZDnvGPmb7GF5yewldQ9MDnJcEaEwp+ubxbxrtnlUfyqC7sxlncTr5NNoGF5/Ck12TjR/b/xjvuL2D/iFFTVQOBTeIREewIoCxkGNKSoqoaXShk+AjIiLEzU+3PWOYeJg3eW3Cd859B1ElUcJJadRnFQd1zgkJCWLXUmtxGXrZqFrQZseSxu8Hv4/3fd/HzVuTbcGW+uGB4DPVChdLHW/m/ZSm9u3fh/DIcLFfqbXOZqp8JY0lOJlwEsxYmGnPUjl9f1+/xIvNVWGCahtLHrFFGsFAnCtKyAwBTXXYMOuAqUS097CiMFOLqM77+flJ3bPE7ERsuLpB+oYyti+yIBIbfTeKxE/wUgOc+Z5amBCv88n1wUMOD2GLxxYJiqa3jtUzeron4wQlBEextTE5v7mpWQzrlN4Zec9iiczL5TtTa/kw8ENk1WZJTCHvpTbAYgdM3TL13mkZj+DLwGeGK3HNXVNdp8wrqlOADrQj1keWPD9GG+wK3QWaW4wJrNXCdChB7wjZgb7hvgXnafShI2EfjD94VxqIlgVWr3FIdMDnd34eV3OuLjjB2cZlzIxHnIccMmmG+o8ChCRi2j9oByLIMHaMqpSqBhEY1N8pHdBOQuknLC8MW4K3SEArJSGGUBBIyKltbGym8gVnevmkU45SMZUcjhzky4e/jF0h5q/aqWUv6NmKio0SzyqBjKqdoZrOtaSkRFCVANe6UmxT7BYEjZnrwPu4rkyRmq2pBqUAhk9QneWYZCI88NwbSqKUYJgqRkmCAcf8v/oOPJRSoVaR0A5EHMAx72MSAE2QSapMwhd2fwGvX3ldgNLwvbUwIV4fmh+Kp5yfwrXMa/Kefb19Ip3dvjVZrJHzI1DTy0nnBQGOa8CQEjJI2oCoPtMxQu2FmSBPuDyBsuYyocXCosJF0biWPZx5DWma4CpltRVmzjg+MgOub21rLd72eBu5DbnTbH3cd1Nln/Bcx1bEan5fLUxnaGIIZxLOwD1LW/VfowCNrdNOpZ2SeKjFLLh6T213LU6lnsLxeOONpZTAUtJScDL6JMLzlUYOCoGR8EhgmdmZojqp1U21qGckTqorcXlxAtRZuUrNekUloqTAQ0j7x8xQDVVK4XMpTZSXlWNv8F6Jh1Obti5lfZbzXgIEnRuskkGgmRhXpCXlEPOdqEJRTedP9dCyaYynp6dIQGxT9prna9gXtG8qi4FrzXWgOi4Szj+qiqjvwP8zkJVgRmAio+Aeck0ZB8ZCiFLJQ5nLXB2GworD8EHIB3DNcxW6o32xuEyR3gpT4ZjtiP3h++X/EmhrBBMi2BzyOQTfXF95B85NSgEp8WtkdJw3QYzSvmpXnG1vKInRDkW7267AXXjC4QlYR1mjtKZ02Rw4hvOQUCWFQVBdpv2VDEZNyeOa0OPqnOqMf930r/At852KpeTekSl/tPcjk9j44iri8BfXvyC2LlaTaWQhplNZU4nN/pvxC5dfoL5n7hxrw7UwCtCCi4JxJGLp4qk6gb0he+fs5TcbGDEQddfeXRK9/qr/q4gojMDo2KhwGHo3F1shlITNYM5jYcdwJfOKuJ15+ChNkIPNFjxJAODBJJf2yvDCh74fLgnklxPEDMdmPh+BhIAlKrSi9lHaUUvzELhUNZ2cnTYsJjGT4/Ndf3nul/jh2R8it0XJVVQkGbWiLvNXqb6oz+L+UUJxcnZCfFK8OA6oJjIukBI008j4U0ubtKfPP40fOf4IBY2fBsLyOQRLZl3sDN8Jp0gnzUyIcXOUXHJKc0AazKzKlLXgh0yMa2AoJWrdG4butCvNRSrqK+CQ5IC9MXuR3ZC9bHRBGiXYUq1lx/Pm1mbZR4Iz94WgptIumf/vLv8OaZVp0+iZ1zJpnUxlqY4LVtp57Oxj+NbJb03aJGexdRnDdGjvZhoaw2m0xrAaBWjM7WMCutYNXui67uFusTntCdmD0vZPDbqUeijm027BhaYXkwdGGmUoVWWPhB/BAzYPICAvQNRDRmxrkcYM50MwYpiHl7eXeLZ4f0VNBb6w5QuwjrWWOLbZ7EWG/yMxHAg4gNf9X1+0R3OhNTLV95QiaEuUmCpFihIgUtaN60BQoyRGOyPtPfTuUSLhs9V6+eo8koqT4J3hLZVNXJTuQNWN1cgqyJI6blR1qOpn5GSIFE2JmSDHdbo+dktpj9Yvkg/VNK12lriqOOwI2oG4yjhQ/VDnQSYUnxgvdjmqnvTgFbcUo7uve4oJ8bBTDSYNcd8ovTEfNiQsRED6Tfc38evLv0Z+Q76UdOLcKZExfsxYepptn3Ibc2GXZocXXV7E9oDtJjs3askf7idzRimZUSWn6UDNqlCdGbQFxpfGY2vAVjkvM2la7QfBJH9Db/1i6Y77RU/qF/d/EQlVCfLOBNyMrAyjNB86gvJq83Aq5RQmbmivpqIJ0FiN0iXLBb91+e2cyd+LXYArGVdw74l7cSL6xNSG0zhMmwVL71AdJLioHrBixUD9rv+72B2+Wwokkusb82xyCB60yJhIadxLCU+tVV9YV4innJ7CJv9NcwaSGoZ35FTn4Ks7v4qH7R42e2G7+daAYMYO2Ays5HWqmk5QS89MF8Mx7Y1cCy1cmlJVfWc92GX90ROP4tcXfo3yhnKxZ6pqDBvWSriJkh/LPcprSoNvph86lRxQrfuV3pyO7aHb0Tk0ec9sTEhscopDiC79+w7fB7/cyZhCfmhPYg06MkP2nUxJT0FBcYHE1zEm6wn7X+P5y8+joqlCnERU1bTOTet1rJz8uOPjeMbjGelIz3phxe2LL/NO7YHSIxlGRnaGaBFcZ7WaMN+b0ndNW43YPJmIzurDkUWRkq85E9D4ztxzllk/cuSIpv1f6N1zm3Jhn2KPD4M+xLWka8J0CLjGaD7X4q9ha8xWnE04a9SeaAI0vsAfnP+Arx34msklEXpHouqisDtsN5JqJuO5ilqV5iDjk4nbFKFrOmpQ0VohBJpRloFvHPkGNvttliYeCy2u+j03jfaauKQ4iemilKIG0aqbzA1nFPpHYR9J5YvUilQE5wWLvYecr669Du197VMubzaZ+Oet/yyEyuBSrXNZyeuodpw5fwaNzY2i3tFeRrsJpV16NwnqS5FG3vV5F885PScSiE+2D7LLshGYHYi46jjEl8VPZjj0DSig1CISFhPAF3p/Bl6ntKVIJH5TrxJCMQ8TUveOpZn+5PknybFUCw6IvU5p+TfzeXKAlQP+gN0DePXyBlxJv4rrE8vTcIbPbuhpQHFbMa5mXMXPLv4MT15+EpTeFlqHmd/Te05wTs1IlTAhMqpBJZeYgK7aJhlkfjLtJI4kKlrMyQekRiEZAb9XVVBDp44atN3U2CTOLy0Mbb5581lHbY5KQdPksmSpEkO1/q+ufxWnm5rdwZ89A59WnOHf9KZzPylg2AfY48sHvoyTcSeNWifNgEakpNhv7CZovb6+t15KtLzv8z7+7cN/k1pcLEdCDwe7hb9w+QWRCGgAfsdXCdUY/zRtZaFnsMAibWx0p9N7pZa25iaTmxE0Ka5TmpBOQm1lEgH+gPUDWH9pPU7Hn4ZdnB2+b/19/M7hd3CMd4RLkgve9H0T+yL2oXewV6pRLDSP5fxeNWqr0foEbapYTONS7Vu9CpipqhVtaaYIL2H7spEbI4jPj5cUKTKaez+6F1+z+hq+d+J7YnNlwCUlcXbpfuToIwgrDJM17hpRYqFGe+Ce7S5hL+r6vHvtXaw7sU7SaBZiQiqgcR/pIbVNsYWTklObU5sj9ctcw1yRUZSBiNwICXhmGfOYohg4Jjlig8cGkwV5a91bp0wnbPXZih0BO3Aw6iACCwLFYG+bZiu15yTvWCn8kNiQKH+r41JriYqLQmFToYAOabextVGKUOY35sMr0wtWAVZ42ellfP7Dz+NgsOLgUuLNwmLDxAtPUw0lOzJnw7Qy1eHBODXGzGl9j5nXzcV0GA5kF2+H7xz9DjYHbMaRsCNwS3HD4dDDeM7xOZyNOYtLSZewJ3APvrLtK9jmvg17vPdgk88meBR7GJUXyjlpBjQS7WJfVut9jLIPKgrC7y/+XkpUMxSCuXVbg7biUOghZDVkIbsxW7PaSwksKCRIkopplCYREMwoptOgSq5AQze9WRGREXLw+Tv1d9pTrAOs8aHbh3CPcZdqsexl+J7Xe3DPdBewjSqPmioBRGOy1vdcjutIpJddL4unkaWM0jLTRNRXbVhjo9cVQB9Aaq7iuauo1BTRv5h5Dt8YllLn+6L24Y2rbyCiNEIObUR5hFQPWXdkncQq0SvMz/bI7fh/u/4fNrhuwL7gfTgZexJ/c/sbrMOtpd+CViZEiZt2v+5+pVx5/Cm87vc6/mnrP0kpdmY6vOX2Fr5h/Q2wEi+rBJ+IO4HwjMn6dub4ELhS61LFM/4/x/4H92y+R6oY7/DfgRcvvogv7/syXrr4EphdczDooADx02eflsBimwgbXEi8gA0uG3DPjnvw+tXX4ZzpDNdEVyQWJyKhTImb7FMkYkWypWNGba5NtZKpdWq2jFpTju9fWKwEBSs2a2PXQovmQ9rkOS6uK4Z3ujeupF3Bb87/Bo+cfkRKy7PvBxnfg3sfxIXoC3BNcBUNiU6OmSWeFpqfWTZzoUkZ8z2B6ILjBfFMMV+N3h6CC0Fpx+4d6OnvmTISE8jIyRlYS4MywYuR+PN5tHhQaFR2dnFGflG+2AIMG4VQjcvNzV1y+RVj3nm2a0mklLhmqgxStWJoRAHofHhmOaFA4fBLUTGXOs/C5sJpfSeYyM8QB7r8Wa4opiIGXiFei2JCDHh193CXKhcZxRlwSXdBVUvVZL0y5bAWthVOVVahOcPcTEhdS9bJiyiOEDBhgdS8pjypkuuX5Qd7H3u4pbohtCgU73m+h/X260Uac0t2g3OsszAASqNqFgP3f679pTPGzd1NMkIYJkOPMx1i9PAvpnOWsZqPynTUKirVndXTPK5NHU3TbHw8r8ZqPqse0BgSQEJgxDbLa/PDKH/JAVTULtqMRgb+EffEkATFmMpwAWNtBZTueFgGhwfFfqHGW1GSW8ngybkAhUTsdc1LglPVEuFUL3hwzQlgs813JhNiitdyMCGWlWbGgWFTabXSriUwIXVtqO5RemJaGD2WjGljaA3XhI4x1dZLiauxoxFMtWPmBL3UxjIYrgXtp6RbPq+6tlq0DGPOw1I0H0Omw/dTy9QbFslUzQiLYTqrHtDoxWLDW9rGuLmsCc8DLDW1bt1R7DtDoNeFh2gxXGgmwZCYklOTJQCXWQWmqlRgLGHOdj1VCGMrXpjiucaOoTOh6WquFCBQpCV6iRkTqHr0RxWHxoiShjUyPC6hJHHxcRIPODa+tMB27hfphHbjueIAV1Lz4RkyFdNZ9YDm7OwsKh9jchh4y/gixtPwk5qUhpQcX1zMcTKakxl7SPXrtduidCY0fa0oeRGo2tvapWoIvbSq8b69oQ0JinPkQtJpVLRUrpi0vVqZzqoHNB1ItAOJpayVzoSm7xmdGVSzKDHNl2K1kvu3WpmODmhm8nKtJHHqz1p9oG/uPVutTEcHNB3QdBrQaWDN0MCaeRFzczT9+boUpNOA+WlABzSdO+s0oNPAmqGBNfMiOnc0P3fU90DfA3PTgA5oOnfWaUCngTVDA2vmRczNGfTn69KJTgPmpwEd0HTurNOATgNrhgbWzIvo3NH83FHfA30PzE0DOqDp3FmnAZ0G1gwNrJkXMTdn0J+vSyc6DZifBv4/2T4nii9oo4AAAAAASUVORK5CYII=" StartAngle="0" XYTopImage="" XYBottomImage="" XZFrontImage="iVBORw0KGgoAAAANSUhEUgAAAckAAACGCAIAAAA5JOYrAAAAAXNSR0IArs4c6QAAAARnQU1BAACxjwv8YQUAAAAJcEhZcwAADr8AAA6/ATgFUyQAABMvSURBVHhe7Z29C2ZHFcbz91nZWFnZWFlZ2WihIMQihQSLNFsoCLFIEcRi8SvIIiEsGNFFQ1hkCVEiUeKihCDxgQdmX9/7MWdmztx75s4jL8tunHvvzG/OPHfuzDlnXvpc/xMBERABEfAm8JL3DXU/ERABERCBz6WtMgIREAER8CcgbfVnqjuKgAiIgLRVNiACIiAC/gSkrf5MdUcREAERkLbKBkRABETAn4C01Z+p7igCIiAC0lbZgAiIgAj4E5C2+jPVHUVABEQgura+/tbTV974g/pJBERABMYiEF1bv/TdX37hWw/f//CTsbCqtiIgApMTCK2tn372Xwgrfj99+9nk/aTmi4AIjEUgtLY+++g5tVXLAmNZlWorAiIQWlvfffoxtfVrP/itukoEREAEBiIQWlsfPv6A2orf8/98NhBWVVUERGByAqG19Ue/eD9pK+awk3eVmi8CIjAQgdDaimVWaOuXv/dr/AlnrIGwqqoiIAKTEwitrd/84WOo6qtvPsGf3/nx7ybvKjVfBERgIAKhtfWr338EVeWOFmavA2FVVUVABCYnEFpbv/jtn0NV0UOMIPjrP/49eW+p+SIgAqMQiKutcAyAnn7lld8AJRYE8PdHf/zbKFhVTxEQgckJxNVWxLlCT7/+2tvoIToMvPazP03eW2q+CIjAKATiaus7f/479PTln/weKPn3bzx4ZxSsqqcIiMDkBOJqK3IIQE8fPHwPPcT1ASy/Tt5bar4IiMAoBOJqK1QVevrGo78QJX0GlBBrFMNSPUVgcgJxtZWBA2n/iv9UQqzJ7VXNF4FRCMTVVqyuQkyfPPsnUWICq4RYo1iV6ikCIhBXW+F9BTH9+F+fspPoNqCEWDJZERCBIQjE1da7zSvkyWYogRJiDWFYqqQITE4gqLZiupoCB1IPwdeVIbCT95maLwIiEJ9AUG3FMuvSoRWxA0qIFd+kVEMREAEQCKqtcA9Y7lz96t0PlRBLVisCIjAEgaDaSq8AhLreQkSuFiXEGsKqVEkREIGg2srP/6U3qxJiyWRFQASGIBBUW5FGANqKNAJ3EJUQawirUiVFQASCaitdApYRrkqIJZMVAREYgkBQbeUZWUtXViXEGsKqVEkREIGg2gphxdLqsnuUEEsmewwB7KbioLZjnqWnXJJARG2lPwASX60SV0KsSxpiqEYxwFpHXYTqlOEqE1FbefggDnldpamEWMMZ2XAVpo0pHftwHReqwhG1lTECW19kSogVyoCuVxnEWyNzBX50+FPK4Ot18TEtiqitr7/1dBk4kHAoIdYxljHtU+hbDS9A/kWrrtNaQmPDI2orrBk2/fDxB6ttU0Ksxi7X5TsEOGnldJXr/vhnSnQpdCJgJxBRWxkgsJPvSgmx7B2skkUEuOIEC+RVNMV0sFDRrVR4cgIRtRUJsGHQzz56vtU3Sog1udV2aj4+iehYnU67oD81/mOnJ+q2FyYQUVu5hwBD3+KuhFgXtsgTm8ZJ693ZFnzTp3PbTqyeHj0WgXDaCknNzhSUEGssIxultjxG6E5GKbg4vW2UVqieQQiE01YsBSznDktYSogVxIAuUw2mDF4eyIaXvZyxLtPLRzYknLYycCBtJmyxUEKsI61khmfx23/1kHY5Y81gAO5tDKetcL2CicOa95uqhFjupjDzDTlpxZ7V6iq/nLFmto3qtofTVoomwgf2m6SEWNVdrguXBLK+VtkCoioCdwTCaStDueEJsN9VSoglU/YiwEg/LKruuKbIGcuL9jz3CaetSNGyHziQ+kYJseYx064t5Zw0uwwlZ6yuvXC9m4fTViomVriyrJUQK4tIBbIE7GupcsbKwlSBWwLhtJXR3JZOUkIsCyWV2SdAH4DspBU3kTOWbKmIQCxt5SoqXLgtbVBCLAslldkhkDKz7ARY314uZyyZk51ALG2lXCIVi6UBSohloaQyOwSolVln6nQH+wKCsItALG3lbixSZxo7RgmxjKBUbEkgZWYpyn4tZyzZkpFALG1FVAy09cHD94y1V0IsIygVWxLgev3W0UFbxOSMJVsyEoilrVDVonSZSohl7GYVuyOQJq0VCa7kjCVzshCIpa10q7KbuxJiWfpYZZYEGFq9zMxiYSVnLAsllYmlrcjkdpuZ2NI9SohloaQydwRa5p5yxpI5WQjE0lYm0Cw6nkgJsSzdrDK3BFJmlmoscsaqRjfPhbG0FcKK2IEi+kqIVYRLhUGAk9aWU7DkjCVDyhIIpK2YrtoDB1LDlBAr28cqcEuAPtRb6QTtrOSMZWc1Z8lA2ooD4CoOz1BCrDkNt7rV1MRsEsvs/eWMlUU0eYFA2spVMLgKlHYJP/GKPMBLH6Hy1yDAN3Hpmv5W25lXaOew92tAUyvqCATSVrq2YP20tCXcWKi4sPRBKj86Ab6/vQ4W5Fq/PdRldHqqfxGBQNpKiVw9sGi/Sb4DpgifCo9F4NU3nzi+hrmKZUwtNBYo1badQCBtRRoBWCqWsUpblZZcd/LGl95T5S9JgE5+jl/xvKHWoy5pLY2NCqStTLxSZ6ZK2tJoBzNcTscpBJs4NtZ3IuxYMd3qdAKBtBVuMTB9TEIroMjLtQLabJcwE5A9o6CFD498x6aWpbDKTEUgkLa2zClo4nXh4VP198yNpfdVxYL+PjRFXc9sVDttj6Kt/F6rfv8rT7bsO0ugkwgywVC7w2y2/iowFoEo2sqJZ2kyzVvWzPNiz6E1Vj+pto0EaGA99vTlptLYNVe9PIq2MhMrdgaqQetowmp0M1zIFfkWA9uilL6ZinIMzcB88jZG0VZ8UjU6HjJOvMfEZHITuUbzu37W0H3QfSX3GuSnbUUUbaUvCzIWt/REpwW1lirp2ggEUqhrnRdKtgnMtN2yopV9hAoMRyCKtnIPt9GpmzdpFOjhulAVzhLovSQKyUZuTPw6aXe2gSoQkEAUbWW+FeMx8VscOX3wdWAM2GeqUimBAzz8ueaAbYPSuqn8VQlE0VZ+zjcGrfYIvLlqx0/VLvdQ1yU9BibYj3+fiv+cjQ2hrZBU2CXistr7QPHd7Qwvdodj3rjpJILG+cHF4M/cnBDaiqUAr6gqOnK3HNcxszVcsu09Ql1XQTGpRUWyoUtiV6NCaCv9ul3WSXvvWshihiPQKdR1yYF+hBXJ3YdDqgpbCITQVu5BIX+rpcb7ZZRvsJ3hxe5wmGceP79882xdrC+mak4IbWXMjFdENl0OGt25pjKCCze2X6jrKjSd8nJhWyptWght5SKpl/+KjngpNYILl+8X6roKDee7eH2BXbhTJmlaCG1FQIvjTFP5BiexXUszu4a6LiugU14snTJJmRDayi8peLG4QFe+QReMF7hJ71DXVURM8Q6RvQBANaGFQAhtRbAgzLGlGXfXHjxbcay5buVI4BSnkQNiwBwR6Vb9CJyvrZxc+Oav0hEv/SxmoDufInM65WUgC+la1fO1lbkB4Xft2E4teznCHPdWB4S6LuFgSeowr69xu2aGmp+vrYhj6RGIPZt9Y4e6R+LnccfAMaGuq3xKT3mBHOMS5CIIlUaLyeYtP9heKDsJMhbO11aGJLp3zzz5BjEy6WiBn460SYP8sFDXpazwEA3jpxhOK6BHNsO+gxxewDgI+y+I4YUaC+drK10C3TMATHLEC2Y6DGPnfqBOuk1Kd1io6+qyALsjK5RYEOPCBf6kwuIvXg4zLXNJOolbQiU50LB73PI4l2sxFriJHWQsnK+t/IByf+/NEICYpjwYkGgvvX/cSbrY/fE3OXdRyKLs6KmkAuhKSAO/P9CP0NzjiaUnJi9GSzXS+rKlcL9GBRwL52srXzU9/AGvnW8Qsxs2EPMdrtNxBqGTRYDi4FDXpWQwRcbObC6tZkKFU1pC/IWijBfDiUHbpYbESe6Jy/0xx8L52kqByH49VbzxLpxvEHMEzsswetMGCEYmp67nziAqesr9koNDXZf1TzmDlttT6CY6h21tM9BuMaU9K10hY3nsH0Apd22PUZy1DVg7zR6zilBj4XxtpRllCVYUuOoRLxhyFFYY010mZs4gXLI1VgCPc0mE4BHW4e70tts1wZ2D3fhuWF5+AGEGXJT6m3O67b5rkm0vZvccC7fTf151+lg4WVvxoqvoyCxxFrhkKnjsQXORbjVPKHjy/208ecxIOGaxU0Jdlyj4ZX17ygsMklNCyyd/WjTwyg9n7Kw6laQnpcvRIcZ6ohgeGnksnKytdPLvt8l4sXyD9CvCb2cD177DazfisUqeEuq6RHT3ak8zLMir0RMAE1tqh7uH4laHcge47sBajjX7SkKjUfGrFD/M8bdude5YOFlbOQz6pWq/Ur7B9J24Y0y3s/VTFr8aB4zL5aeEuq7WnO5xMPKkkrfr45bG7k/NLHcoKtMiRkc6Y/GIh+wqxLkLwSdrK/tjXyyKjOOucJApTEsTeC33N4wLcPysszgntlcs4B1OCXVd5cDXIXda8IPoV5xUiG+7reV1X/hFrlfLRx/mjEWPeEyudxasU/VOHAsvtBWvgrq+b+lgvifxqdtyk51rgyy9tbQu+eXAmIzpw5miAQOyYiQbq8qwwn73N1Zj60s8yMEqt9FNLfs8KcRguXtZDWp5Yanr1fIOBzhjlTpRHDAWtrrghbZyW/PgyQ5W+vHQrr4mEbaMqwdA8ogu9cip25Ew1tOy7Gu8lXuxE0Ndt5YF0Hftq5DJhbPfCC11vdp6saG9ndaj2Lm4f5E7fNexsGPAL7QV71gunFtm2l5DggtSXf0xx803eBsQWYqIiyH4GnWfWiY7sa9ReFmL5T6WgCjLfQKW6TpC61yvlpT6CVlqfulnbr+xsG8k/7feyq03KOxhHjxciuqa/mfQI17uAiIrhjr3bUsNcf9BUGq+DjGEjrcWC4RzQ10tNWwp04+5lyZ2csa6NbwKgD3GQrYa93tZXDHB14H7fGe1KlwWzNaypUBaoTc6vrQ8y+va1YDI0pvzde2bvYXbCHgj8qPvYGvJEjg91DVbw/YCPZi3uF4tW9TDGevO8Eox9hgL2Trca2t6P/Tzi0p1oocEdDxby8YCTIFx5FpHdYWzAZFFd+aOeftiHx9K5bpdHz/SWiwNPz3U1VLJxjI9mLe4Xi2b4+6MtTS8Coa+Y8FSgRUfLEgeP6xadjYtzyayA3KLjJJv0BgQaWHLMmy4y9QVdaN13qXkOMxasq2G6PSYMWWfe3wBX+aNrlfL5vs6Y20ZXil2x7FgfPS6fyun0KX7ccZHpmJMIXxA+hz6YZSGSJc2p7F8UUCk8Vkpe0vRvurqzen7srpYdIy17Dc5OVRgWtB1+d5IvncxR+btrlfLxjo6Y+0YXhFkx7FgfO5m7AAXOKBH/SyVwRX9AgduEXAmXrrbboTYXqwiINL4UI6cxuwtaQtlC+AB1rLT3haHCiPGgMW8mLe7Xi3heAVEZQ2vqF9cxoL9iXtxWfQMbRyWO1VhbOIxy6CR8w1WB0Raujllb6l+r6Qv0P2kIb2tZaux7Q4VFowxy7Qz93K9WvJpdzwwGp69a9rHgv1ZKLmnragKfaQ6ZeIh/WNyAIfNN8jZB9dGOvlm8APtNiFTkYlwAGfz6fS2ltU6uzhUFNEIVbidebsCbgFpd8YyGl5RjzSOhaJnZfIJpB06dwVM33HH+NKmUz/dG1KE+7YwCKQzBLtuG/J1XRctw3UbrKhYPNj6WcsSsq9DRXUnnn5hC3Nf16slipatxSLDs/dCy1iwP4Ul87la2Mjk0lj6gGV5vND4RjrSkRbVoNM7p2DnKixUlfMFbhh6+UjtdA2XRErDJbEDxlA9Yx4DVMDdWlYb5e5Q0W7VJ96hmrmv69WSQLUzVoXh2fnXjQX7/VPJvLaiKIUg+1WYfTw+zNNxwZgK4XO4U9zx1oDEvhk3tc5S2DtVhXEfQ4CeEkVTV0wMuctR6unsZS1b5tTDoSJrusELVDB3d71a/bao2EOuNjxjH1WMBeOd74qZtDW5mNXl6AUsvMHoHckpMP7Zz/1gHwSee4rCnqWqiQaHn33pnDuNFY4ijday3339HCrqxk+QqyqY93C9WtKocMaqNjx7X5SOBfudb0uatBUXpFl60QcsJmW3QoZ50DFeAVkWRyrs6apKGnxdG7O3cCOieqexzlqyvdbVoSL79OAFSpn3cL1aIip1xmo0PGMfFY0F4z2Xxazaiiv5ojNua4Ap3j9creMHeJEoV7en6MLeChtEVRMTLshk983S7nOL63GRtVh67QCHCks1IpexM+/nerXkY3dFcDE8YwcZx4LxbqvFCrQV16fs91RMyw9k24OCWlqYvfZOYS2NKiqDF8xh66r7jeWIMv6w9dfoE1ZhLdm6ZV8M2e6+doEi5sfATFPRbOeyQLvhWbq4aCxka766J1GmrZZKq4wIiIAIiIC0VTYgAiIgAv4EpK3+THVHERABEZC2ygZEQAREwJ+AtNWfqe4oAiIgAtJW2YAIiIAI+BOQtvoz1R1FQAREQNoqGxABERABfwLSVn+muqMIiIAISFtlAyIgAiLgT0Da6s9UdxQBERABaatsQAREQAT8CfwPENPmPPZqt34AAAAASUVORK5CYII=" XZBackImage="" YZRightImage="" YZLeftImage="" SpaceImage="" TargetShapesScaleCoef="1" Find="" />
    <object Type="Annotation" ctrlType="DVMExNote" Name="footVarNote" Index="359" ShallowCopySrcID="footVarNote" PreDefStyle="" BodyColor="" Width="104" Height="24" ExcludeForTarget="False" ScaleCoef="1" Show3DNavig="False" Navig3DMin="-100" Navig3DMax="100" Left="846" Top="155" c3Dabs="0" MinValue="" MaxValue="" PercentValues="" DataType="STRING" Items="" DefaultValue="" Value="Foot variations" Theme="" UseCustomColor="" BodyStyle="" CustColor="" OnColor="" OffColor="" OuterColor="" OuterGradient="" IsHWSig="" rw="" PortAddress="" Connections="~isFootVariat&gt;Rel72" OperationDescr="" Font="Tahoma, 8.25pt" BackColor="White" ForeColor="ControlText" ItemColor="" NeedleWidth="" NeedleDotSize="" NeedleRadius="" DivisorNum="" UseConnPoints="True" ConnPointList="ObjectConPoint,DVMExControls,DVControl.dll{{x=2}{y=17}{z=0}{roleID=isFootVariat}{symType=}{symSize=5}{cpID=isFootVariat}{color=Color [Black]}}" ControlIconFlowColor="Violet" ControlIconFlowSatur="60" ControlIconVisible="True" ControlIconPosition="TopMiddle" ControlIconWidth="128" ControlIconDrawOut="True" ControlIconToGif="False" ControlIconText="" ControlTextForID="" ControlIconErrorText="" ControlIconXY="{X=0,Y=0}" ControlLabelFont="[Font: Name=Microsoft Sans Serif, Size=8.25, Units=3, GdiCharSet=1, GdiVerticalFont=False]" ControlLabelColor="Black" ControlIconStr="iVBORw0KGgoAAAANSUhEUgAAAnUAAAH1CAYAAACQrwgRAAAAAXNSR0IArs4c6QAAAARnQU1BAACxjwv8YQUAAAAJcEhZcwAADrwAAA68AZW8ckkAAP+lSURBVHhe7H0HmBVF1vYl55xzzjkJKkiUpCSVJIKASg5DkAyD5AwSJAmDCwqigihBFxQFlQVdCfot4K6CYRf/1V1cdxU+d/c7/3nrTo+XYWZud9/uvh0Oz3OfYeZ2V1edOlX19gnvCRFRSD4iA9EB0QHRAdEB0QHRAdEBb+uAADoBtaIDogOiAy7QgYQ946j1snti/gxOGsTnsrcPJum/M/MnOueMnJ3UZ99t5qKk/lNSJxdERs8S3RLdslMXQ4+H6I3zz8f8QTt29lPa9s86EJ3zz1xq69J3oE6U1H9K6pZDRHRLdMtOXYR+/fTTn2L+CKgTPdWrp6Jz/tMVX4I62Rj9p6h6Nyk7r5MNUPQqnvoVCoVI+2S0xwmoEz3Vq6d69zToneicN/QqkKAumoJCeWVj9IYC6928rLgu2gYoh67oTCx6lpF+pd6zMtrDZO8SPdSrh9H2NHUWJr9MCKjzhl4FCtTpPXQF1HlDefVuXFZdJ4eu6IVVupRWO3oOWO1gFVAnumiFLurROQF13tK1QIE6PRtiyjUSbOw73Yh1E9SzAerRMbGkeGuTjFVv9N4v+iV6oVdXrLoums5pLw/RvFuyp7lHd313cEdTUs2cHC3uTpTUPUpq1QYWazt6dEtAneiNWT3To19iNRH9MqtfZqzDAuq8p28C6tLJNhNQ5z1ltnKzM7MB6gF04toXvUpPT/WAOj06JnuX6JjevVBvSIlY6ryjUwLqBNT5Tgf0bmhGr9Nz6Ebb/ATUeWdzNKofsV6vR78E1In+xKpnkfdHA3WRcegSx+kN3fPdga5nY5SD1xvKaeXmZUVb0XRLj14JqBPdM2Opk+xX0Rsr9rDUbUTb0/S8RMie5i7dFFAnljrf6YAdmx/ajPZWGy1OU5Jw3LX52aUnZtuNdsDqzd4X96vomV4djKZzAuq8p0u+O9D1KKkei4psjN5TZr0bmdnrooE6cVWIzpjVrWgvDXpfGMRqIjpoRAf1nJd6dE/OS/foXSBBnSipexTQyAYU72tlAxS9sVMHRb9Ev+zUr1iSv6KdmQLq3KO7AurE/eo7HbBrY5RD1z0bl11zHM92C44roCrZxPpBO/EchzzbO+tEdM47c6V3XfnuQBcl9Z+S6lVmu68T3RLdslvHpH3RMdEB0YFYdMB3oO769evylspB/bEohdwr8hMdEB0QHRAdEB3wng7I4S8ASHRAdEB0QHRAdEB0QHTABzogk+iDSZS3Ke+9TcmcyZyJDogOiA6IDlitA94DdTduEHXuTNSiBdG1a+JqFVCqdPjaD9do9dHVdOX7K0S7dxPVrEm0erX6241fWGdETt5b6zJnMmeiA6IDogOGdMDQxXE5GDduJMqZk2jEiPDBvP9l/p27nYM/fGin9On4cTm4g6j8APkM4K5VKE45h2dXmYMtBuaiJXeGaECX7JRzZE4asZN15wqDPXyCKCMZs/v3OZkjmSPRAdEBC3TA/UK8szlRHu5mUf789QLR5yeJWlYmalaG6MxrRDe+JeraEXz/RD17yqFtgVJ4AfgMThpMbZa3oTbT69OUViG6v0+I7hiXm2qOC9G62S3ox2rZafTE8lRuTIgKjAjR6nohupKPAd/MemK5C4iOeEGPpY/ifhMdEB2wUgfcB+ratCEqWJDo8OtEP7N79ZX1RO3YlbZwNNE/Lqb9AcAD6KtWQUCd3w/s/fvperECNKJfOQXWKjFo2zeiPlGXBrTy2d60+1hiio4s2jOIpu/oRVuWdKLfNg1RmWEhyvQEAzx2ydJF1iW/y0rG5779TeZE5kR0QHTARh1wl3Bx0GbmLhXmz+Nd0wdxqcHdiT1E0wYR4efJg3JY26gw8QRCZ786S7sfuYvWNwnRlO4h6jq7nAJtGti/+bdzaevMX8/RxcUDqcH4LFRlbIhKD8tG13KxjmkufZ/KK55z5aVnnz17lo5z+Ma15Bhd/MTvZ86cSdlL8Pu7775LGmXSFXbl42+XL19W19zgMAD8fuLECcL/rRj/9Z+u0+gXRlPVGVWp1KRS1G5FOxqwdUA4blR01l1nl8yHzIdLdMAdE6ElPPz3f4kmPBy2zAGgpWeZy+jvm9lSU5KHlY0/R47I5ucSRYvlEMLh1nBWHRUvV2wUW+YeLEU0sR+d+3QPpQvkUunIN18eo9Pnngt/7ilAD/cK0caulZQLN5a+yb3edp2cOHyYiuTOTQ0qVKASiN3l9VI6f35q0bQplciendbPmkWjOayjapkyVKtYMapVuLC6Ji9/15KTtfJlyUJXGdh1adiQ6larRlXz5qWOtWvHrFPHLx2n/GPz09CkobTnzB46dP4Q7f94P7VZ1obyjM6j/i66523dk/mT+bNDB+IP6gC8EA9XvUI4Zs4MkIu85xt+u+YDn+YMI/rXddn4fADqkOk8gRMfyo4OUYNJOejH/8dzHIue7FtPx4Y3oVIMEAEUYQG0Y3FJm+7ftA+++CLVYcAGy1u50qWVHuAnfu/bowclJSXRzKlTaWpCgrLE3dWsmbqG/91y7cMPPURbNmxQH/w/lrmftHcSlXmyDCGjO7128DLSY32PmJ4TSx/lXvfrtsxRMOco/qCON0uVzVqaP6f3x3ZYpz7o//knosULiAYPlsxHr4I7rhBynHVjZdsQnRja8BZ3ayzADm5bJFUUHckWu4FNiU9vOSC9qiMx9PvN11+nO+rVo6tXr1KRPHmUDuAnfm/Hf1+7YAGNGziQHu3UiY4eOkQ1S7GVmK/JyhY6/CxZoABdOn+e7uMXj0UTJqgP/m/2QH317KvUYlELgnU6Whsbjm+gilMrRr0uWjvyvQsP/7feIrr/fqLKnBTYv7/McQxrPGj6HX9Q94dPOX6OlTfxCWsBHQDe2UNEJXiIiNObNk0WhscWBlxQsEgAeJ0e2kS55PW6W/UAvu++OamSLFa3CNG1gjmIA6ZERzymI7Fu2K/v2UMNq1ZVlrmSya5V/MTv3Vu3pg0rVtD4IUPUBwCwcY0aSkc0S13qa3E97jPbrxITStBLH72k+/6Ru0aGE38CNm++HW/v3nxeZaa/ZQ/Rxxxb/kT7EH0D9ods2YieflrmWfQ8KmaLeoFtiwfBxOAN+/nP1oM5zWLHAfJUIx9RXh4mCGlFIeI33wZlD0vF4DW9KCdnrNZgi9rnnzNAj8Xlmt69KyZSYtcQ9e+VnxL2sNXYYD/lehdaOQzMIUBd3fLlXQHqhj03jJrM45cXA/0HsTZi7DJy1RppT66Nkz5fuqT4WP8fJ3CdY8/Excoh+mONEP2hdoj+XiZEe2uG6CucY3XrMo2XNYk4MtdxmmsD69vMHMXnkIdSgrYEGYi7V9pzWEcCu4snDG2U6QoSlhwQHm/ZIlUtbFZMWryYNvKGdt/QHNRyZlFCooMdoG7fO4uo2eQ8lG94iHpu6BmTnuCAHby4M52a/hjR2rUpVS3MLEy5x5kNF3FyLRo1coX7tcasGqbiO2GpG7pDEifiumaQ7Aei/IiMad39YVc/5chBbzN4e79WiH4ux+diOXbvM00TDYMLNif9iQHeqw1D9BZfo8j4hUg9PtjF7nPPgvbjIxhQlyDQGFmqdrhd07LK7N9rbiFELh4GGpSJ+4xqFgCkcOtGVrWwYEJ0bwQ+f9aNfr1pI1OXfF4vO/34p7csdbtGgkO4c+fu7KeSMKYtfsA4qOMXlI2vLVVu4mkvTqaCj2ai7GxdrDUwM61ibryzFfOZOqhFD5wBdfu2b6d6ZcvqT5TgrFjMjdWJEq+fe10lR5iZd1i1c4zk8AGf7wmuHh+75V+uGKIfwbrAsZj8lqB/Pjhu7oNSIXqDQZuKLR/D+1DqM2xQB7pZLhNtbxmiXQzwKGtWcwBSdCQ+mMdBucdvgEueIhrNHGN/sMcCc8uiAHDMn/yGYyRuCnF4AJ+oavHLD0Q72ErHi08tvBbl2RRejuP2zupfvA5OrKs3wChywCGFyg9NR/NBtWORLRa6W/SDM6Z3tMtCe6ryvBqJvcTbOVucExuHlJsYdCsNR2ZWCRjP9StJEx/MQnmfyCq0KS7We1jq7mnZki5fuECl8nGoBvcVP/F7uzp1aOmkSTS0Sxf1ObR3L9UsXlxdA0qTtK7F9bjP6PqrNbsWLT7ML40mZVV0QlE6/8150/ebfa7cxy8fTGnzTW6uatM7RF9zDPfZYnjhz0zE8ZVR5bNrl3Kr7m0Uon+X5fsOshcovVCRN5OIymelQ/yyu6s6jAu8PxoBjyZ1K+oYpN344ag0ZB+/ztgZS5d6UYCYGBUnYLbWOPH0KCLAXCG+rxIvHlCloF1k6KYAUY6D+O+/oy9cPc+Sa5QuAtBVnFZRWbsAjmKmL9ETh8el5043zUadenAXkI0dZS4SDySmlCgb2pmzZ9swEfKEgtRzcU1a9Jv+dHrPdDp0cqXqfwkGesKF54zVLdq8pfU9gFrtkiWVpa5ixYpq7vETvw/mrHlQmiQmJqoPAGAbVLyJsNSlvhbX4z6jfSk0vlBMcXF1E+vSyx9xXWzZR5w/0xjwHynPyVz1Q/Rfdo++xxa3zfxRVrtebLjIaE64bvVBtvB9xPdSv3uiv8Di7OHz6E0Au2p8T5EiEmMnOn+Lzju/ABB3kJvB1QTmktNz4FpxDerFrp1DvCtnvMDwfefOYXqLm98T/e7VsDWRec3S7CsSMXq1C8dOSdkpa3SJ3ZkXG1emsiMyUfsZxenERxm8uVqhG9zGc29MVwAsN8fVlZxQPOPasFyFYv+Algp0lucSZc8l8iHPvIj73phDyKaN1BMkd/SZUYEGdGeqDCMWQNmkrNElHXLULHWgMCnJxME4gPETv99dpQpt4JCLsUwp0b9VKzrGRMU1ihZV1xRIJiouw0TFsOp14ri8+aNGqQ/+bwRcnfzsJBWbUMzQPanbRzze7Fdnx9SGkT7LtREvKoUK0T52iV6BW3TNFKJaBegaW/3XNw/RVSQ3gOImneSGX7Jkotn8UvgfxMpphoNo+9pFpjvhmLt194ToVHG+L0ZeRJlL9750mpkbxzbPlM5BwdlUrVyYAEXRFNiq73/6MvqGh7dwvF2VY8ucnr4B7MEdi9g6HRYeMxMUuHuYjBob4dbWLFN2m1tJYZKeruEZsLIB1G18h1860gMDDPqv5AtR6/4hGjS5jErgiNo/ro6ykuNgsPke/4jrGesAGnKNc5vsvm3bjMXU2UA+jASdB54xEc8ZoUsgIgZvneiOc7qjZM1g7UbWTLS5GQOzcuxy1c6rR++l62yBW3s3Z7Oi7GXjxrfPDbttv+D9ZE0r/r5mfmNn4c6l9C1nyM5hQPgdeF6PsQVP9hbn8YwLZe68ELggO93NadkLRxtT4ljAHeIUavGbcAZvTGpBzJ0ZTt7oeYe+vgH49W1F1KiaWOosUu4bP16ndkOL07pHSoZ5BmOZdwP3ggevRT/OOEuDhBi1NpFhiFJlNYbzxs3uj5uvbVAu1mj927e2H7UdloUyPRESyhSLdMTKw8sN2a/d1nejbSe3xXQo15tbjxYd4vhTF8rY131iMHWxYIhe57haqseu0Mg9Z9EY+r5SiBbzC+of+Jrbak0z7+ERjqPbzBY3VRrTwH6lrmV37fvs5p13B99fooTMvei+wnPOgzoIHlYzowocy/VaTB2Gm1Ziw6lTHBv3CxEqUOg1gUf2519XZUFZtKD6bemnLGZd5zOTeixzbuRenvOLTJ+yhuNUiOt8pj6Ezv7uEFV8spwiQR60mgG/AR2B+7jZ1HyUh8eE2p2+PuAs0gEnZeQGnrq8Y9jd+11se0jRhKIEN66TspNn8Vk2c6YCZm9wpnuaxoA5j9OfOfZtJgO7n9mid4tFjamx3mS363q2tlEPLj9nZM/CtTAqMN3JEq62c64ItyFMDPHBMy7b95wVAuLOYC177D597k2jSp7e9bD4NKkaLheWegLQH7hPH2M+ILPPQ63ZLNwGKE9cNsFe6g8sYoPHN6TCI8JJEuc+3WN+TgzMJUqGtUzIRY0fzklJ26beOofsDj7LG2bNwQw0Z5ejRXs46cZA27j24hur6I6hWehKrbLGEnVEl2zfn6yuKDF/9GhqV6uW7n0AiUEFxxXUfX1a6xn8iACG+Oml9e6Lvj76KD1fJUSvcVUamv5o2nsD8819VJddsZzhSlxWLmXcTHx9gBMskGhFA9oa3lfUPsQxfOfqhWgq18am5NrFvpCr7H2m9z7TN5pSHASLA0Ahni6j1G2Dh6auQxaUJGkpCme+EWIeQPRo5rl4W0J2LEq5IGFClNG8TiE+hcHxTC6Ng/lwJPOV5/zY79ZTlbEhCj0eoqT3k26Zwxsb1tI03jBPsHvlx1efpouX2dpmVE841OB1jrnZX4HHJZVNzOuHDWtL1X6tX98y8mGUCXuIsyH17gNJ7yWZ5qfTnvHeZ+9R4YTCup+pt29ynY74vPbtaTNb+T8AYFs3Pf2EOq5stIYtakdx9nGylZIt695htvI9yzG3dB8n1xjdV7Trq+Sisfczs0oBbueERUT7Nqw10Scd+mSB3J3dYOHmLMu+f8QP6ElEMKvkkfchBfzxrpxtOy7tTe/4Gyp7UVGVmH0euNS63EXEVh1R3NgU9/iQztTpEY5bc4KfLnm+b26aSRWZX27xppG3zN+RT45wwfQKKsuVuJyYWf3Y/epkGjSmCFV5Ii8l7BojOmLBxmXVOjv44otUp0wZy8iHV7I7rgODRL39w0vE4KQ0PAgGZHT/2vvpkWcfSfOZpz4/RXctvosqTatEtefUptyjctOKN3Xwpxl4vt6x+vK6O++kVfzCh/ANen1z+nsEJ9X9P05seJjB17+zM3EwqLW4NNjH7AVIuovvbVra9P5C7OJ9mV88N9bhdsDeIHPnLK5xmbydH/x/fjKvvGZAFxIykPyAeLpIShOQEOP3f35hTX9++loWU4zKDfcROOoAomA9MwuiDN3HLxff1chOaxBsnMxBhk0RruCG02qo8mFwBUfNcs1AN0+fe061AYJiKb4eG+i3+sBCokRLDsGwinwYPHUPG6CY6LKmC+ETy7jqzKlDR//n6G0vJA2eakClJ5emgc8OJFSsOH7pOO34YAfdveRuajwvjWzMGNdvLGPw7L3sah/DFrg/cm3WDEEd9od7qtILnA27FdcO4jAO9kz8jasTzW7Hv3NsnKF9K3K/YYqTnytkpuGdOBk3BwNGmUfncY2LZO784L/+o3nlNQPq4OYtzu5RuFkjiYdBNIpUcPDQmWk38h5YHWezlUdi6mLSpxE7RygXaCUGdaAYiXledMwrMlh3DCxPQxHXwgSzKRsiH867+c26w6AQtZ9VMubas+vW96Qiw7PQjY9Oy6brog1wP8qEJVvqrCAfNspTBytdape/kUMZLx/5xoQrYWifvWf2UulJpemZt59JV9dG7hwpwM4KPWzdmmZwPN07yH5FxYeM9hyO7b5eKRMN6sovieBqBXcd8x1O4ySKv1XmJIpYvFetqtCCjiE6Ar67DUJtY2QN+e3amA5hw8JATB046uAO1XHgWnbN3769dXPDYuLyTqrKBChJYu3LZgYDXB5GWQPFBWtepxh0JzXMTVN6ZqFzh5bGZB3TO6fgmkPd18GbHyYckCk6zQB9CVvvvgFr+4k9Mfflx8ZFaAG/patEISsOE2nDvJ5FyE6rEmEV+bDRihIlJ5akvR9xXWqT89lpdScasmNIyv0Xr12k4kygffna5ahttl3Rlvpv7R/1OrN9C8R9AwZQIme+vgFLf3oxdZHnS+f6NJstam+iJBheIqtVo2nsfv0TrHfRQGFG59TqJ+kU6E04dpfu4Ax9k/ok97nLk2BmPizZGHU/uGHDMKjjoFG9h27M16VHN3KcWbnhmrWi9qyyBiaDOqksYV6nmMPwPJdl+y2oRfRskLGCcb7/iXWtFN1Iw6caEg5ETZcB8lDi6+LGsZbo6sWe1alpPx5XP47flA3XvI5YLDutnivKgpUvy9nJ3D5+4ne4UQHSZk6dqj6aqxbX8L80rzVa+7Xw+MK3vkwYHB/cq+e/Dtd8VVmwo/Om/B5NzwD8AAAlazaDg5z1gAYOJBrHMdlp1Q1fuJC2cR3WJBAIP8GsDtH2JI67Q/zdHGSrojrJ44/T05y9+jySJRDbHe3+9L5nK9/P5TPRo2wFpGzZZI8xuI6irRUvfe/s5gorVvcOnAEYnbTVtHJrSo/SYM3KcGYqF+BOzU2Hhfr7W0s6xfy8y5wEYqSubICVLt0FwhbUhGH16cExnMmH+TO7wem9j5MfFnDt1n7Dqt5ysIErD25gZMSihFis/Vj58hOKq64E005Me2WaHKIu0n0AtbuaNlXZr8WSy4ThJ37v0KABIfHhiR491EdLqoD+5swajl1KuZaTI3DtFnZ9GYmpg56ZPTCePvY0VeBEHu3+Zgua0ZxXuRyiAfk2mdeEZu2fZegeI+17+tpv2cOTOTNtYSva51z54WfQVnHpODrDdcA1GZ88qTJaFyNjXy+BMGerzuc4vC/zssv1pZfoAzYILOffqUmp2PYaLk82nV2w6Cuh7wb0QK71voVOm0NnQR2UDNQieg/dWK5D9iQSJDLxJzLWDYAOb9mgMbEyw/KGLKJYN4azX51NAVO7jyXariff3VWSRvImiLiWW/rOfIYN+oToiUE5CYAsVn395stjKlEiC1eVkEQJd22er3CZsAYcXwvLXOli4fqr+Infe3XooEDaVC4BOH7IEGWpa1q7trpGs9Rp14LGBHQmiyZMoPt0utjBUYdsVLPrBokQyNDG/WgLtCZGrW4vnnmRSkySagRpzgFbbE/zGfJu/RBdZz65I2xhe48B3E3QcrVsGY6J488/cmWl4bCQVefawXrOrG5NaBdb5vZyzC4NH07/yp2devVk0MjJDjHF1TGo3MLtfoywItZrs3ol97lrjzI6H/4FdQg6fZzjReDuirSggVYFoA6ALwaailsWL9y4fdj0Lq7XmPRp8eHFVHNWTWoxoxhNfLZrzHFs6W2wAFngwEtYfAdN6M0ut9SlwZgWYDm7R27W4jCBWIKXtQ2e6XKGjipK/SY00LXRgobC6EKW681txJHkw8WTiWHxE6CuM8cmAagB0A1nVyw47epXqnQLqCvBsbmXzp+n7hwwv3zGDPXB//XMB2I4S07iBC4TFhW8AJWY8CsYG7t7LDWYq0+/Ip8HMAjiYjN98PU9bIH7lhPptnKs3H+QfMAlwP63XCa6wMDuTbbcoT41FWcvEFyyRYpQAmew/qUq/40zUaMCuz2r6E81QvQUCItR3uuuuyiB3bfvIOzk2XnR708POM4dRq9zmzsQn3c/k+mb0Cu5x9w+4ia5xXQIGx4IKEQaVleF2qMqvp43noyu+Sdn2dL/pa3YSfwWg5gtA+We0u0vYvJAKMmp6WlWrNAWFkhnI5Mo1q4lys9FnHFIiNs2RQ+ThrakKQ8zmLKx7uu+dxYpd2ipsTno2g/MF5Vq80vYMpRKcjzdd6/zHMWoh4oKhTOsN/Km/W0uHiYsxWlttvj7xo00YvMglc3YcUlruta0DpNa5yGaxxu9bNC27FUa+TCAWTGsR7hU+Sd+B6gDSAOgw0crKYZrNEtd6muNkA/vObOHyk8pb2puAQY1Kx36UyShCJ3+wlxmda5RudJcB4HWubZtaS9Xivg9V4JIKeEFwNa8HN0sx4kRDRiEAewh4Y4tuuCIO4ZSYTMG69szymdVJOv/zM4uWC4X9iJqxMJr0JHropvdc97bSxdrcbIEwGJlLrMoe4Yte4bb5ersoFFXEzQiAEFWAKqMlP+Xf6Sv1L/8aH7hpH4mLDl38QKCmzeNYvBKAQDoYB3E54N3icDVV7wAEWIfEKchNfvCesixjyjJ9QI2JdTrNbu5RbkPHHigTcnE7tA2y9vc4rLa+M7GFFqVLa+bJxzW+g43ct/p5akUP+tG7Rphl03yZovEjMQDiepwvti4sqo40W5QYcrNZdJQ/7YE89otYYvhkcrZKWFPgmzSNhxSkeTDZUF7xM/AT1jq+nIcneZ+hQsW7tcWjZj5PwLUpb7WCPkwXJ9lnuS4X4PjQg3hjqs7ptyHFxPUfjXajnY9kitirT1r9tmuvY+B/UrOJFXWtzOv3roXge2gTCZ6mb9/A1ViuDzXKcTFgW9Ob1xci/K0kV2l7yPBbu9eupErO3XvFaIfKmcx7x3gs+h65cw0CfF5keXIDOqXa+dExqELr+m6yLJJBugpymBmYHvbDmyVQdSa417gZk1LCQCg+jClCtNUWAYabn53a2YULHIgskUs33//TfTC1nB2LMCs9tyZTEOA36uyPM5+bHpDtmxu3LBgGPCcbVOP2gzOSjdfY64lO0Ady/90t/JUjDnj4O5NHYN0/LfPUZshxaldQj5TdV5T9/nER1uoBsfTAUC2WNSC4O5SwI7j9i4+2F4BSGTfNhiWlQ42D9HoEUWo5vgQtZ5RlM43z0P77s5E+Rnk4Tp1rxvmyUd90DJakRhRIjlRAj/x+z3Vq9P6RYtodN++vGW1p2OHD1P15Li7PNmzq7komS+fIi7u0qwZzRs1SmXL6k2USA3O9M5tgbEF6NzX/DKZPA8LDi6gGrP4hcHkvOQYkcNwLJ7ZZ3nlvhvZMtMMgLRyDLLS2oc4i/Xf7I5dxRxzp7G3Z8mi+OfAQ6cryYvrxO5jKpOnYQns1k25S0dwW78FNcoznLhidu+rkI0G9GCXcWbuh0l9kPu87YJ1FtRByQByzCpstPvgstNcoWlRRyD+AdYyps2wBFiitBhA5Nvsgo1cQAB0cMeWYtJjLSYLGb/p1bv96auwa1Y47kIgY4Xrc/oOC0ihU+kLKjucG36XylS7VJDnJ60YSLbIPM18T6j1GlPpuORnf7PkMTWezqs6/grK2OJzinkNGz/K4G1CfmowKQedPsb6wRaAc+9tomcOMH0C34+4P5AwAxTCcndqLW/24qq3dM+KJB+uUD7sCsVPWOoGPvywAmmJzCemUZrcgwD5CEtd6muNkA+P2jWKGs0LW/70frad3EbIzo68vsPKDrToECeGGWhHuzbWZA0zz/TCPd/mzkxPwh3Kmarpnlfb5tN3nOzw6H0h+lfWEL3IVr3j2DeGdIp+xp0/Qlc4rm4GqExqMCB/912VRTumG//ekj0/0c669L5nS+FM7vfXqEUuGbC615UXdFJvH+Mz6H9cMq+00ZS9653hOIf0ABIy05AdBBN6tLaifc9F51UWbbLbJkXoa5YyoDMAHLkuIKEYMwAnc7XpnTy/XQc3Us6ROanIyHBprs8/Z5AebQ4MfA96EgCkCo9mputd2Fqc1iHIetOJ33QvtuEg6BiTJLase4BOc+zNfBCCcrwcLDNw98Jqd+cTTInBfI3Hdo6LSpsCa9+0gQXoOQRAg+vRxOEt96QNnDTy4ev8wpeb+b0QK5eHaSzwew92teL3YmyFmdq/P5156y3KwVQm+Fv+ZC6w8uzmwu+F+J7dHCdrhHx4w/EN9NCmh3TPp8ZDl5pYuMbMGqoMmJk5xn3N5jczda+Z53niHmS0cqzbUACsimyRzWiPeaAFHeb1vYxfBG9yKM1CWPfYWhZ170B5Qq4ioXjlEDeLNV2okOKy/ILBnumY4vsa0YJ7OWMXiYAnTsi8BnCvjA+o++fnlh7WatGB1+zrD8PuzmgTiYBiA2Ag3Wsf54xXxMQBKMLdCyCpKFsMglaAOlgY0VbAQR2y+prOqW45oMMcrtv+MBVjqxlcmeCLS0tPEFOHeq+jN8UWIvDdNycVMIWVDuXG6OWX6frObVRkbH6qwPF8c3caJBpluoI72LKX1KG8quEZVcejrQH5Xu19GvmwVfI0Qj48ePtggpVN77Phvp/68tTbro8l0WFI0hBCVQq9fQjMdTlyKMD1r4pRaEYYnP1v+Sw0i63/37F3Zh9b6/7AyQo0n8tGRjtjquWhkXDZZufr4UWaPVtx4u3nMAzTnqTHutAWduO+ili/V16ReQ3gPuc8qEOyBAfDW1oxAHFqAEWF2d2ZXnZh5OT+80/RF1y0BYms1194IQLMgdwYVjZUywBAi3ZvWt/DNXvkZVmE7Jrs9EBWOnFvEWuTabgc3NP8Ft1reCUCcEzrcALFBCyFBTiGDYDs4uX95uaS5/eb07sUeTGscjWnVqFfut1HMzhe5r7HclL7xDIE65sRPZm+qQs1npBLAVLhutPvrowGQhT5MMfDRbtO7/dGyIcBqPDR0/beD/dSrVm1bot9g/Uu+4hwfJ+ZDypaHMNeZvJ+395XtSpNvidElwHQjj+f8Vpld+sRttYtbhSin9gNuxR1pOG2jWbpb1uDpncJ0YfF+HqmUOFATvouZ2Z6iu//D2L5zCQTjn2QkrjfL3DmLi1bJvMaQL02tRGYXsjJBYyVq7En16czA37SugeuVLhUo9VexfNRfzYWfjosVFSqwPPYpaZkAaqWbPw7gGUshMY/fS0xUxy/9ByX3bkEV+PR5yzRERAIP9c1D03XU3uV57LMyCx0+rX5BD47ozqKODgVG8elf2o9mpWS3mHwxjpyvEtD5Zr5sUUp1a6iOjGg/wCYoGHJyRmx6YFS0+sygBufJiuNfNgq2RkhH0bN1si6ren1AcANlSO2v7/9tkP6wysfUsGxBU0d3rFmzVols7i3c4k9K0hWGMQZ91p2Oie9rOY1/Coy8RkoZbhWmerkb+xKfZLX97+ZmHgGZ6xfQAJEtLJf43vTBs5U/Q0ybFetCs8h14LdzFx4Z/jZoEIyskeoaxeMoucY1KF0mTrrAry2gzp2Z0EdFAwZoR3vTj9pwMBBl6LwcLuOHBZW4gjKiNsmFSAMwA/gK72khWjPRzIG4hXgKo1MxtjN2ZoAdNHeztJrH/c1YbAIapQgJ0xw8sK0AdWpD5cKu/kXBkjR5iPK9xf+sFdZ3VDHdf8ADnIHAM9oo+P4yG4P8hwgXtLEs+FWXTSqEt3LFSlusI5cP3eGkPwBMDZ9BvPOxcC/d3HtCGrdl/ums2JBUDc1I+PWYuqM3JPRtRvWrqAm/WrR6+dfj5qt/NDGhwifaM/us6kPtVrSKs3r4Io3GxP35EtP0h0Lpfg7yIN3VGNCYVBMZeKsUezr771Hv+d46XUMkIjLb0XdC+4oS1s56eH3/LL/A7tTp3Bc27/ZLZshGTEbFwAawXFHQ4eG5/fYMVXmC8kO6WbeZrQvbV9Ar3GbAIY0kl3AAuqcxzhxlnl8Bvzvf0VfJHoOVMTRIQM1I066SAEDLGmgzvThepn56Nj6wpQUytXL2ZJ0H3NGxUqRgnEAbKIEDdqMs2LE8/kgVkXcGapKRN1MM9ATWM2aTMpFlUanohTJQLY37ryDejzAQc+Pdzb1bGSrlkK262MM0DlzcveueVRyaA4qy30YtDpG6zRTASF4OyUGJ8A6YpV+3uCXwFPp0R+ZkO/VSxdoyIIeVGlaJcozOo8qA9ZySUtFOQIKnW0ntqUQ/YJ7MBr/YNL7SVTuyXLpUo6AwLjqjKqm9gtQo4Ar0SpZerIdpqP5M4fNJHAN6P/wy/oxdlv+GZmjbDGjXLloOkjD4cpkYt8M96JlCXSKkyXWwcLGlDjLOUEKLtkMyYQPP6sIi2eDxuQ+js/W9K1MGWXtO8Nt0KrJxvahvWvoHc7AfQpEyL3Y0mdCh+Uec6EMbpGb86AOlrQK5YhqF7yd1FEPkNOuAaCrxDF0oKYwQt4LIGamWDzIcPvw2/L7b/+6ULQ6sqBIMWMqTz3exOHht8QAlxsDES/i2pBgAKuXGReotvlenNpNZbtmZytZz7XddXFxIV6tKGffGiYeZlB/s9/dVC6Z1Ljnhp5hNymD/3W8OU/njNqJ69oa26Aj9OPQyZW08pkeVIJdw4b0XTZ15/e4CJnDxQlr2qxXZ9FjSY9RxWkVVcUQJDeA9Lf7+u7pHrxwu1abWY0Of3I43WuQQdthlf5kC+3gicaRd/R/jtLAbQMVGDVaT9Yth5uufowYQa9wNQeVnMBxbD9UDNHzDLJgcUNW6kuc5LSb+eTo/sZRXbDXGPzNZhCI+1ApAiTA37AFkH6zJO17zx2mi2xRG4WM2fr1f53j9evpUFmOzePkC3VOGjkXT76oQN2TDApvAYqyD8R1H9ClixbNkfMDnT8/bC2DC7MPu8OMKKx2LVyVnLqtCH3hrtRiB5BBpIfHy+gztVJgSISAhS5S+KCYqMDgEjx0RttNfT1i6iyaWK+3s/LQXJYnW0XNypTn41jLcNJDqUd4g/3NmLBskwFzWhYKHMCwEgLUgTtOL6BEzN43YzrRwg7huovXL55PmccrSWup4aBM9OO9XB7P7Fj4PnDswY0MNy6Aga8PWo+tASTYHDp/iA5fOKwAnB6SaFyz7PAy+vaHb9Nd88h0bbucXwQykIcZrju0V25KOVr7FpfBS9U2LIOwMII/D1mxY14YY4h2xXP7TqtWtJxB0MewsO3ixAIuYQlS4WcZyB3jMmA/Zc1EozmZ4T/lOAv2i/cyXsOVc9Ikdptey80uXAaLZxgYTryf2wUtSlphOfy3/1c1Mw1hKyGxde4W2TEwnMoA8UvExqGkpd69g0EdODZnAqQyYbbn5sNja9+N8nUe1HFNRWKuJyrCir9pjn5ljVRqjQIkP3f/IQ5w/RtXdIDVLGfOMGDU3CmwCqKKReryXXoXSMp1DC6a8ZsU2kfJr0jF++//mhtD6j7AfXuITfyi1L/q5P/9hzijgMhMtjJTgKziuJbmfTNToZHZVdZowrD6qhD3lftbq+oOiHW78Qm/IHByxuLnp9DJz06qQxmgDiBKD6jTwFbt8blocVPW6wgeORzcAGCl2fWKerO6N+a09JMz4e6alJ9KTihOABGiJ867SACkYeFCHBpcntCp7MOzqxeBUpNKUbEJxajpgqaUbTjz3fF3WblKCPQM1q6pr0wl0OWkVWs4rblcfWw1ZR2elVa8uSJDkDhj/wxqvby1IX0A+KyXWO+WezC2RvMbqbGl7mPpyaXpwNkDhp7hGf0sV47mMoCDlS0FtO1cSj9WzERT+SXtWy5ruZOBlUqYGMQW0YzOjva1aA1b544hjOZ15g0sW5YWNAnRm3DDduWX/zTu/bFKVuoPPjyO67tFZmvWKK65xbyHUT3+Tu+ZxS7dwwzolEu3tTG98MycyRmZIW5zHtRpE/L/YuCqg/sUrNvIQkUsGhQeiQ8wmeOzaXkYDOxnoISEBo3UFyCvM8dKIQg+mgsW7S4cza7Qd7hW66/1Om9RfFgG3zeeIXnbAtXi6ZBBG2Ceugw3FfD//fML/ZsbMpzZPX/iyfbKwoVPwpCCtIWDmRs8nlkBN/DRtRiYi3bzhl5xUHYqOK4g7V87SX0X7e34uy/eorlzm9Lc+c1VEgYO8d2nbwX8iJcqODofVWZqkyfWsete78ac1nUcTzeLN/izd91eDkqsdvYBPMgWLs4K0ypQliey0J2L71Q0JAD/f//73zP8ANRrrldkudacXVNZwVCntdzUcjTw2YH08kcvp2t1xb315tajwgmFqcbsGrTr1K7bgBVAX5e1XQwBLgDSpW8wQXryXowxgtpk0/FNabaDMAJ878tDn8u+Ded1hcoQt1jTHu9K77LFaz6Do/+wN2gMW+tulmdrXUbnBmfJbufEig1IUpg0SdGUfJsnM41k650iFE6Lu46Jijv35u+Sy87dImMmth7Az1X3PscJhnr2Dz5L3uJ4uonI9Ofaxb6cMwF1LgV1KGqvR0n1XgPzNpvOVRq5xu8DoIe3JpXtmsQcclyDFRlO+D0jkzbaqs8FsgEQ72ye9sIAQEQlCdCzxFp8HtQd4CoC+ExtVYQCsymfevcmasuuGGQ+6nEx+1XxoTdwU+vUC5AAL3/pMcJPRZHCm/VXv5mjQB6A1qE+FVTVh3pjMlN5joerzjVhp8MdwtUeMnrGojnNVLxeB96QE5b0JLitTn3OnIWRcudYz4kc27KoWxY68fYK3X1O/VwkjCwaUpLuxuZfseJt+lgxoSStfqgm3RjB+l+zpsTcWaD7sFah+gcSHRCztu6tdVFBXDSQp32Ptnd+sFO5N2FlQwwpKEt6b+pNm9/dnCYX3bzX51HH1R0pz6g8NGDrgJQ4O6Pu10l7J1GrZbdm0jZ8qmHUMmOwQPqS9LpCBRrHvHCfAzhFuldxBrA7dTYDvvOcBXuEyXyfYSsc9WBOw/T2nj2rFBCchHg2ruWq9oKpU+kSnxHjGZz9AlDI7tFb7q9TiFoPCNHPObkKRWq95VClV8snx9Y15Ao3evY8bh/JF6MR23fPPQLqLNgLvAaMM0R8tg5myKNha5vRLFTEt4GXTntjwuJjYlnqzO7RXgzAIq1w+I5N6SmZqWlZ+CIXitYW2mjGFhHE64EsOS3FALCCOxbAj4GCrgWX0aLc/ZswoANYhCtZI1EGBQcyYlFLll2H6v9GEkP8qtRwe//8F5Z7uHqHAm2p5ItMVLg9QfaLpAvtmmdeHUcjN7YNc8XxC8D/2zmPOswuRbuPJdLN5Vx3FQk46QF1jtW72aoSNR+bk3JxfFuOIRymd3x/2jrCWczrmZD0CuJijOp5xFiQNYvs2YajStHF95lSh+f0ysHdVHNWTeq8pjMVHJpV9aUaV5xYwm6iayXyy2ZuUu9hteq2rhuVnFiSHtjwgHJ96gVrsVwHt27igUQqO6Us5RiRQ1kEhz037DZXOwDh4889ThWnVlSJFj3W99Ad86YSL2ZUo7eYV03b01Qc6eSSUWM0AUAfeOYB/+lV48Y0kQGQiql7my2hkXvIkwPoOLtPF/Ia/i+XgXuoe4j+Uo3DhtLjz+TEh/PczqOgI4mkHbrzTtrBewBcs1SeQzQirX2NSlD9oUyngr29I7MoDGNqLtB+vfoqEWfmElvrxnAixZ/A26knXOnF1YojE7G9VO9WF7ut57nJ9SZ9st7LEB9Qp1VggHUqmpULCQiR/G8AgrC09WYg99OXbH1jaxysZbDA4YNs2LWI1ePDHtY2XAsLHhZrakCYGmRpsXpobzm7cDVOMwCstPjv8P3yqdFduemBOSxuWAyPRZRzQTwgLHYAlL8Hy/jvw+NAsG1jtgzW4qLjkJ8sorDuoizczb/SY2x1A4hDfdcjH6ymFS89rpIdYJGrk5BF/QR574BVTajlzKLqd1z/+0+eV/fgO63KA8BeujFwHKu3kTfnRv2yUJmEElR7WjW69C3rWhoZy9e+usz0Jrlo0TLzWa8IKxg4tTxl48oUyKhVCR4cQnCEs+PKPZFTuX5rjstCd3NCyImORWnB/Vmoy8iKysokOmJsw/zm+jfKPYr4t6vfX3UEzKUFBLXYvSbzm1DeMXlVJQlkoqaOpbzw1QXqv6U/9VjXQ9dct1/Znh7dzi/TEXsHypR1X5d+Bq52Ldy8vuS0e+IJWlU/RO8weKN57BFJ9ZL/rwqZaCLH1v1v1sy0nzNjH+vF19Xkl6a0Eh/Y0vd19Ux0H2e6I55OnRlc+otq11b8dz/zi/lneMFrUOzX57BHoM1AthTyufU7Tvw7w2fip/z/b5hW5XuO5/trLr6ez4P/4qzEy2Y0a92aKfQRg7qdsDw2bapLL2SfMLZPuF1e8QF1UHa8yVRnk3JqEmAAL23B4I0IoAxZrkmrw2W56rEFDaAHsXE3fwi7IuFy4oBX5ZrCB6AH8W652JIGC9dAfsOEVadFlXB7sOxhccB6gtgrPBO/R1ryzrzG93DbsKDheQULpg3s/nU1+kJLbyEC0CILODf3U3OpwlqHPpfiT2R1Cs2l/M8/sk79X6AXK9ycAC2wbIACZcKeCVSKrQ2FGdigNNeGA2MVqIOFDmDt7hlFFIA79ynTjjBgw/819+tTu/pTm9kl1e8AgbgXf8PvAHvQi1tAHuvLj9Wy05ZJjZW7Ftm1D/fKH+aO4zdsJF8goxEHcL8t/SgPx+2h3bQsiVE3aNbH72pkp2n8pn58bJikFu2ubl2YnuHYwOn9c6vxrXt1NP34p7cUKMXvkIOAOv0bNeZr3dvr6L0/vqeSBGKxuNlxL+hF2q5oq6hQ4Aade2Cu4fWPyhMlJpa4zSJXaFwhOvf1uajtmaVOcfsBSLt2KfoQxNpSmzQy1JuXUwTEn4C2qnRpmsDX/Y5BIPVvnea+/121LFSPQZoCYvxifpkNBCf4zDnEVSPeYuvZEljx2K2bsva5stJnDMD+zX34iNuFxfA0f15nN+4bzHt3gomJd/L/+zIh+legR2EXb4b7xuon6RSHk7yMxI/0vExiEIgP7nFI7vEdHILfIwEPrHIAXYhn+juDl9+fuDXRASAOVjNUhgAIwu8ZfZB0gHg03IPrAP4A0O6/l3/njNkG/DYF8KSVLAO4A5CKrLkHK18JvgZWwD98Et788GyAL/w0k5mpjTmRTe0AcHDjAoSi7X/xz+UcZAuwmU4aPCU9k3bsnUNK4/RGDetUZEYegsuRmIAPskt3/W6XInZFbBJAniKj5qQKcM0BTIHjLVLPANYiM1sRs9Z1fmVat380vXZyGXVfWD0luSJxZ196cls39Xuk9Q5ACm7Rlc8Pot1ts9JAfoO/e1hB1ScEt9ebWJFmruhH5ScWoL7LGxjOfkVfLn68i+4cmomOlOPqFFMnq0xKtA9y49NTOtGPb22/rYYsxlYrITv1G1dXXx1kn+qMXh2FexVccBNfnOg6MJcWQITFrP2q9sqiCMut3mzaBk81oOmv8EtKqvlG3Vg9iTaLDi2i6jMZ9PhNX9jA8M9smWgCwBa8IalfwCf1p/2o+oCyX0wRcoMpThZztiz47OiVdbdfz4kPWJ9/ZxD4FteNPc2g7BInTqjry7Drti4nnLzB5d4in4MQISTljWCLaT+Og2NvgMp4Rf1YAEDUgcW5iP9HqwfL1sY3ObkDlnxV9sxv8yXjiYrZol5gq1L8jTmaEB+nWetmMwADFxzixuDOAhCDOxKVIKIBOD3fpwaEoJ8AyHuQaVH+8Q27NtksjsXDmYYpiw5AD8TCWr1YuHybc6wC3KP52QzfiduIlkmbnqUOoBbAEzQviJPb/3J0kAgXsZZUEZBMWcQbaSAOVAywgAHgIFvV8jqoPFdIoBi9qb0CYqfOJt0C8p7eN5JeO7FMXQN+OqUneBHguMrpT7ejqgz+QJysCI85yLre4Cz0zSou1xPNbZLqe7iIK7ElcMZ2XhOYZ3b1b5zeU2XmAmCqGrPptHnu/gr0LNjoI+hVbF3HHt1oYfVEJiqqMthhYbOzTYA5xLmh/wBbGdHcLDi4gKpMZy9FqnmC+zb/WH3xl3NenUMjd/m07BS7Sp/i5IYrcFlif41cV+eP0EUGZwmtAao49OfBB+l9fskHj50CgalBFlOXnGYL2z85wUGBMYTOPMHVIs68angPMLpnqOs5pm7OfVymDJQmbIWUda/fYu8XWcUX1MFVCvcj4uA+Z4UE6AK5LwJF9YC0WK+BpQ28c7CSadmsAJS9eREiw/IgZ8tiUSJxItJqhjcpWPjQb/TfCDkk+Ohgkbz5/a8LDmXB8FyAtWgB9VpGL8BoAGrEwooAi4QG6pBlisWHTDzLAV1qcJK8ucMiB2seQB4seQNWNkmx5GmVJ2D5e3xdS1r9yvBw/B6Dr/5cp3Uux+P8WDfjTNpbNm8+JL7bOl25kbOyVQ4caP/4gnkS2ZrbrD+7hEfUik6PwvqqaFmkRmy6+xtAEGg6oEN2gi8n2l715irlmkWCx96PbuW6vPD1BfUdYgRTH1oIY6g/N6KSQQbgHNZnVMXwy8F3yziYvP41BmG7QAPSisFvqpelnypmpqGcvUq5c4fHz8TA8znD9AvEx7XgGOfUL1fY35GMYvBFLubrEQr047d0fet6urGNY809+rIl/Y4NiDoP6mB5wweWOA4EVZ8s/Eajx50aK4iLdj9AJdyqAHm4dgKDLQSqckp7Ch8eQNkLTE8BIIcFHcmVF20Ra3x0SMSIzGDF/2GhRCCsHqsf+mBhvUq3LaJIyxxAjeZeRbxa3PoaMbcAdwBucNlO2d6dui2spv6Pvx08uSIcP8fg+5cRbAHOKJM2lb4g+/bikOa0j8lDH+yek5Le2RImnuUXjqRmBWgjUy9ESyy6eHk/DVrRRIG6Notb2g98PXhwXL52mYokFFHWLSdAl1PPWHp4KZWYUELVmo10y8Jli4QL0KJErp9tJ7epLFo9awruXr2uXj3txfUanDVauAv0l///rxxZaDKX5fqREyNuqxzBiRGPc2WIvzDnnLpv8mT6P36pfoNj3C6Dk+4AhwNF2/vt+h4x1pwoRmAD8OBalD7HBuDSkp8zoE4j74VlCRYmBJUf4iQIcMrV5gSHPQxSogGueHwP4Ik4PFgPkWX50TvhpA24aFOb6fUsWoA6ADrIIDUtyZk39AE67Tk+XsAz98+8zTKHA0VP7I+jm0TyXADEaZm2SFQA6AO4AtDLyE0aeRCgMkWrmcWUhW4gWOTBgZiccY1KBCgPNnoJZ7Pp0DO4hgHqYOF0VB4e0EnoEAAdqoc4Bbacfk6fjX2o6ISiynKnrZkvv/uSHt76MCcUMS0OMqiTrd3N5jPvWpR5Ayhsvax11OuiteOK77dto7/CkIA9eF4EyG3ZkpZzyMKbbIG7rY4302VNZpfmO/DOcI3Wn7KG6F2OWUMyw3XEymkE+DrWprZ+r3x+RO0T4zZ1pIeW1KW7ZhSmRpNzqX2kdkJmqj0+s8rarzMhC9Ual4nqT8pOzacVUNch5vfhtW1ozaH59NalX+lpXCFfD+wBfpeTM6AOE403in1sBeNU7RRQFA+gFsszQWGCzQDJDTuSs5AA7mC1Sy+AVSNFRkweqlzAwhZZagwH9/G32b3LcXV6NgVY8sCLB6CZFs2KBxcVDhnwrSFjE7FyYOyHtQ7/98ICBIBDYgMsbQBnTz3fX2WhwnKH2DxtXnFdmnPMWd4jE0qrGDpQl1QcUzSlfiwSP3IybxlAGrJ59ejIxY1jqcyIzHTllR2ekJ+Tc1xrdi1ad8w6ImGnAZve5yGjF7VjYaFTyUPJ+wKSjBCHB4CHbN+CYwtG1ZFmC5pFJSd2cg5jehZ7hWZx/NxpBmUqY30i78uQzaVL9B2DvaFcsut/K6eq1TqyB01jS91Gjq0D1cibnMV6BZmoZdlyxxQi0dbk5csHaNZvHqLO8yoq4FZnfBisNX0yr8q8RyLV+v1jFMhLrzQhXhzf+Xg7bX1rOfXb+BC1XtqaykwuQwXGFqDMT2TmPSKn4hsEPU3Se0m66g/HJEcPnjNBGa/9oA5gBhQiJ/lA+4mzElUtVs7+QYZiLAArXvcCkGkkwR9/GLa84Q1O48KLBGYAdPdUDX+Pt8O0YuDatAl/p2XgRgN2yJJCHB/AZeo6tB5eaMhiRdwc2O21xaenMLpbF6rGhQdgN/nZ++nAu0sV0LsN2HH8zY+Vs1AVTq7IwoAOdUO3nuBYTm0u+UUiiWN3HuB4urmr2kW3/LHOgXJlEVjtYWX2sE5Y3Xe4H1HBQS8w8sN1sHCjditIimGtg0xhvQMdEJIkQGCckZzf+4yBHyckWT0XcWmPWRM+4rjlbRw7939lQrSCkwn+DmDHdVZVfxo1omkc+nAUnHVDmTJL24unP0qJDOoABr9ky9xPnI2u9vW02An4HljnJ2ztoqiU6k7IqgBci2kFacjTd9ILR+eESc+j7fMp33M8Lai1/vNzhnNw/uvztOTIEmq1tJWKw80yjLkrF91N/2YP06o3VgnIC9A+aC+oQ+YoXJVgy9Z45eIFxux4rlZVAkkOT7MpH4THkZY7jcwY1kmAsDQIatXBC7oUkCrrWegw9Vdjfj8kmfigXBjimlD2CPxboCSBhS4uG74Ni17jpnv3o80phMd4K9fmWblmOenmWea+eoApFboPLkNbTqQKcGbgfpxfCt7FQYMA7Cg6goSOiQnlaQDHB6mEIxvG5cU2AW4QFwZA4wewZnQMALRFxhehVz9+NUUnYCGvNK1ShjqCkmK+WZPsYl3LHHAfcIUIUItcYsvbQqYr+V+mKaHLDJ7OnaP/lzsTde7DvHHlImLrmKEB5b+OMOBTGa1pcMV98oeXFMVRw0k5lfsUgG7hC0wYzW7WaGs2ze9/+ooNHz/w3JjnJEXlkL//6+/07uV31d6KsAPEW56+clr2BR/vi/aCOoCcbh3CPGywbtkBrOLdJoAVyI7Rj48/utVyp5EZoxLEUVSN4AUKl2lkRQj8fz7z0hmJy9BiFD2qmDhYQUuCjQbWOVgNABR8WVsyeY60mDtY7sZuuldZ7kCC/K+Fw+nzetnpwVEFVakvvGXf+ITf5JMDua///VuqOqYIjeaSYOlZBiIPBYA6lBSDbBGL50UAZkefAV6Wv7E8kIBOA4Baxu+8125NmEhP3rtO7aLK0/llM8o+8+rZVwk1ZaNdF/fvOWt1BhMJqzg4ZKdyZYf3OI5uDxMDU5Mm4f536kQLGcBtRVJSJ6auwksULHLwkLAbNnWYzbSknmGXKlvjOs2rQG9+8LQ5EIfngPMU/Kn//cUWWe49s1eBOlhn8Wm+qDkd+fRX13zc58ej55nb5GY9qAMlB3jeRnEVB35LiBnIoRLELz+GAVG8AVy0599iuZsbXtzIVMVHLVqOKyxfImy14zT6FGXQW6AedCZPM61AZOaWRxcCqEk0mhItcNtti8Ou/hx6b2VKzN2iPYNuqXIB4tI1bE24VjAHTXs+QZWHQpIEwGC6MXma9Y5fIrbMa0P5uIpFwp4E9yWWxElXt7+/XdU8NWrd8uv1ICK+e8ndGbrk8OIF92x6/HcnPjtBjec1VuECxScUVzx4q37LccZxmmM9z/1rrkw0iymGUsptcVmvG+Uz0zROTPqWLXR09SrRt9/Sj3lz0Ci+7hrAHoiB07COj9zQVgG5xpNz0+bXJ5gHcjB84Iz7978cld2ZK2dU7DLmGBZsJMIgK1yPHOUa6zNWrZSp9aAObzSowMAZQqp2ajQgpPd7KD/AD0zSqt4n/3TjJ9Jyd+QAUVGWA1zQAGRIpgDFRRH+vX/fCFDHsS7RXK+w+uFeuHLBa+fizTNa31Artf5T9ZWFzivJENHGZPR7gDTts+fYXPr880M0edv9dHrm/fQqu3nKc5FvgF4QzNaaUUElXGiceOnqCpede4XdSbtrZvOFa96oTNO7vnBCYXrqtacE1P397ykyeO7951SQfXovVEOThqYL0lBdosiEIoTSYVp2LX7C+uNa2hN+Ef46byaagsoR1TmOUNtvuYLDHo6Vew6cc1M46QH7KpfX+gtTTG1hq15qHrph6+5RWanIRD35Ece+Rtu30/ueK96ospf/95+47+UAeEi8gHUfnoKVb3KYh4fPl6D33XpQd+x5Bi0FwzFfGt+bHeALRIvIJgU/jx3tW9EmKgHAKgcOulc2hDcAxNmByuUPnPH6D35DQ6yhnqoUAITlGNShkkWklc8jiw9JD9NemUY12Y0IsKIRB7v2EHBCrskbPrjuNIB3+ffMAs/60XNaKSrH2bDlxhSk2kOzRa1KMX1HL1o3tQlVH8z6EVl2zolxuPgZhz85rLjY/Gp1i2VcsMKh9itqy0YehIO3D1bxV2kdjuN3j6fas2unaQWe8tIUumPBHe4EBBz28nW+zDSxE68PlKHUwNbbu+gCl/IaDBqhulxaD7F1mTPTq2ylO4iqDMk1Xt889TTVm5CN7piW37yLFZ4aJD24mFNu0zubVGINLLC9N/eWBAsX723pgVdrQB1iDpDh2rkh0Z8Bthy2ov3zc45V45JjyBBy+tkZPQ/xcyrblz+wLoIGBRuKVoYMAA+WPF1VKdhS+Tl/PFwaTKsM4ZtsOosW/ImPtqSAOljkYLUDRcqKlx6ndf2K0lN84ESrSoEEjNIcS9d5eiO68UfWE4v65vV2hu4YSoO2DxJQF2GliwSCeNmqMbMGjdo1KkVnQHUC4Ja6CgXIimHJSU8n0BboUlzHJ6mthezZaTLcr0h2iLCg/VgxE42CBS8X11rl0o8fcGLSW0imgGeEz7bh61srV+uMHRxSZMYypzxMzPbgoTX54ZUPlXs956ic9BBTqHip70HvqzWgbtXkMG1HNv6AVDeewOofSAFHHB4Wkcvi8NisrzjuAOJgedMSKTKqSoEECri0QXwcbVN4911VdFqVh3JhZmzLpS0VH52Q4qYfk7H0xSF03/wqdOjkSkVe/J+l4zKsSvHdFxzwzdl5rScXVJQokG265dOgE0uWhKlOUpNfR9MtD34PcIF4IYCNWCxafr8XnHadVnWiB55h0JI8z6OfH00N5/FLesS8o1RYtExYkBvvPLUz+l4VD30qXpzGtQvR/6ucvP9qAI355hJR2zVTJvo9v2TvR6Z5GY6x4723XWJpldH6l6vwrLCnRe9HJT1wKUi8zMdjrBY9E8Aelu78Y/ITgJ6XxxKUvlsD6pDdWYibypr110zQeAK7yGert6Tr7ojDQ4whDtRpHLvxk444OmwgoDqBNS8a5xji7LRqHaBYcdGhjUMVxMJd1zJpMvfS9pqtFm1o8doEzn26J8Vy99wbTGydwUEyaHYV2sIH1TjO1ju7lQFbGmNH3FRB3pTbdMtMo5g+ZSUfWmcr5iOtjm68xmn3c+HubzS/kQC6dKx0qcEqOPwiS4mB267Tmk5Kp7CGc41iS1aUtYVYvJW/dWlMVqtWtIJ1//MavD9um//rumLL3TReQyj9tZO//4nrwNKGmSqrFeTAuoGclvQQhVMumgzd+P3MfTNVzN30V3g/8vj+6vf+WwPq4HqFBQqWKLeAubT6geBU9fbkkji83RxoCxM/c5Wlu3F0b84xHixbkBRntJh69QiDP7xh1uXKA5G0KXFchABwyDxEHB2y7vy+oKwanxZjB2udphupSUvxewOO8yk8IkTTmvHc46Uh1VzDsoKauflH5aECfF2fASFa3ZEZ6DmjFoTPVvXXje0AlKDEld8tbVaOD1mskWAfiUxwux44d4CKT2R+zCh7Sdenu7rXXTdnDr3OgO0lEHP34PJoeFlijwnqvc5hS91/uM73V0iYGNBWlevqsaiGPkCH+O4YOeWiydUN31/4+gIVGFdAWe5c62KP41nnhjlCH6wBdTA1W5np6gQwRJ9VHN5P8QOiKPUFRnO4Y0HUrFlktBhFJFBcSZZtWiXBRowgasjXvM8uuM/fJ0L1Di45pdpBirwLXLDIrCo8vjCF2DWo51Bwy8JwSz+On9lIXeZXIsTdgdw0BdgxEfHFe8uo8mElxxelEev63R7UzCXpLraoqdyy4K5rym6kd5b0pmZT8lEFTsKoOKW8b0rNpTVfuUflVnFhVoKeILSFQPlnTzyrANxLv39JlaN6/fzrpKdObIdVHVRWrFvWzy39YLqSr/JkoqmIn6vM3KnYJ88dpveZl248k3Xf5NJhVL8odZlVWlEOZWihQ9LDzb/axinnSvklA6YWC1uoBBuAPDf3M6h9iw3UAXyM7sVJEl3C1RKcAGN2PCNecXioA4vs1wSOm8LbngbqtEoUKB+WnhsV8gYmR5ky1IJN7aJ77P64Z8ribQ4uMARXw1LXYx1bE+VNytia43lFPVnNcodYOzXXbN19um2IljbPpWp7pskn1q8f7eQ6ld0GhelTUNkC96KSxaJnulGzAWzVLVjQFeDfar1AsD+sCkEAYVaPEeu25uyaquwU5mXN0TWqGoUeyy4AIDKOrZ5Py9rjuLqR7Gq9AoscZ77S88vpMGe5rkICBcfWPbN9gKIsSbeU189/TuZNdTdXmWXySme/Bh1VDq5J/dJHL7l3rgN61hg7YFILCVYhcLCBky4x0bugLjVQjEccHpI69m0Lu2JnDgnH0jUpy1UqMghObduas2nzhznwUoM6ZNmiPBsseQFVbr+NG8DsiXUc6oC5ZqvsiebZuGZs9nSrRxzZMofqPMZFxzk8IgUManqybjolMQ8X6sp6OaM6vTmG2xklrqwGPEFpD1aYOrPrEMAxZDx853DKN4b3lAz2EpDXwjrq6nU3fjztrML1X8FB9wAnlCFZDTHh1fLQL3tXqRJfz7zGL9mR+ynYFbS4bNlLUzADrLiY72VvLHP3nAdszmIDdcjgBPDA277X3K96LX4qDo9Lt6A0l957zF6HrFWQCwMoa8Wi4Sb+iStqgMoktTsVGb7pBdGjTmjPtkRHpAyMqw8ZgxsOaBXAZg9euiV7BqvYH7hgey7hrOeIud59ercCe5XHpl2J4rsLr9KisVWoyRNFafFrHDRusB9uv777uu7UcXVHAXU6kyTSAqubT2ym8uyi1+KnomWtD9s5jB5LeszdusTcqf/InonGswv2ZgWmNtH2Wd5H2yeWoRbT+CxTeypYFDhb3OMlGe1ep8iIzT4ie4pV1+7nSfvRLcSxgTocBKAPMQtivHYfABYWOuLV7Oj7xo1h4tgxQ28Fa3ClZkHsXTJHFOLrQEC8LOPMSJVhG6/DOpGDjCM/8eqHD5+LmrGw2j227m7a984imrjmHrrzYS51xIHexDqk3N6rH6biw3Oo63YfYyt6KvCP+/Bdbi4pFu2wjpsOxTB3XZ7uogL+g2JZs2uccL1WmFoh6j4CnUPsrCdoL1q3pkTOct3P1VeUV4TXxvffMDff+Mx0/vLBX+mwYtA/L64Zs32GVRfADpY7s23IfdHBml4ZmQd1WjB/w+rejqczC87UmxziK9hahlIvZttJ775P2e16N7tgEbMIsmKUXivDoA6ADuAP8XRIsEjL9aod4JfecTYLNjWQS+932SzNr7tk2QGQwUqnYn+YT+tmuRA14ti51bN6KvoYvADc/0CIzj1QjUCRkpZFF9a+gmzlO/K7l323GcPCtOfMHgF1MVjqNKA4ctdI6ru5b4Y60mdTH2q1hEMDvLC2T5yg7zhe+c9leBmCiPjPH9MTz/aifKP5hdoL/XdhHwHocvBLpCdAvQvlZ6XemT9ctGB+xNOBI81qUOO19n76Kjnu4hdrZAGZgiYGpM6vc4A7MlvPvB7OtoKbDaAOQO/sobRdsMimhRsXZcVQ0cJuRdYL6MR6Z37NRczhN18eoxeOzqF+KxoqS9zLk++kfUt7KFcsklJuNm1ED9/HrtdhLdN10d8c3Z369uTuoKSf3frhcPsoc3X6i9MC6iwAdSAnLjelXLp1YhccXEC156RdOsy1elWiBK1tEKKrqMO9ahXlHp2buq/v7rt14KT8h+8arsi+he7EOqubmfkzf8DAUteH38xAiuvlzFc7wKMVcXgAbnC3tuJain89/+vBDBfwBA7k7diR6J196cfUnWDrDEAdOO4WL7Z3s0oL0KU+xMVqZ36tpQeI2CKLsmKw2oHPTvs/gN3ofuUVF13LmUUJADC1pQ7Wu7mPl6Smj3ImYBlOtkmLMsdhIGZmA0vvnrJTyqqMYLvckkFrF4knxSYUu20f+fK7L1VJMS2hwso5tLWtQ/wyzGXDqAxzerLuZ34i821l0Wx9vofXVkZyqT6zuq4saZGtfcAvtoMGWUF2gCI/tWlFHN6f/odpS+7jOLpBYR46WOgQYzcmHA+S7ieJs5JAicLBwbYtIqOxc0av9+nmZ9V8ALRpdCegKoE7du2jZagkEw3DYledEyWQMZuaogHX4r58HFNXcFTedK0wVvXT6XaQqXnhqwsC6iyw1GkAFkkQyrUfsSYrTatEq4/yHuPhdXr528uU5XF2w3p4DG7qO6hOFh1eJPKMkz6ZB3VIBd/BGZbIyPQTCLNzLKqMDOLwfjAWhwe6GLhiYXk7zKSgoD2pyvQCdzYi6tIgnJafGtzBUrfjaXstMGYBmtn74rRI3LRhptWXzz8/RNsOPUmjN7anL744TIMmlaZ6DOZgsWv6BJfuY/qS2/SDM9cHTa9IRRj8+LFsGzjqxFL3d0tBLdxqqA7z1kUmO/fRWlxyeIkK9PfTmOI5luVvLlccdvHsQ5CfbR7UAViA+BY8aHYCIT+3jezUm38Lx8llNE64YpEVW4nL9GgADjGNsNgB6KU+tHEN/g7yYjtdr7HEx8Vyr48OFCs3n5HPtFXWN2THAsSd6F6O82xYB8BZmBr0T+xHO+4K14D1m+sVMkVVBNS8DZqb1O7xLn1jKVWdUdVXB3bXNV0pz8g8vhqTlfuKmbbyjs5L/bf0F5nG4ayKDdTlE1BnGaBVrmwuO5MeHx5cqAB+KG0GDjqwoYOguBnHhHD24y2HNkAdMmORJOEFUAeAFwfl99szUdpIc8UqdyuSa1BbGG77CFAHOpNDCXdS8/6sH+CY9Fk8Hea16ISidPjTwwLqLHS/aoARSRNrj631zZptNL8R5R/DcaWyB5nHA6lk9/Sxp8X6GSd9Mj+Jyv26TtyvdlgSUVcQfHi/MOlw6vYRI1eYpw2HdVpuV+3wfu/NcNarXQe2FZY2K9qI08Jx4wHw//56kV54a56y1L389oKUkmCRgA6xdBO2dqGqbNFrNI6TCU5zEoUPZdhjfQ9Vg9Ruy1UQ27/2wzVV+xNZsX7QnYochqCHi88PY3VyDFmGZ6G3L77tCx1xUm6xPss8qMNBgNIpdoAaafNXuaaOw0N8HSxwxfgD2pLUbjX87eI7rBdcdszOw9oKQGZFG3aO0aNt//CPL+mumaVU1Ym5O/vdoiPIeq0/ISsV5EQK1ORF3Vhb9SROMmy/sj2htFUQQZcTY+76dFfPJ0hoet90YVP3lzeL0zqKZW8A8EdVl1jakHuNZ8maB3UgxS3McV6wBgkIc04G1z5h8uEVzFX3ariUTSSo02hMEEt39qy9i8kKQGZFGx7c7OzeqK7/dJ1aLGpBeTiztc+qO2/RkdMD61OlMeHM2IHbBtqrI3Gcm+VvLFexX04AnCA+A3VeETflB06y1869RlmHcUJRHPXVj8/usrYLFRzH4R0iV/M4y4TszD0MHHUIxM/NH9QrFVAXHxkcYkDd8W52gzPIw5y04eoeRXlOQExsN+GwFYDMijZMKL3fNxkkCIzYOUJtqLDG0X//l935XM6PYzH3tcqiwN7g+/Kq7FC/ygIyqDS1koA6G2LqNBDbZ3Mf35SYyzo8Kz37LjMLyH5iDhOkIbdHtj5COaVKh2Xy1Kub5h+4cDQDurrhQvMC6uIjAyRJ5OEpRGbsPi71BJCNCh/3c61Yu2LpIhdvLKBMyIjNrz2dBw+sKAl7Emj+6/MJcVA/161OF8oy2XARpm84dcr3B1iukbkIVssgWtKcGDOsdcgy9oO1bvwL4ynnCCkTphc46Lmu9dLWBL5IPdfKNcbdrOnJLLaD5eZ38QEzAiLDckd2I8qIjXoinLCC6h4o+WS361UDFVaBuvSAomTFxrY+Wa4Ac7DWwWr3u2E9wy8AKEGnExh6+bp6c+vRrFdnCaiz0VpX7sly9MzxZ3yhT/nH5aeOqyQGzKo1jwok1Wew9ygAe42bxmj+0EBA/jimShBLXfyBLehQ7E6MSGthmiURNnKfkWtl87htPSceSFTxc/jg/27afOzuy4o3V9DDWx8WUGcjqANxdaHxhXyhV8jmBWku4jHt1s0gtI/Say9/yB4k2ZfN4ywTsjP/sMe7EhVKdv1pHGpiQYsPwEM83d3sCgfnGIiKTSiC6XuMgi6j16ceS6z3Oykblzwr6f0kavhUQxqcNNhZ3Yjz+K9+f5XyjAoXGHfCHRnUZ4AT8IXfveAL3Xr5o5cVsBMqjtjdgQB1fnDNmz4b47T/mQd1iezyA60Gis4LmIuvDFAPFokrKCU2YoSzm6ve2Di91xldCALydK/hdiva0W8++A0B5HltozLbX7hg5xyYI6DORmsdaHHuXsIJW0bXrkuvX3JkCeUenZsufH3BN2OKx9wA1MXjuUF/pu4DIU1BoZLBjZ/jC2gEUIblj6oBj9zLHHV/cH4hpQfYov3djk1dQF66a3r36d0prtigvEE/9/5zqgh9UK1oTo27yPgivqohrAG7l37/kvP7qR37YhzaFFAXu7XTDECNDdRxUXDav5dI3K8uArZcagxJE3FYxBQNxGnfO9k3AXlqjSMLtOasmimgzs90Jql1HySoiP1yCuAE8Tmrj66mAVsHxGffsWk/2XV6F+UZnYcA8OKyn9o0LqfGAlCHfcep58lzwiAyNlDXpUGYUkO46twD6jbPJcqWPCfx2hQycLXGfZEHGOTBOofDF9mwl769FJjNdt1b66jW7FoC6mx0wV746gLlHZPXdzr14ZUPFcnymBfG+G5sdoOgzMMyE+Rn93Ok/VstgrGBunZMoVGQm2jY0D2gJuju2IHtw7GOwOuwoMYL2KXz3LiDOkm8CH34xYdUJ7GOqjoRFItdxWkV6fAnhwXY2QjsYBF974/vuW7PiXUP/PK7LxUlUP259X03tlhlk9H9OUbmoDVH14jMHD6DYwN1Zw8RLeA3mCtXBNS5BUyiVBiA3ZrFrlhM+z/e7y06DZ9b8gCq+23pFzg37PRXplODpxoIqLMR1KEs1Iz9M1yx79gBVu5cdKcCd8iqtqN9v7VZYkIJ6rS6k8jKU6BO6+x/fhJQ5xZQp/Xj0jtEIzkTFjyCDitV5PNQ0UDjScP/49kXU89Oy5UcR3maGkOq/iJbUYuvg6UO8WZWtOv2NspPKU8b3togwM4mYDd291jqs6mPr3UJZNbZRmSjhYcW+nqcVqzl/lv6S+3XOJwVsVnq0OGDW4jKFQi7YFGaym3gJqj9AY9gvggewTgoFzYGcKOBI63nhp7+2QR9bs2zYkN3YxuorlFgbAECyWwQkxnsHvOu3+2i0pNK+2edp7NnanF2debUER62DM6VNz55g7INy+Z7fXDbXhc7qBvdi6h4cgwX6kkGFUS5bdzgEUQJsdLMIxgnQKc99/zX56nb2m5x74dtchCQF/s+4pCOPv+756n6zOoC6myw1sHqi9JQtq0zh3REb//bLW+n6sVK3Fj61B05huegrSe3BkYn9OqOndfFvhkjrg4xXBNHCaBzG7A7+SJRjzbh7OR40Zwkb8Rw94EvDNYSOxXaFW17AeR5oY82HeI91veg4TuHC7CzAdgh1MIVa9Am3Uk9tgPnDijaE8RrBoX70cj8Iuu8biJXO3JoPuQ5sVKaRE7UT18JqHMbqNu3Pmyty8yf1avjurByjsypYutApxG4hecWAOVGHsE4bfYVplWgLe9uEWBnMbBDia0ggpuWS1sq6hMk5ARuf9Phgg2iTsRLD2K31GkTCgDRhFO+ExMF3LkF3H1+kqhlZaIa5YnOno3bZgPrHEAdMsdQ1SBeyu6a58YD5OkFdJHXxQlwOTFPyAJGfB1chnbHmgWp/bJTygaGJie1nr518S0qNL4QISHn8rXLss8l7x/5x+anYc8NE3k4tJ9aB+pARFwgObZOEibcBWx//nNcFxTe0nCILjm8hCbtnRTXvjgBGAw/w26QpyeD167avA5tZIZlzv3a+cFOKjGxhIA6C611sFZd/S7YlB+jdo2iXKNy0b2r7g2k1TL1WtxwfAPlGJVD9n2H9kLrQN1mttBV4okbxQH6brFUST/Cc9H9DqJCBYmOHIn7wgIJLHjSzBzCgbnHSpBntC2j1zu0Udk19w9tfIg6rOogwM4iYKdZP+2aL6+0C8JixJLlH5Of1r29LvD7HcC+JymtPLi/WQfqtMH//Y9hbjQE5guoir8MkMhSmqc5O3/6xR9MAdQFLZg65oPILNBy+j4PboCYGyTxzHl1jgA7C4CdrO1bM0Hhki2SUIRKTy5NYAGIeS/w6BqDtQ7Wy6CO38lxWw/qwI+Wk5styQHxAurcIYOJDOZa1CMC5UycNwWAOrzNEwBHnPvi2efrBWuxxMfFcq/H5hWlrcpMLqNcZUGKf7NjrNmHZ5d1nYb+D//NcJVIUW9OvcAWuS84tiD12exvcmo3nCnWgzrQm5RI5keT2Dp3gDoFrv/qis32+KXjdObKGQXqUELMDYvA831ID+TFAsz0AkePAbj05rrNsjY0cudIAXUxWOuQEFV8YnFZ0xmsiUe3PUq5Ruaizms6By7eDqTNICOWMmvp8/pZcRZZD+r+cIxoxUSiD4+6CNAA1AT4g3qw9csSde7sng2XQYO4amxa3FYBslhAoQfBHtxkR//nqAA7k8AO5eeKJhR1zx7jUh1EvB0odfKMykMT9kwIFLjrub4nFZ0gOmIFeEuvDetBnbaQ/nqO6P4OvxLfBhlUxXvs0wYRFU3OTI4jtcktSqgBBpduvHYuOkfatgKQWdGGh+b3xGcnqHBCYQF1JkEdeP9aLWsloE6nzoP2BMkUIC8e9pvgUH4UGFeAYLF0ZB/UORd+6ot9oA68dSUjiG/jDWyC/HxY6hq6y1KXeCCRVh9dLbF1dm06VgAyK9qwa3w2tTt0x1AatG2QADsTwG7s7rHU9WmOqbZpbvzaLsBdqUmlVMzdyt+u9L38Lnx9gRB7+canb/h+rPHQWftAnUZ8W69cmPg2yKDKDWP/6UtXLqCk95OCWWXC7oPPCkBmRRt2j9Pi9hH3g2QexIfZkUjg5zarzqhKy99Y7sp9Jh6Hq9FnvvTRS6p2Lqru+D1Tdu5rc5WF0qiM5ProITv2gbrIzfY/Pwuoiyew+4YTE9bOCVPNWHwIxtoeQB1i6yS+LvpiNSzrWECZVXF5LtM3PTIcun0o3bHgDgF1Bq11ladXprNf8Qu8B+fcTX0e/fxoBXhaLW1F3/7wrW/l2Xxhcyo/lasdib5YisMsbSzdyTn6QpgjDaAinuAmqM+OjKm7eNFViwigDuXDUEZM6gNaDOysAnUB23Shh4XHFyZY7fxsWbNybJBZlmFZXLW3eBksQJ5tlrehvKPy0txX5/pWrkXGF6EHNjzg2/HFQwedAXUoIZZHuOviBmjXcZFpJErkzBkmhXbRIX3x2kXl6kJJnbXH1rqqb26Sk6m+mLW2mb3PRXplSl4R/R+2cxiN3CUUJ3qB34FzByTz1Qb9h1zLPFmGSk8q7ct6srBE5huTT5F/x7pm5f6wUcAZUAfyWyRNdGFKjaBay+I9blDMuAzQRS5CvJmWmFSCdp/eLYvbysPBKEAzer2VfXVRW9BHuMAktu7vuqyVSJJAkokcrBZb25PXxILXFyh9vP/p+30nYyRO5B6Vm7a/v913Y4vHenAG1EExUa7q5t8E1MUN3LmDfDgjJddi60DMicM0HgvCd89MDdLSo5LRe52LgJfdcwXrQbMFzXSBGr0WLb9eBzktOrRI1qyN6wP8dk3mN6FC4woRyo/Zrf9Otv/S719SoBU/nXyuH5/lHKiDsh/bxda6TkRJSQLunAR3sJRWYqZ3FyZKaIvq+k/XUxImFh9eLAvbysMhPcAW7e9W9sGDbSnr8cQSYq3TkTCBup5Yw348JN02ps0nNhO43rqt7eYreQPQ5RiVQ4BdjHuls6Cu5x1EBZJju6SEmDPAFpmvpSFz/vTs6dpNAJY58NYN3zmcZu6b6dp+um2DN9SfaCBOCKFv2w87re5EPTf0FGtdBsDu5GcnqcZMqeVsaC3GeHDjhaPt8rYK3O06zcaSGNtzy/1bT2ylHCNy0O7fSRiO2TlxFtQtHE1Uih/Zto0zgMZJa5ibnwVLXemSrrbURSqwxNbZEJcDwKZt/Bm4WsXacqvs8bIBtxAOUb+6TmMd15CkIQTwa/YQkvvMr/dN724iWEnvWnSXb+S/5ugaxYbw8u9f9s2YnNRxZ0EdDhVYjiS2zllQ+8/PPbM4cHhqsXWDkwZ7pt9OLlpTz4oEdT55qzclBxNjR4znurfWCahLx1qHmrmnvzgta9WEblmhw9gzq8+sTvnH5PeN1Q6ADsDuhTNMhxYnuXr1uc6DOkzQP/9IdOULZ4GNmy1pdvft5794ZmFc+f5KCqhTZcRkQce+RqMAuoZPNRTy5wz0bN3b66ji1IoC6tIAdVivpSeXlnXqgn0K+2Wukbmo0xp/WE1RYSPniJy04o0Vol8G9Cv2A8PAw1IO6M2JYd66ihWJJLbOPnD713NE7Wqyy7sA0ZEjnlgY4K0DrQnimCSbzrxb5hYwHAXUJexJIFijBECnL29YDcCpFaur0m/3D94+mFouaSm6Y+YctOEeWO3qJtalwglMnv3Fh56fF0V3MjI3jdo5yvNjcWp/jQ+oe5yLPhfnR4MmDxUO7LZUBbX9o8+FkySy8GfECE8tCtQ+fHjrw57qs1OL1tBzdLhdO6zs4OtyRIbklc5BO3LnSEJWtt9AWazjKT+lPB2/dFzWqQ0ALRa9XXBwgUo4GPv8WM/PzdXvryrXcvsV7T0/lljmVO+98QF1fzhGNLoX0Y7NAujsBpxTh4SzXl1WHkyPgqJ8WItFLYSzLpYDIwNQt//j/coiCisU3Gh65iSo17z3x/cUP1isIMhP9yOJBGs0qDrh9nHDygXQDfc4gJHb+xutf1WmV6FqM6p5fhzRxhnr9/EBddoh9fOfBdTZCeoAnv/4e08uAhwYWsJExWkVhQPLDLCLYqWLjF9EXF2sm4nf78fhCJn5CZjFMhZQajy48UHRGzNr08F7+m3upyo2+CFGGSTXeLkCEbPf9xuz44svqPvdfnYLDiM6zuZ7O8FNENs+sSfses3On7NnPbcAjnxyhGrOqqmsSIizM6vggb5Ph+sVgBmATqhMoscvNp7XmGbtnyWgLjlhosq0KrI2HQRnsexlH175kAqMLUBNFzRV9DyxtBXveyfsmaBoXDYc3+Dpcdglx/iCui4NwgkTJZlDLYjAy84x7+CSPSWS4xZRwcMjm4/WT23jwVvmwoMLPdf/uMs7CqBLej+sE488+4gAOp1rY8u7WxR1RCzWLb/cixetgmPF9Rr3da5Td7V+tlraSvEuIpzAa32P7O+BcwfUCz/I6r08Djv6Hl9Qh4SJotyFFi0E1FkN8JD5unQW0WIuuYUMY4OL3y3XI+MQb5diSYpuSbplzqKAOrhiYA2tMUsqAejVdehg3jF5BdSxpQ7JNYsPSTk/vbrjpuuQRAFgN2jbIM+eC5Dn+398X71YwNvgJvnGuy/xBXUAGnAT/vcXAXVWgzpkvkKuHgVzWr8BPBBbB1esBPPrBHY63K6aXLEhnv3qrOf1xCk9Lzy+MB359EiggR2s6CAcvnztsuiNR/dXxKQVSyhGladV9nwSRYvFLSjfmHzqJdWpfcDNz4k/qMOiuPm9gDorQV3fVmELqItrvepdFIkHEhWoQ5Yd+NT03hfo63SAOhzI9yy7RyygBg9l6CCsnH5xo5oZR8LuBGowt4GsRYO648Y9qdczvZT1WQvHcGMf9fQJITqgcBn2G47R98G8xDKG+IM6uAmbVwnH1SGg30pwE9S2mpUhypVM7uxxBd/4zkYCsAO1SSyKHph7owA6xEJhA2+3sh09e/JZkanB9THnwByqNrNaoEEd1uLR/zkqumNQd9y6Bz3/u+dVJYq7Fnu7fixoW/DyX25quUDzbsYf1B3c8itB7rRpAuqsAKInXyKawFatU6d8s/HeuehO34zF1s3dAI0JyHQlVlGnSzv5AAfVDtj6zVi4/HDPM8efUQz/tuqwT8CSl2QEl3r5J8tTyUklCfx2Xup76r722tBLgVQkU3h5HGb7Hn9QB0sdEiZaN5XqElYAurOHGBj/zXfKPDhpMOFjVtEDcZ8OtyvkoPH/wZXodXqDeMxr9hHZFRj2A0gzOoYKUyvQzg92yjr0KfAcumOocmN6ndNu67tbVd3YIJawiz+o0xbHT1+LlS5WULdiItd55Smt5b+MRrxBAowIsMvAsqQT1IGVXYKKjVnoIsEjSIhRjcMoIPL69ch2bb2stQA6nwI6Tcffvvi2Iitus6yN5+e64dyGqsTYa+de8/xY9L7AugfUfc3Fh4WEODZgC4tnAZ7SnDmJrl/3jRIjOzPSuiQuwzQASRRAB5khe3jBoQUE8k69G4Rcd7usUVoNsZ5eB2lG+g+Lbp5ReQIdqxS0tVAvsZ6KUfO6O/ap155SZMUdV3cMxL7nHlCH4P5s3J3B7GKL1WIV1PtRoaN/XyIPkg1ntGEijgmgpMn8JvTmp28GYmEaPkB0xtJhkz71uX9iLQ3LyQIrS7d13ajjqo6BAnV1E+vStFc45tkC+Ukb5q3ETstu0t5Jyh0L4m2nn23l88B3WmdOHUV98tbFtzw9lmhycQeoQ1xdjXzh6hKdOwuoMwtKb3zra2Wdd3Ae7T6z29djjLZg0/xeh9s1ss4rOP/E2mn+YN19ejf129IvMKAOJaZKP1la4i8DCmgx/3DHdn6az2aPy2D+wflqLJ3WdPKtPrsD1EFRQJY7n91CV64IqDMK6tZNJ2rKls7VKz2/6DLaNGApgKVJyHIjAIkOQAeZwn0GFzZkKMkR5gEdZLn3o71UfGLxwIA6FFGHxcbrB7r037zea5YukG+DOsTLslRjmV1H8fNtPrHZ02NJax7cA+oA7P75RwF0RgEdroeVMx9PZcGCvlPQSKVF9QMAE/yU6hLJG7ROUDfhxQkEjjUvb8Zu6Tu4/ipMqRAIUIeEGrxIuUX20g/zwMwK2Q1NGqpKjG1/f7vndQKUJ3lH56Xac2r7ynPhLlB3ej/R3NlirTMK7NbNJKrE9e9Wr/b8Qktv48FB2mZ5G3XAIN1eQB1v7joAHbjoNAsnYhOt2NiD3sb5b86rjDojiQZevRbB5cj0Dfqcy/h/BZO7Tu9SYKj7+u6+0Itua7tRzpE5fZNA5h5Qh7i6+kXDlRBacPUAo8Am0Nf7j5cuvU205dKWtOP9Hb7YTGI+KHQkR8zcNzOlzBoyNmN+psdjaqwaPyzGXgVqevuNlwBkvFolM2knvlY2K+WPEI6KUyuqjx/CORA3iJCK4hOK03t/fM/TOu8eUIfDol1NovzcJdQsDTRIY5eqnvHv5hi6pGVEN254WgmNbDZJ7yXR8jeWB2a86cpGh5UO5cBg2QQAQWkniUW07lANAqhrNr8ZzXlVXPZG9qegXfvghgdV9QavAyFt3ia+OFFVTGm7oq1nwaq7QB2sdcf26gM0ekCPn69BYklpcNLxx2cUJhltjOAIg6n8+KXjwQZ2OkGdxu8npM3WATroJ6pK6LV4efE6WOlA+O0HK0zQgJbT411/fL2Ks0O8ndPPtuN50HnQZ8FKPf0VTkL0mHfCXaBOJUt8LqAuGhgF+L2vEVERnr4Qf/bv95zimVkoOGgA6ABUcOCYacMX9+gAdBgnLHXgZUo8kCiHs8Ubs98tdU0XNKXHnnssuGvMYn3xxb6TgUy+/O5LKppQlOrPre8bnYH1sfCEwlRiYglClQ2vzKH7QF3iE0T9+kkd2IyA3b714XJgWfgzfLhnlC3WRYFkCQAUHKiBdiVGAXUAc5APqCgkOcJaC52mw3i58KIFTk+fVbwUZ5iL7tijO7Hug26+/+4ld1OhcYU8T3sSKeOFhxZS7tG5qcHcBp7IknUXqEP2K1yKWfmTkCAWu/SA3ecniRpVI6rIGa9nzwYG1GkLDW+DV7/zNleS6Y1Zh5Wu85rOCvjCVW36OWKpyHBv9LOlDpx0qCAhuiOgzowOLDuyTBH8bnp3k690qNXSVmpcD2x4wNWeD3eBOrgVUS4sB3fryBEBdemBOrio6f98tWCMbB4o0xTYmDodoA7ULwAdsCYJHYU9B3P24f6Nqas9u3awLeHyQhMzLnjp9y+pJK1Htj7iq3MKlXjgAck2PJtrwV3Mk2fkMNZ97deXBdClBehgoTuxh+g/P/lqoejWC95s4VYMbEydDkAHWaIQd8KeBHGf2XQ4g5E+y7AsvnS/nv7iNBVJKBLY/cXIXiTXZvzChHVSaVolqjjFH7QnkfMNnlR4jHIMz0G9N/d2leXOnaDuJvOuRUsWCNr3sGJWysFVI3jKEhMDu+kii1PL6AzcphoF1EE2A7YOoITdHLpgE6CRdimEDb3k5JK+BHVw3aO2rcyzPRbeIMr1oWceooJjCxKsd34bP/jtGs1rpGLuRu4a6YrxuQ/UIQngLo7nAHAJGnDLaLyw0iE5IjN/RoxwhfLEY4Ge+vwUAbygSkI8nh+3Z+qw0mlgF1Y6uAni1lefA0qUzio6oajvQJ0iG2ZqCqExEUBn9d6x/YPtqgrFlhNbfLkvIVO2VmItKjC2AO06tSuuY3QfqOvSIGyNAlUHSHUF2P0qg31JRIsXE10LdrmnPWf20NgXxsZ14Vi96UVtzwCoA+AVUGffwbzl3S3Ualkr34G68bvHB+9lyecvIFH3FQfHf/naZQV62i5v69u9e/OJzSp8AZU2YMWLh/zdB+o2s4WuBLsZYY0SQBeWAayXKyYzmPtLXJQkHoqZ0TMR/I9kALf1y7b+6AB0l769RC2XtCTQvtjWDwcPADePYezusdT16a6+A3V5x+SlC19dEP0RPbcVF9SaXYvKPVnO1xbhsc+PpVwjctEjzzqfKGLr5JnemH/6SgCdBmjhdgXNS55gu10jdanhUw1VXB342EzrmJc27gxAHUAc3GY1ZtWgfR/vC4Y84jx3bZa1UbGLejjfvHLNrt/tUiSrgVhPcdYfkTGFhiQNUcTofikvltacXvj6AiGTHPVknbTauRTUfSmgTgN1SJCowJbLTMFOkNAWDax0WuwYUuZ9v0HqIBqGPCALIYu1z+UaqWdd1nRRyQReAWx6+nnHwjuC85IkoM4V5/66t9dR/rH5aekbS329j8/YN0PVx3Uqgc0Vk3vLwXyQAylrFSNq0UJi6jRg99X/EJ065WvFNwLOwFEXCPerDrdrJMgdsTO4CTRG9CfWa4tNKEZIltADlrxwDRIjco3K5Wt3WKxzLvfb88IEaxbKi7Vb3s7X5xvKqMESXm6K/W5n94G6aYOIiiYnSqBaQpDj6r45Q/S7/UT//bevFd7ohon4sU6rO/lfJjpAHQAu6uACZBiVo1xv/KAC91aOETkUAPICYNPTxxVvrFB8YqIPxvVBZGaNzFDBpOyTZX1VXiwt3ei+trtyO9vpjnUfqDt7iKh5FaLBg4MN6OB2rZGPqABP0erVsuFGuExgnQKQ8TX1gg5Ah00DyRHvf/a+6IdDLjWQX1ebUc03gA6gr8KUCvTSR/7jEBPAZQ3gckqOiLMDn52f4+wgy/kH5yt3LGhe7JCt+0AdNuefJKaO/nAsnCCRhT8AuA4dWm5/jlZsHHFkiw8zvYtf5RIF1AHYwjpXc1ZN/8rAhXM7+9XZSuZ6LGBeuAZxmIUTCosOuVDXfLu3ZSDr7e9vpwLjCtD0V6b7WidBxIw6slNenmL5OAXUudm9u5upTBK4OkDAeekiNzcAOS1RArVNfZkcoMNKp9V3xU9fysClh2yfTX1o9dHVvgF1oGdpMLeB5QdLEAGJjNkayyDiz5Ax2nF1R1/rJeIJ84/JT4O3W2u0cR+oAydb5fxEnTsH2/0KsPnLj75WarOboO8TJXSAun5b+ilwi6xXiaez5jDRo4+lJ5UmWEm9YIXT00eMB1Va9IxdrnFOz0TWFEKcXZnJZXwdZoMYXRAyWwns3AfqHu/6a6LERSZSdbMlza6+gZvupMS4pLexnblyhrqt6+bPg0gHoINcUDVCrHTOHrJw/ecY6Z8kCdSwRSavAAhn9UjkrV/eU/ZOUe5YP8fZAdjBFWsVUbH7QN2JPUSt6gS3ogQSJCoxL10+4aVLb/ODCxYExL7cHHWAOoCLxvMb+3P8LnW7QtdgIW6xsIVvrHSoioGPL9eRi/VI5K0f1EFWS44sURnn8w7O862ufnbtMzXGWa/OinmM7gN1WIw/czksu6xgbm9XqyCRWSpIpLX5oYICYungeoQbzFcbpA5ABy66wUmDCe5XX43dA4dwh5UdqPu67r4BdbDSwVonemQMZIi8nJcXKEDyjM5Dc16d41t9RYxd1uFZaf6h+TGN0X2gDpa6yU+EyXbdDsDs6t++rUSLObNTEiRu00+4HStOq6hAne+sdTpAXc8NPVNi6Ta+szGmxS+Hk7HDqdC4QnTu63O+AHWIoys9ubTojwdeJmSdhtcpQE/hcYUtjT9zm2xXvLmC8o3NF1OctPtAXbMyYddjxYrBBXWSIJGhXk59ZSotOrzIXweSDkCHDQigFoAWljpf8/S57LCFRQuM8HqSD7xwTfsV7QmZvG471KQ/xl40giYvlVjAMXYnPjvhW90F3QkqvLzx6Rumxug+UNe3Vbh4fc+ewQR1//wjT+T/mZrMoCzwqS9Ppb0f7vWXjHSCuqdef0pRagRlrt0yzln7Z1HjeY19A+pAoIxQBrfIV/ohYE6vDmgZo7/85xff6i/iCOFuxlj1ykW7zn2gDm/ob3FVCbtcm25tFwkSyPxt24QIWb8us1S4pT8IVoelyle1X3UAOhSQRzxdofGF6PpP10U/HF4fpSaXop0f7PQFqEP2OKhw3LKmpR8C6MzowLI3ltHP//uzb/W4x7oeVGR8EcPjcx+oQ73TvzE6dSv4sqtfB7eEK0hk5c+0aYYn0syi8No9ADMoD6aRD6Nkk9fGkGZ/dYA6cNFp4+68prO4Xh0EdZevXaYiCUV8U+/14a0PE0IYfLF2HNQDkZf7wOeUV6ZQ0/lNfavLeInvu6mvofG5C9Sd3h+m88idk+gsH9h2ASg3tgtLHWreliwZHrtsVmnqJoAcuMLggvQF6a4OQAddAKAFqEOSiG/ArEd0fOVvV1LrZa19YaVDvB8IXQ9/clj2GI/on5wFGYPJ+nPrqwoUZlyVbpft8YvHVUaskfhpd4G6zYlEpbhLIf5s5Mw+N4IvW/v0N9lodWy0XdZ08Y+cdII6LOr2K9uL61WHfli9URceX5je+sNbvgB173/2vmKwt1pG0p77rFhBmpMHNjxAeUfnpQPnDvhOtytNq0Qtl7bUPS53gTpYq2aPCLsfb9wIDqg7+hzR3ZV53NYX9/Xbwk48kKjigYy8ubhWBjoBHahL4DIb/fxo3QvbtWOOAyiLRRZgske2nRcyWvX0EVbHAVsHiB55TA9j0eGg3Lv8zeWUd1Re31GevPHJG5RteDbda9ZdoE4RD/85OGBOs/oNbE9UJNlCef267skLymLVxgmyYS2uLOn9JO/LSSeoqzmrZkpyCBJFgjbv8RwvMq2H7BjiG1BX5skytP297aJDAurcd/ZbMCd42Ydlq+TEkgTC4njuHVY+O/uI7ARwp6dNd03suulEfTkDNGjEwzuYc60Uu0RA42KBYvu1DcTRtVjUQsWVIVnA0+PUCegwRo1wGD99YaH0kI6jJiMSJfRYwdx+DcaRa3Qub68bD+mOp/cnj8t50ouTVNmtgdsG+mLPLDS2EPXf0l/X2nUPqEPWK7I/cwWQo+4fl5ia7j+6JizoGwVqVb7wuxe8LSsDgA7zPfmlyZSwJ8HbY/bgITF572Sqk1jHF4AOgBNu/N4be4seeVAXg77vmxk/ksuaLmiqKjRgLZtpwy33oJrNHQvv0DUG94A6LLQuDcKUHkFKkti9kmjKY1ISTMdGi0VaY2YNuvbDNV3K7ZYFeVs/DIA6WOaqzqjq7fHqmFs3zlXzRc3ppY9e8g2oKz+1PK19a63okkf10Y1rxAt9Ov/NeUWFhdADr+o/3MmoPa1H3u4Cdf+4HAY3tmaY/uCe9v9wLGydzM2fwYN1TZieSfXjNQA3IBxGTJ2na54aAHSwzqG+LWLqxO3qbHYhaGPATed2l6re/kF/UHpI9MhZPfLjXuzVMa19e61a0yUmlKDN72721HmbbVg2evmjl3X12V2g7vIH7gFcTgBLZPvWyE+Umadh9WpdE+bVBRVrvwHkco7M6f1qEgZAHZJBtMSQwUkC+mPVISP3A0jP3DfTN6AOnI41Z9eUPUasdO468+MwH+veXqcsd6D2GZo01PVrAjVgMz+eWXc/3TPBcL3mT66m4ASgcsszrn0qZMM6FzYyEQFuPJv5agDQAYDAWgRQJ/F0zlpXkFBQYmIJ31SQgDWvyfwmNOy5YboPBiMAWK51Vj9F3tbI++0/vE2Vp1embCOyUa8NvQjl89wo22wjs9GgbYN0980doA5JEqgkkZO706JFcKx1n58k+oXdwTpBTdCvG7J9iGsXnq65MQjqDn96mMbuHiv64fD6GLpjKCHTWK9r0wvXoTi452NRHdYDXWta+uQODBHDPOAlrtvaboRkBFjv+m3ppzLe3TD/BcYUUBVgjPTFPROybz3RkEeDUx5Mq/VaqUKYaDkGpQzCvShoD6uVZ3naDAA6LX4Q2U6rfrtKdMPBtQHZg8YEP70A1vT0ERbfKtO4BKGDcpRnWWNNEjk6K8e3Lr5FLZe0VHQoxRKKKeqseFjwEC4BwuHSE0sbXrfuAHWILTvKNBVucYk60Y9pbE4tmkw4LLVeM9RDKLgWTzftFa424sXDyQCow/iQIKHF0/mixq1H5gwWOljq9IAlr1wz8vmRdOeiO725bjyiN57ck0S2GZ47hy8cVgAP5cdw/lSbWU3F2X74hX2kxjs+2EFFxxelzMMzK449M3rlDlDXjgN4CwSMn+7sIaKBD4RLosniylAPT31+itquaEsVplZQ5MOek5dBQIfxIXYQoM6z8YMe1GlY50pMKuEbsmENdBafWJwOnef9xoNzIn121lIl8k5b3ghdAKADsMs9OjdlejwTFU0oqrjjHt32qKrSYiaz/MJXF2jU86NUu9mHZ1fgEXVsY5mH+IM6WOnqFw1ePB2sgf/9JabJi2XivXYvspSOfHrEm/IyAeoQSycWOmcPtPYr21P3dd19ZaUDtyPi6by23qW/zuq+yNuYvAHgtr23jfpt6qcop/KPzU85RuZQwAyWvYJjC1KxicUIL1RIugIAxP8Ljy+svgMwBE0JXKygWem6tivB9WvFPMQf1OHt8fR+orlziK5cCYYLFvx0u9dJLJ1Oy0HigURltULtVyuU3tE2DAI6xAzCMpl3TF7CgexoX3XOhx/7hDqRBcYV8FUsHSx1K95cQfXm1hM9CrBu+3G9unlMiGHddnKbAn2w4M19bS499fpTtOyNZbTsyDLa+9FeOgYMYJNOxh/UIQP0lU1hgONELFu8n6FZJvOx6BMSbJtYuxTG6XY1QOdZag+DoA7AFWOFGV6oTIy9Pceim0OShtCklyb5ykoHUFc3sS5NfHGi7DM2HaCx6Jzc69z6DpKs4w/q4HoFwOnXLzigDvQt2aSKhJ6FBmsVTNP159ZXNBN67nHNNQYBHfp95fsrKQkSEk/nzKaPN2vQGXgl8cFIP0tOLknQKdesCQFX8T9zZQ58PQfxHZxmtcoRsCSJk1zuAxUkUBJNFlhUHUSc09Xvr3pPViZAHfQBMRoST+cMoIO8y04pSwfOHvAdqDvx2QlFyyB7jHO6JLIWWcdbB6IeqLZ38ORLRIsXB6vm641vZaPVAWYRjArrHNyRsKbYros6+qS7DyYAHbj4NhzfQF3WdPHWWK2Um8NtbXl3C7Vd3tZ3gA7WPLwM6S0CrluvHZ4f6ZeAJNEBYzoQX1B3Yg/RCxuD4XZFLB9oTOBuLl+C6OJFObijHBAgftS42lYfZcumlw4UE6BOix9EXUKJpzO2kZnRDbw0FBxXkN7743u+BHXN5jfzLlm3l9a69DW+OELkf4v84zcZyHgtzY+H6xWuyHgnMDjx/B2LiEryeDPxJynJWyAlTgun6oyqqmyLp0iHTQA6gBK4XAFiK06r6D3LZJz0wwyY0+6Bhe6RZx/xJaADYM0+Irsp7qxYZCr32v8yIjIWGWekA/EFdRrACQqoQ6bv4O7hpBCJp4uqewjwfmjjQ94DvyZBHZJCQLAsge32b9qo7Vj6ydK+ozDRkiiS3kuiMk8aqxkpYMF+vRMZi4zt1oGoB6utHTh5kPnadgfDSgdL4DdniH7hnx60ajjdZ3C1wTUGV6TTz47peSYBHTJdh+8cTqOfH+2t8XpUl8EEP/w3w31ppQOwS3gxgeDOj0mXPTq3MmYBTkHWgfiAOoCbzbzh/M/Z4AC6g1uIQGVShkGKWOky1LuL1y4qMKfF06FEiycWqUlAh7G1Wd5GjReZr54kWfYQAEjYnaAIeY1Qg3jtWlC0IFbQE+vGQ7oj8hTA6HYdiA+om8juxxL86IIFg0M6vJAtMMV4zCH+HD8um22UjRzuMZRPQQ1UVFlw+0JS/YsB1GlJEg2faiiVJGw85KFXtWfX9l1910jQieoYeUZJaTBP7Bk26rqMP5gANH6gDoTDQQJ1KAsyqJdUkdC5iS06tIhWvLHCG2AuRkCHzRfAVQCd/ZvwPcvvoUHPDvK1lQ6u/C5PCy2OgBr715PI2H0yjg+og/t144YwrYcTWadueAaSJP7zk3dAik7wZfWiRtYesl3hivQUjYlJKx2SI+Bevn/t/aomoNXylPZ+3XSD4HaFxa7K9Cq0+DBzf8ZpDctz3XfQy5wEZ06cB3Xgptu9PjhgDoAS8YPI9G3RQjbaKAcNDiMtlm7EzhHekJdJQIeNFqBOGy+46STz1Z7NNwhuV80FW2BcAfWiIAe5PbokchW5ulkHnAV1GjddzgBx0wHUDWzPrubkeLrr12Wz1UE6DGudZwh4YwB12BzgdgWwE/erfYeFcrtu87fbFaAOlVdKTGByc7HSOXu2ibxF3i7RAWcnAqAuaNx0AHWwTva+L0yy7JKJd2s/cCg9vPVh75CmxgjoMA8Ar6ieAaudW+fFy/16YMMD1G5FO1/H0WlWuiFJQ6jV0laiR7LPOnu2i7xdI2/nO/LekWBx02nxfP/9RTbaKAsfAd45R+ZUFivPgAgLQB3qc377g9QDtmPO4YYsMDbsjvQaLYmZ/uKFCPWD7ZCltGmfJVlkK7K1SgecA3VIFHhhJdHfvgtePF3tYkSJibLRZgDqYKFDeSy4IUE6bJWC29pOjIAOfHQ9N/RUQFZi6ezZ1Ls+3VUl3JgBSF68J/eo3IquxVa9F6uMc+emyFpkbVAHnBNYu5pEhflxPXsGC9Rh3AWS6VsMTk7QNubN726mpguaKlekJ8YeI6gDkNOSJCSeznpQBxJrxJcho9qLAM1on09+dpIqT6/sjbUje6FzZ6/IOlCydm6wzbgOYTZ+XJs2wQJ1yHytwIHLYqnLUNcQT9Z9fXc6//V5bxxKMQI6DbTCOimAznpAB/mi9umzJ54NBKADAJzz6hxqvay1N9aPAA3nzl6RdaBk7dxgzx0lWszcSVeuBAvU/eMSb7L/JxttBhsL6ryiPBasVp5JFrAI1D3y7CPeGbOHDofDnxymeon+LgWW2pJXaVolBWI9YeX2kC6JPO156RK52iNXZ0Dd0eeIfvxrsMAcEiQw7gUJYSArm1iauoYAdq3uKUAdXGaul5UFgA5A9sgnR6jGrBruH68HdRe1XWe/OjswVjoAvPxj88sLggd11fX7ncjUGZxkkZzt7yw42lDztCFnNLqhsoNTffjrOaIa+YhQDq2zR2LELFIqo5vUic9OUPGJxVXSgCfqvFoA6rRaryUnlRT2f4v1DpU5EEtnNCbNy9e/99l7VDihsLwgWKxLRvcyud4e65PIVb9c7QV1NznTFYkCefgxJUsGC9QBPGpxhIMHy2abwWY7bvc4SnovyRsysgDQYYMCeNUyfZH5K5uW/k0rmqxQiWTW/lmBAnVTXpriHbJuAV72nrsi30DL1/7Bf8YH1txEorP80ykrmVue8/WHRMePy4GdziYDV2uLRVw6DUDJIrAU7cCP+XuL+omMTFjpBNBZB+Ywt4jJzDM6T2AyXjXrYvWZ1enpY0/LXiOAxv4zXWTsahnb27mLHB91g0lVf/5L8AAdgOXVj2WTTWcDwOGrqEs0QGcRWIoZtGW0YVnYx1d+/wo9vOVh0Q+LD4ixu8cqi5WXXalm+p5zRE6Jp7NYl2zdS6Sv9mKPAMvXPsGO4GLsmbn5PlyyBgAnSMAO8XRwvcLtfIQraARYwTIa++kvTitQh1g6T8jIIlAH0IHkEMTVeWLcHtLfIuOL0FsX3woUqFPE3VMrii55SE9l3VtroRd5/ipP+0BdC3argXS3ftFfrXRBAXaocVuax56FPwmc/SqbTZp6Nu2VaYFzu0IXYKHUSIcXH2aaH9EPS/ahICZIwKo37Llh1Hxhc9EjWUeWrCPZj7wNOO1TgrePET3ORez3rb/V9RoUYJfIlsp+/YjggpbN5hY902LpAGw8IRuLLHTaWFG2CmMfnCQJNFbOP14Sxu8eHygrHUAd9EjqvXr7ILZyHUhbwdYF+0AdYunckrAQj34AvAqYu02/wEuH5AjNUuUJGVkM6kDhgsLrnhi7h3Q475i8dPW7q4EDdUgMwbhFn4J9mMv8y/xDB6wHdVos3fKJwQR1iKfbsYg/z8gmmw4gQAwQMj9RIsv1G5HFgA7jRTm0Vb9d5f6xewjQnblyhso+WTZwgA71g8tOKSu65CFddf2eJ7K0Hhc5KFNrO3/jBlHOnESFuNmWXFg6HhayeD8T7mYtnm4/x9Y5OJleeVb/zf1py4kt3pCNhaAObmfE0wHQJr2f5I3xe0R/tbqnZjJHvXzPjP0zVO1gr6x96adYk0QH7NUBa0EdDoAkPqx73kF0kH/GG2DF4/kYdwkWK4ygkvl6i37BQqe5Xj2xsC0EdNp4C44rKKTDNgDFClMr0NpjawNnqWu9vLW8INigT57Yn2Tc1uMXH8jUeqH8i2M74gGm3PTMk68TnTolb88RCwRuIg3QBDVBAgcFgtohByEdtvZtFfF04D70stXNTN+hS+e/Pi97jQ8OYwGS1u4JQZWnNaAOblfUN23VjOjzkwLqfvlBNtk0NllkfSKOLudIdtG7fRO2wUqHMaOck+Lnc/v4PdS/01dOU6FxhQIH6N7743tUYGwB0SUP6aqsewFuduuANaCuWzeiTNxUSf6smx5cUHf2ENO4dCWaPkU22lQbLawody66U1moYLWzW7Fjbt8mUJdvTD5vjN9DB+XQpKHUammrwIG6/R/vp1bLmNzdQ3MlfRVQIzpgrw7EDuqu8AGN+LGC/KmamwjEu25yhTrZl2mDfo2nQ61b2WxDSA5AgfWsw7PSokOcFewFmdgA6EAyjHhCuMtOfS6ueSv14JGtj9DK364MHKi7Y8EdNP7F8d5YU15Y99LH2PGAyDDuMrSmA83rEVXKQbR7ZXABHcAjkiQAbisyVQdc0qLgoW5ru6Vw0h35xCMl02wAdbBQatx8yFaE5VL0w5o31iIJRejYxWOBA3W1Z9eW2EzZY605w0WOvpFjbAOBle6//yb6x+Vgg7lIa+DXLAtZIEqvtMoJocdClH1EdoLVzvWysQHQaWNGPKEAOmuAXKQeIUYzaEkSV7+/SrlG5XL/epK9MLYzVuQn8jOoA+YFtnFj2O3akIkvQbjrpJvTzc/67y+y0SYr4Y1fblC1GdWUy3H086O9IRcbQR1Ih8VCZy2ogzxRUcFM5qiX7zl+6Ti1Wd7GG2vK4KHk+hc/GY953CCys1125h+AuqZ5+HYQ7SJBwM1Ay4m+wfXanYtqJyXJRpu8cF/+6GXqv6W/AjKeiCOzEdDB/SrM/9YCOhz+Rz49QoXHFw4cqOv6dFfCRwCQ9TolMhWZelkHzIO6K18QjXogXBLLCdDk9mc0K0NUgMWJihoBfxtBfdeeG3qqGDJYFDwjD5tAHQrNo5KEWFasPywQp9l6WevAgTrokqfWVsD3RM/sgTJP5jGRS2RnfgA3/yZgLhJoruBat7lZnKh965LJjVc/QLCrJQXsPr3bG/KwCdBhDhIPJKbIA7KJ17z48blPvvwkNZnXJHCgLseIHITwBj/OqYzJ+pcfkWlwZGoc1C1eTNS2NWd6PiugLrX1UOLplD7BUoc4OlgTPFPj1EZQp2W+wnopm6u1m2ubZW1owNYBgQJ10Kd6icw4EPCXRxm/tWtJ5OkPeRoDdaDpgHsRbkbUd3W7S9TJ/v3zT7LJJh8yY54fQxNfZMsl/+6JxAAbAR1kAItKrw29xLJiAwipOqOq4j/0ctKD0b4P3j6YWi5pKfuNDfokwMYfwCbI82gM1GER9WJrQ9ArR6QGi5sTiR5oK/VeWT/Acg8rnWcWlc2ADnJY/sZyBeo8IxMPHZb3PX0fQeeMAiMvX//Qxoe8YwH3kC7J+hRA5wcdMA7qUNfUSQuY258FOhcQLyMTuE2wKQaQEKDF0nmCkw4Hjo2gDhY6VJLwlBvaY4dwsQnF6PCnhwMF6nKPzk3gqfPDASRjECAlOmCtDhgDdSAb/idnvbodaDndP7iis7EoE9li57FD0ar+AsAgfg5EsAB2nqgeYSOg0+QKwmHIA3LxhEw8pr+N5jVSWaBetrwZ6fuPN36koglFA7vPWLVfSTvWAgmRp3vkqR/UgZcOwAUF650GTW5/HipqXL8e+I329BenqcLUCqpyBIK5Xb/QHQB1CXsSFKhD/VvXy8NjgA7yLD+lPO05sycwoO7iXy5SzVk1RZc8qKuy/t0DfPw8F/pBXcmS4QSJ+vyW6HaQ5XT/fvpaNlneZBGwvumdTd6QhQOADhsHCJiFxsS+zbz18ta04s0VgQF1f//p74Tye34+lGRs9q0Xka3/Zasf1B0/zmTDDxIdfU5AXSRoBPnymoWBt9TBtQgXI4LWPbFxOATqem/sTTve3+ENmXjQ+oGqCnNenRMYUIcwh9fOvSb65EFd9cS+KHLVj4lcKiv9AwAHm9MWMLc/78SecJk0uKXB3+fSSba7Xxqgg5sR7ka7nxdz+w4AOo3KBTF1nnBFe1R3u63rRh1XdQwMqLtj4R1SP9ijuhrzviXj1o9XAiwrfULqyTQmpQtISbDUIPMPx4hKsQgz8SfANV9BNgwXIwBMi0UtBNTxhgKgC2oXAF1kwHqCr8+DGyHkjBJsRpINvHrttz98S7lH5Xb/+vKgHgng8r9bMihzHB3UIQEgxJcV5s/A9mKtSw3sLr9PdPZs4Dfaflv60cHzB90vBwesdNg84CbTQB1kE5QNxelx4oUiz6g8gQB1CG3ouLqj6JKAxujntsgosDLSN/Bp04juqizxdGm6g78L/CZ75fsrCsB4ws3oEKgDuAGYgxVJanTaawUoO6UsQQe9aoHT2+/mi5rTkKQhgd9vnH5xkOfZu35FvtbKVx+o+7//iIUuLUB39hDRn5m3L8BvRXArgmLBE/F0DgI66ETn1Z0JLrMg64cTY68yvYpycesFR169TuIzrT38nNBNeYbMmdM6EB3UwbX41Ayi0/sF2EUCu90rw0kSubkW7rVrgT24EdPU8KmGCtSVnMS0N24GuA6COoBdT5VLc/O8Renb7tO7qf2q9r4GdcrNPDqPu9eXh3XI1fuWyDU6ThEZpcgourBqMtElSmC1ZPer27NRnezfwtFExVguiDcE3UuAlWrD2xtowNYBygXmWlejg4AOIAOWI7heg6wXTo1dSyAAkPaqFS5av7uv604dVnYQfQrwPuvUepLneNu6GB3UoZ5pfr4MpbCcBE1uf9Y3Z4hmjSXauDHwGy1Ih3ed2uVuOTgI6gDotBq4PTdw5rgcRNH3mRhl1HN9T3rsucd8C+rqJdbzRsxqjPMoa8XbgELmL/7zF32zvXGD6NjLRChc73ag5XT/fvlH4A9slAQD6bCrqUwcBHTY1CATgDrEQMFtJhud/Rvd4QuHqdqMar4EdSc+O0FFEoqIHglgjH5ei4wCLyN9AvjpKwF0aQFGEDIHeBHB1Qowp1mlXJv96iCogwsaOtF2RVvljg6yfjg99nJTytHat9b6DtiVebIMPXviWdGlAO+1Tq8leZ79L6J2yThjUAcrXWeOC2pehbnYONPTaUuYW5+HUmm97wk04TAUEjFMxy8dV9mvqCSBpAm7FDXddgHYIj+pN34HAR36iHg6gFxkZEImYqlzbnPES0WJCSV8BepggUQikuPrSgCUPoOHyEnk5DIdyHhC9u8PJwKU4M+0Qf4Ddb/8YG5MiC8EGXNOznwF8HXZpDrdn7sW3+VsxYTUQC693zEvDoM6AF24owHsEg8kBl43nNbF1stb04o3V/gG2JWeXJo2n9gsehTwPdbpdSTPc+5l1GpZ67PU3eVjS50ZYIfMV2QEI4kk4JsNXLCgMnHM9aoX0GVkvbN5ztosb+ONGrg2yyEea+PDKx9S4fGF1UtGtIxSt38/Y/8MVX4vHnKUZ3r3UJe5C/bc6TOd/vNP5ixabnWfpu6XGWD3NyGVxeYBFyOsUo64iNICdGm5W/VcZyOgcXXSiI3jdsthkvR+EtWbW8/ToA7xmHAlX/j6goC6AOisW9aO9MP7gFCfpa4Tx3R8ftLnwO66/vH945JstMlZnpqrEcAOh6ltm0K02Llo4M7BgwEysU0ODo7Dy2OAGxb66HZrXFr9g/W72IRidPR/jooeib7rM7yInEROyTqgL6auJF+2brp+0OMVC91t/eQ6rnr6fvUj2WwjNpF7lt1jb0ydUUCn9c3sfSY3SBRcB7gFqIMLVrJf4/fWC2Ck1SP2GrBrNr8ZrT66WvYYk+vQyy8j0vf47Rl+kX3GoA7lrypzJYnGXP5JyoSFAV+XBkT5WGxCOqx0B8AFh6etWZ6xxMfFcq+JQ0WrgytJEvHfnKGTSDRAVrZXgN1DGx8ifPxywMg44r8OZA6CNQcZg7rdu4ky8yWVcvjf/arHQodrUO81B3969pSNl0GPxlOHKgq2bR6xADOHrXWwsMBKZ5ssTADNIPcFgA46+tLvX3I9sENiBGIBgzxfMvZgARCZb+vnO2NQl5hIlIUvAZABN5te4OPn6+YOI+rVg+jUqcBvvjgwNeJhZMDaUvc1FkCXlhvWZlC0/I3lNO+1eYHXDTdt1gB01WZWo71n9roW2MGyW21WNdEbm9enm/RS+mI9oBGZKhK6DAR7/TrR9ClEmxnc+RmoGRnbF7+TjTdCZ7Q4smN/OGZPXJ1HQB0ALdx9oKDY+I7UA3bb5nr52mUqPqE4PX3saVcBO1CvVJhWgYbsGCL7igA6CfYXHYhZB6I38N9/BxzQ/TW82Z49S/TFaaKf/yKbb8TCA5WJrZQmHgJ12YZnU7LIMzoPPbbjMdETl23QAN5lnyxLPdf3dAWPHbJbC4wtQHgxchsIlv6IFUl0wJs6EB3Uwc14Yk+wgZ0G5C4zqPtELHXaYgfhMOLHAGTw05YyYR4BdZBJ62WtlSyyDMtC574+Jwe1y0CdpredVneiMpPL0PRXpsfFagfr3D1L71EuYcmQ9ubBKYBH5s2tOpAxqDvCtTzhoUVM3cEtwQZ2B3eFq0hk4w/Kp7n0wIpHvwBkbH1uLMDOwUSJ02zJhSyWHllqrzxE96K/jEaRESpPNF3QlEpNLqWqoTiRHfvtD98qqpJ8Y/JJCTnR4Zh12NY9V+bHs/Ojn6du3/pgg7q7KxEVYXEB5HbvLod2xKIf+OxAe5IkrEh0iAUQGtzY4N5DiSrZbL3zFv/SRy9RkfFFCNxwS44ssQXcIday+7ruivqn69Nd7aX/Maizoqve0VWZK5krPTqQMahDsfqkJKIdK4MN6JBIsWRcGNRlykT04YdycCcfHloB+54bbKR4MWttM3ufiYMRcVGwwrRY2EJ0w4T89GxWdl6z58weqj6zOmUfkZ16b+xNm97ZpF5UzFrw4FZ94JkHqPac2pRnVB7quKqjgDkP6oWdOidtC0izQwf0mRhvcJ1TIxmifr3243eIkBEsm1OK3iDTU6M1mfbKNPtkYxSgGb0+xjkFT58mh85rOtsnhxj7Kbqb8UHy5Xdf0qrfrqLyU8tT1mFZqeK0ilRjVg1CjWMAv8OfHqbjl47Tic9OqA/+v/ejvbTizRUqg7Xy9MoqGQMu1rbL26rvReZyeIsOiA44pQPRQR1AzIwJQmvyzRmi776SDToVqACQQ5IEgIytB1hqkKb9nhrk6L3OYnAEywxAHfj6JPjdPxs44u1mvTpLVXmA1a3ohKKKzLhoQlH1gWW2+MTi1OXpLuoaUKbI/Ptn/p06iOU5ojNW6UB0UAcCYiQHBJmAGCXSUFUjLxdqB7WJxYDA6+0hQQCZn7aPIz3AFu3vDs1X+5XtVdC97XJwaDwyDjloRAdEB0QHvKUD0UEdSoUhOaBCgEuFgXy5ZHKShNR8TVNn2q5o6xygiQbi0rPi2QiGEAwPN51sgN7aAGW+ZL5EB0QH/KQD0UEdDsKLF4mung9uXN1fmXNs1liiaRwzhuQRG8GBV9vOOTKnyu6zhasuPXln4GpFAocTstQqSSBJAtUknHimPEMOIdEB0QHRAdGBtHRAH6jDofqfn4IL6pD48Z+f5cBOB1zB5RiZJGBLDVgXA2kN0CK+MGhjl4NFDhbRAdEB0QH36IB+UHf8ONGoB4iOPhc8cPfPPwmgywBUnfr8lKp3CktdEIPEETivJUlITJ17Njc5aGQuRAdEB4KmA/pBXcmSRAX48vpFgwPq4HYd3Yuob1dSLmgXW4vc0Le+m/vS3ANzAyenETtHEGrgBhHQukHvpA9ycIsOiA6IDoR1QD+o69cvnAX7OAMcv/LQpR4XrJLI+s3KH2QBC6jLUF8Qx1ZiUgln4+riPCdwtyJJBCWgRD/kYBEdEB0QHRAdiKcO6Ad1ODyvXCH66evggDpw09UvS1SwIBHcz3EGEG5/vsbVBlckkgacSlaIl1xASIuPrdU0ROeM7VEiL5GX6IDoQIB1wPjkf/AuZ4EOIjqxx//g7h+XiP77bwFzOhfIxWsXUxImEGMXL7Dl1HNRbQAAFqAOlCZOPVeeI5YA0QHRAdEB0YG0dMA4qKtYkagw39asjH9BHWLpdnO928+kxquRjQNJAknvJ1G7le3o2ZPP+h7kCKiTTdXI+pBrRV9EB0QH7NYB46CuM9e1zMy3DbzXv6AOlkiQDZfm5BDhpTOsI3C7VphagUDx4VcLFmLoWi1tFaj4Qbs3I2lfDjzRAdEB0YHYdMDwga0Ejviyf//Lv6AOGa+5WTQ5uSyYgDpTOlJzVs0UVywoT/yyUHef3q3oW5ouaErzX5/vm3H5ZX5kHLEdCCI/kZ/ogLd1wNSBnTLpNzjjD8kEfsuG/fIC0erVRKf8A0acXqhtlrdRoK7fFs6a1hmT54XrEg8kqnHB9SpEw97e/Lygb9JH0THRAdEBIzoQG6hL2k5UjJtoWZkIcWheBncAp6jxev4tlt//+QqIGFEIq67d//F+QuJEyUkl6c1P3/SNPJHVC1CHKhJBSAaxSh+kHTmYRAdEB0QH7NeB2EDd4MFhDjfEn/3hmLdB3US2KGEcRZi+RFyuselFhGXu4PmD9OCmBwluSy9btgDmTnx2grqv706o8+p3uhbZfO3ffEXGImPRAdEBq3UgtsP77Fminj2JlnBs0T8uexvUTegfJlcGJ52Autj0IpW7FSBIqw2L6gtWK7Hd7QHAaf1f9dtVnuu/3fKR9uVgEh0QHRAdcIcOWHd4/+cG0fJJRLB4eSXODv1cN53olQ1Ef+P4wI3MrSblwKzTiWRwB6oTDRQdv3Tcc6AIrmSt/ygHJpuXOzYvmQeZB9EB0QHRgVt1wLoD/MiRsKULLszEJ7xhtdOoS9BvAXPW6UIaiREAQ4sPL6Zas2t5okYqwCfcxUf/5ygNeHaAqhxx5BPWcR8lfchY5EAUHRAdEB3wlw5Yd5BfY0Z9uC6zcJOHuGaqF5Imnp4VjgkEdQn6Lwe2dfqQSpZaPN3la5dVkgEsXwB6brXcoW/I4EWix473d4huyNqwbW3IvuOvQ1XmU+Yznjpg7UaFWDQFjjh7dOkMoko5wiXF3ALw4G7dsSic1PFzcj8RFyiAzlo9iAIAUFbLjbQgGvAEr57mboV1MZ4LVJ4tB4TogOiA6IDogF4dsO8wb8ixRyDwrZ7fPaBuYPuwe7hiCUmGiKPlBW5MkBMjkxSuTXC/4RNPAAWLIVysyHBtu6IttVjUQlnq0C+9i0muk41XdEB0QHRAdCCeOmAfqNu9m6hmTSbx5Rqq168Q9W1F1KUB0ecnnQV5J/b8+ry+ySXOSkr5r3gqHZ595XvWCf4ZmYTgNKjTSpjBQqdVwCg+sTjtP7tfgFwcQX+8dVOeL4ey6IDogFd1wD5QF3ko7OdDMjs/qih/kG3qlDv28a5cv5Wf2aEx0X//l8HldaKkJKIrYUAhH3fIAPFriF1rPL+xsozBPQsrmZ2JCQCVqApx6dtLNPXlqSnuVvDRiV64Qy9kHmQeRAdEB0QHjOmAM8AGMWuw2lWsSPQxx7X9/BeidrXCMXe72ZJnFcg7zeARdVv3rWfevEtE7ZskZ+SyZU5AnDNzbULOiGHTEia08mKIadNAHSxqIC+ONakCgFHLatUsc/nG5FNuX/xd+4iuGNtERF4iL9EB0QHRAXfoQHwOeljKMvOj8/BnRO8wqEOJrnYM/PBTA3lnD93uro2sXIH/A8Qh+QH3wL0La2BhBot//54ISRAjmOz2+HEBdSbAVjwWKQAcrHad13Sm1staU8slLVOsaAB26BPIgFGia9or01LmFX9Lep+tsMnjhCUOcXFa8oNWs7XK9CrUd1PflDbxnHiMU57pjg1Q5kHmQXRAdMBPOhAfUIeDNyGBqDMfqKdOsTw5W7Y8Jy/k5+7UKkb0z8/DFjy4TmHNQxweass2KxP+mwb8Hr8/DOIK8OfTj4im8yEf4v+3aCEHtUdAXFqLCRYzLd4NxMUFxxVUIAw/H3/u8VsoUT784kNVtgvfwY2LRAfE6Wn3NF3QlB7a+FAKiIOF7ur3V5V+APjFav3z02YgY5HDTXRAdEB0wNs6ED9Qlxp0JLKFDoBscTKFBH4Hh1wO/hx/g2lI2OqG/+PTv28YtKECBO6BW1cr7SXxcu6ZU4uAJYAd4uw0K53mou24uiMNSRqSkuQAINdhZQf1Nw3UwbUKEAeQCEuexMx5e8OSA0fmT3RAdEB0IH0dcC8AQFLDNLa8Abhp4ABJDoM5kD0SuAmIc+8cWgTqZAHLJi46IDogOiA6IDoQXQcEEAjwEB0QHRAdEB0QHRAdEB3wgQ7IJPpgEuXtJfrbi8hIZCQ6IDogOiA64HcdEFAnoE50QHRAdEB0QHRAdEB0wAc6IJPog0n0+5uHjE/erkUHRAdEB0QHRAei64CAOgF1ogOiA6IDogOiA6IDogM+0AGZRB9Mory9RH97ERmJjEQHRAdEB0QH/K4DAuoE1IkOiA6IDogOiA6IDogO+EAHZBJ9MIl+f/OQ8cnbteiA6IDogOiA6EB0HRBQJ6BOdEB0QHRAdEB0QHRAdMAHOiCT6INJlLeX6G8vIiORkeiA6IDogOiA33VAQJ2AOtEB0QHRAdEB0QHRAdEBH+iATKIPJtHvbx4yPnm7Fh0QHRAdEB0QHYiuAwLqBNSJDogOiA6IDogO+FwHEvaMo9bL7on5MzhpEGOr6OBCromPjGQhi3KKDogOiA6IDogO+FwHQo+H6I3zz8f8QTsC2OID2PTIXRayzxeyHiWQa9y7QGVuZG5EB0QHrNABgLGffvpTzB8Bde7WRwF1AupEB0QHRAdEB0QHfK4D0UBdKBQi7ZMR+BNQJ6BONgufbxZWvEVKG+7eKGR+ZH5EB7ytAxmBOoC5SCCX+vdbvhP3q6sxjas7J5uItzcRmT+ZP9EB0QHRAXfogIA6d8yD3etBQJ1Y0UQHRAdEB0QHRAd8rgMC6gTUySL3+SK3+43Bze1Len8wNjindFD0SfTJKV0z+xyJqQuGjgpwY+AmG3IwlD1yM5T0/uDNudnDUM99ok+iT3r0JJ7XiKUuGDoqoI5BnWzIwVD21KBO0vuDN+92HarRrCB6dU0yC0Un46GjkijhH70TUJcM6vRuupLq7Q/lj3YIS3q/P+bZrgMydbvRrCCR+iSZhaJbTuml3hdZAXX+0UkBdVFAXerNWDZkfyh/tENY0vv9Mc9OHZ7RXhJEn0SfnNLF9J4TTUflRdYfOiqgTgeo02vFE9eJdxaFEVAn1lnvzGu8Ds5oB6amQxm9FOIa2UNE1+zSYb06Gu28Ex11t44KqBNQF0gdEFDn7o3JroPNrnb1HpgC6kTv7NLBaO3q1VEBdd7W0UAe6LHEw4jVxtsKr819NFAnrgh/zHO0g86q7/UcmNEAnVjqROes0se02ik4roCyBMf6QTt29lPajm0dCKgzaKmTmLrYFM4tCzYaqJMYKH/Ms1P6JqBO9MUpXTP7nOvXrwsYCwD3rIA6g9mvAur8sXkLqPPHPJo94Ky+Lxqo02OlE0ud6KTVeintBU+nBNQJqAukDgioC95mZ+cBJ6BO9MlO/ZK2Rb/06kAgD3SjMXXiivPfgtJzCGtxdRJH6b/517tB6r1Ojz5FC0AXS53o2cVrF+nK91fETRoAN6nevcXodQLqdFjqJGjef5tttENYzwEsh7D/9MLoBqon8UavLok+BUOfbvxygzqv6UwtFrWgaz9cU5/jl47T/NfnpyQxHPvDsduAnYC9YOiH2T0oZS+KtQE/3C8HfPAWi8x58Obczr1K9En0KT39AogDgCs2sRhNe3kadVrd6ZYM1JKTSlKb5W2o6oyqKX8vNL4QFRxXUP09YU8CVZpWSX037ZVpYsUTK16Gxjix1Omw1Ol90xZSRu9s7JLe7525shOMWdW26JPoU3q6tPXE1hSwVmNWDVp6ZClVnFZRfc5+dTYFpAH8bXxnIyW9n6T+dv2n68qCt+jQIsoyLItqo/Tk0oTrrNLbWNuBuxj9vfrdVdf0KdYxef1+AXW8eGRDDt6GLOn9wZtzr2/W0n/366wGzADO9n64lxo+1VBZ2+BurTmrJgEEmZnH/R/vp8FJg2nc7nGqzVOfn0oBfmbaM3LPkU+OqP7vPr1bPVNzF7/y+1co67CsFHoizH0nVkR36KeAOjHlig6IDogOiA6IDligAwA+ityXgU7TBU1vscQZAVIZXQtg2GR+E8o9KjflHJmTALqsajutdurPra/GlOnxTOqn5i6+a/FdYVCXTGhcYUoFW/th5xj91LYsZAsWsp8UQsbijrctmQeZB9EB7+kAXKsayIHr1K45RNvacxIPJNr2HLiAy08pr57Ve1Pv254DgDli5wjqsKoDtV7eWsX/2TVmaVffehBQJ6BOdEB0QHRAdEB0IEYdgJWu54aedO7rc6bdrEaAC8BUpemVaM2xNbYAKQA6uI7h6oXLVU/fVh9dTbDstVzSkhYfXqzrHj3tyjX6AB3kJAs5xoUsyqZf2URWIivRAdEBP+kAwA7izerNracAndNJDHg+Yuz0gi69sgd9CtqNTOTQey/ug2Uvx4gcjstDbx/9fJ2AOgF1ogOiA6IDogOiAyZ0AAkRWgwd/h8PsIDsUyRRWPFsuHJrz6lNdRPrmiZBhrUOMqkyvYolfbJiXEFqQxayiYUcJAWRsYplRXRAdEB0IG0dOHPlDGUdnpUqTK1gubXMiMwLjy9M2UdkT6FDMXKvdi2sjFqcXqN5jWICZGgLlC1WWxDNjCto9wioE1AnOiA6IDogOiA6YEIHENcWLwudBlbgKtXAGFzBsYAYWOkAUjWuvFjagsVOEiecfyGUhWxiIcei6HKv80ouMheZiw6IDlitA4g3Q/yY1e2aaQ9JCdmGZ6Oj/3PUdH+QGAG6EqviAsVaF581J6DOCKi7ft30gjGzUOWe+CwKkbs35T5o2yBlGSjzZBlqsbCFysLD/5vNb0alJpVSmXytlrVSJKriFvLmHLtlbcIiBo64Dcc3uOZMQKIGSIrNysgOy5odbZodX1DuE1CnF9QN5kBUJAvjp9575Dpv6NcpZme/yEzvizkFf/NmohEjiKZMIRo4kGjAgPDPsWOJEpiDafJkoqVLiVavJjp+nAj33nBP2Z6g6mb7le2V1QSHyItnXlTllfB59/K76ueh84fUz/5b+lO/Lf2owLgCin9LY8kPqtxk3MbBLSx0mrvTTe7FWAAUaFjKTy1v+cvO6S9OqxJn5aaUs7xt0d20ddcbh64bwFHFikSZWVz46Yb+SB+M6+4RZl4/diwMzAcNIsqZk041Lkv7K4YosVkWGtgmRP07ZqK7e4eozYMhuuuhELXkTyv8n//W9oEQNeefD3YJ0cDWIZrTNBPtqRKi43WL0I08OYm6dSPq149oN5fTwUfAnvE5MqHXIEAtM7mMYbcRQF639d2o4NiCKWWX4rW20Zc9Z/YYHkO8+hv051acWpGQnKCV63KDPMy6g7UM3izDsxBcsFaOBdm0GgCWFyjjLxBm5sKRTddMx1x1D8BAvbpENcoSHThgqdK7apwmDlRX9x/ztpFpBlq0oCu1y9GqugzEGoeoSb8Q1R0Yosqcdt+D/9+R/7+uY2Za0DVEh+7OSseaheh002z0Ll97ull2+oAB33tNs9AHTbLQb/m7Y82z0Lz7+J57M1HXASHq0zcTVX8sRNUHh6gRtze9RWaazfderFMm/BKwdWsY5PlNvi4ZD1yrsbD3AxRWm1mN7l11r2NzhOB2WHlyjcylDj1kG8JyCJcefs83Jp+rAIPo7q0HslkONzvlCNCU6YlMVC+xniE9Rs1WDXiZrU2b3rgQ5gB6FMjLqlg9O2Xoh7YF1Ok5mHAw52FR5eNPQ3cExvpB+SwfAyxjZ88qS9z1KuVobZ0QPdIhGWwNCdGAPiFa0zFE7zDg+qZZQaK2NYgm9CWayNa1l9cy8FpJ9MV7RKf3E/31HNEf2KqHn9+c+fVz9hDR5yeJ9q0nejOJaBpb/BKfIGpZmb5rU57ebRKiZzpkptFs1btzUIgqMtjrw89c0ChE1+pVJerM2Wkn+f5r+hjaLZeRHn330DXI0uuytouhQyw9mQJkJexmF7vN40eMX7EJxZSrOD3LyK7f7aIWi1rQ/Wvvt70/do/Xb+0DkIOuw23jAledBs7QR739u/r9VUUUbEXGa1rPhCUQWcJ6+yPXxWbRE1AXbQO/woujfXuiYiyqAvwpWVKUM5rMnP4eQC4xka6XLkrP1ApRd7aiVeeC2k+w6zSJXarftGGLWUe2tK7ieDiAMYC1f3AMnR0fgL4Te4jWTSfq1Zy+u6MovXxXiMb04j4xwGvDYG9pfQZ4BbITzZhBtJ8BpNPy8snzLl+7TEXGF7E0VqfBUw1o6stTbZmTC19fUMkaAHN657zDyg5yILpMX60k+9WrB3qugysYLuGHNj6kW7/QLpIrkGSh5xlmrnGrvMyMxQv3CKiLtmHAMpeTxVQjH1EjfjtD4Hy0e+R7+/UKmch7GDxVqEAHqmSj9j1CVHsoW+PY/XmsdR6i+kWJlowLW9/sAG9G2gTI2zCTqFkZOn1nbnqM4/LqseWwBcfq/aYqi6pcOaK1bCnEC4Tojm7dwdv/rP2zLJdZy6UtadvJbZa2C9cT3Ksrf8v6aHCOYemwyhpp9Nly/a1WkyOfHFEZ1W61PJnJgIWFzy4rHfRny4ktVGdOHcvj9UQ3JVFC92GRoixwkTVtGrbS1SpAVJR/IgNWDl/jsjR4kKW7YCF7WOXy5aClDdj69SgnLTA4eqFViG524VgSuFLttMQZAXNpXQtXLty1/VvT6y1CNI7BaB120068M0Rf5mWxjmMgCsujVfLyaTsvffSScmHaIaeXfv8SFZ9Q3NIYIGTcxhIo3n5Fexq6Y6gt47VDhn5tU6trmn9sflfOhVGABn67XKNy0b6P99kyHrzM5B2dV7mF3QqE/aar8TucvXDYaFa6bk2IdjKNRdlsyjLkNyXwxHgAsDlW7lqlkjS4bYgaMJhLYJfmNw3ZKtf7bqKjz8XfImcU8MGCN+UR+q5RAZp9f9h615VdxxdL5w5n0oJmxQvrJA59RLxZLESr0eSK+Lo5r86xRP53L7mb+m7m2M0Y5WTGChPrM+X+W60hWlIBQLobZWME1FlZiSI9WQDU5RmdR0BdjGvfiK4JqEtP2HDvlSoVttL1vCMcJ1U62VInmYzO6s20aXStXFF68N4QNeYM08WdQ/Rjc45thFUOli+jYMpt1yMZY8VEonY16VkGrHdxNm4bBqxXKhQOU6QINcot+jZ572SqPbu2rYfqh1c+pLxj8sb8DGT/Iajeisw/tFVgbAFLYwiNHBZyLYUAhMC55kZZQD8qTa9ECB/Qq2/IugaPnJ3u1+n7plO7Fe3E/eoQsHP2cHZoUDEvOByiSIhALN39jcPuPA3UZeW/CahzRm84ieBGyWK0gLNVGzCY29YuM92sxbGNmxPDGahuA2ex9gfg7sXVTMFSnt5k6pR6HCM45u4QXS9bPEx27JX1Y2M/cVjBBWY19UJaskVSQyxUKWiz0rRKtPyN5ZbNHSxFcJmJLsSWIWhWfma54Mw+z8h9ZjjhoEvQKSPPMXqtG+rjGu2zl6935nC2cZO3RfgHDxLl4OzEkiyex7v+Ch4GchZsLv4bKgt4bUxe6i9crTVr0v7qOagmu1mXMyXIj3XYarKJ3WEAPrGCJy/c/8Z2leyxo01mqseAdnWDzOEXjYDH28G91Hxhc0fW36SXJlGTBRx6YXLtAHjWnFXT9P1pPRfWGCRc6LXEmO273Jc2aNzx/g5qtbSVpXNqlawBOBEfV3RCUd3W3FhjPfX0HaESbiJp1tNnL18joC71ho1DE8kQoC8Z0f1WixBnL1J+/rtUlbBHb+Dyvu8+ulYkN7XtGaJe/Tlmrn6usJvVC0DMjj4yNcqPjYvQRE6oaMo8exfLsaUyoKXqnC4QDldb2SlMOG4S1NVJrENLj3Asrsn707uv6oyqllr/rO6fX9tLKQ/GdEmx1Fi1Uz5Grct2kyjDEph1eFZ6+aOXLV8HdsrRy23bczhbvIk5KuBXXmErHYsF8XM7Ft0KJsA9VqMIUXO2FAh5rLW6A5f3vHl0lOVelxMGTrTIQdSlgT/drEbBH6yTbDE+1yIvNWXL5dNcGUNR6wQskWL4zuGq8oKT+wHi6i58dcHwMwFAURXCDotaLDU+nZSd354FIKeR+4Jmxo3jg2VYb2gCrL7ZR2S3RUchG+h+9uHZlcwANvXKC/d1XtOZmsxrohKM4L61Yx3p7Y/XrrP2YPYymEPfOSCfMrFIunAcHQBdalcf/laKv8c1SUm6ldRrSuF4fwGQCxakKUzx8QxTk/yjAst34ejgWufSA32c4XvzjlI0475M1ImzZKl+/cAAO2zqsJrhIHJSP5G5Cm4yo88cuWskPbTJGAms3mec/OwkFU1gHkav77ce7P9jzz1Gdy6+07Ugo+SkkrrWCNZTjpE5FOBCLJ5dugQybzwjPcJtrGdkmoPuB//Hz25ru6WAZw1Eu9UyapfcYmlXQF3kxgIKE7hdQTSc1sGKagEgtS3FWYnn2HriwU3JdX1evJiu5c9GdzEh75PdWfaPccknyNmoNStI13NJsq2tQ9SOM2S/RYwnyo75XBfH7h5LdyzkLHSHx9lncx/Cs40+F4fZc+8zzY4N/UVpMSsyc+3om9/bdHt1BIAgPXMAAKUBJjv542Bxy+ilKKW0Gbu0wTuJGL95r89TGeOlJ5dWrttsI7Kpv+kZl1yjgsfik0XkqufCjYUg9JIFmR+MA6MzqkIA4ljUgJVyYbHpDtytHBt2qnJeasDku+caMwegXyhK7AaYsCBzzdnnGNh1ZWB3qSBPxUZ3uoOsWufY4I3Us7TquXD5PvLsI4YOFI2by06Xkd7D2yo5SDvhc9LNoO7kH09S8YmcKa/zTB/7wliVCGSX9RsvH7AcprcO8HfNkldsYrE0r0MbuE7VZeaP3rEF+brYDmadyuN6AcOVCqoSZLumjqNLfUAjGxaVJXLmJEJgv19k4OQ44G594glaXydEnR8OKfJdVSvVbjDkp/bBz7d2Gp3n+LpWnFBypTRbl7nShh/18fnfPU+gBonH2Mwc4uhvrdm1bO2vgLr4GCNgdWq9vLWtc2tGzwF+EB8HvdBLUQK3q12uV/TnsR2PUde1fF6mOlsQ84cXNGTFwt2KBBRcH23ciw4tUkTGBcYViJlqKNqzvPy9gLrOnZmmhIPyOzYI05dE4z8DZ12fluyGrUN0xHisjZeVxZK+Awh36qTKYj3OVqabNZmqxIvVINwCEBkMf9M4H93B1s6zRXg5z58fdXO0ZB4dfAkwmtFn5fjWvrWWyk8tb0imiKdLL4bIqr4JqHMe1MFiBMsTZO+2RAlY27INy6b6pteiZSd/HNoOsUs196jct1jg1N+5jwXHFVRgzsh6AGdk6LGQ7XGARvrkxmuDDerOsLUDSQ+wvPVl7iG9BzWoTVCnU6hNjOtPixY0n8mERzFlCVViMB1v3jmAeMTwgdAYPHigsRnSKawPXOFBfe5lAN/vHs44bUs09sGwm3jXsrCbPtpLgF6diuU67vuPlbNQW7Z6HirPcvXRywaSAgqNK2Ro87dyo8VBYiRzD8/GgfXeH9+ztc85R7KnwEFgLc+iECxMWhyaG8uE9dnUh+5fe78uqxfm086yc4O2DVKgDla1SPcrMlohQ9RWNqpTaAcxeKiqsv/sfsP3G32eV683fij7ZSNBpitCCltxuSEc4KgYofdgHd0rXD4MVj6/yMPucVy5woBpBM3rUJCGP8iyu7NCfAARLK2wDMIqy/GTH9UL0cv3ZKHZ3UL0xAMh6sAWrwf7haj0iBAVHRn+lB4e/llpGH/XN0TdBoRoaedMtJzLlZ1ulY9uVmFwOr53uNRXvEDewS3056ohuq9vZrrYlmk/OAHFD7oJq4PdVq+M5PT6udepxswaumWJgwegzs54Oriq8Aw/zK/XxrDm6BpF8BuP+M5osjIK0uwkBYZbt9PqTrfRqzy08SFFSxRLNiuspHYmd0STs9u/DyaoO3WKqA5bXxBgnl6mazSA16Y6UTa+v2dP2Vz1AEKuYfpgpxCt6piFaM7j4dJr0WRs1fcAWgBcj95LH9UP0ZZO2ajTIyEqy2CtHsejDW2XiZ5oyYSiNXPRwXIhOl4jP90olJ+oNgP+unWJivNbZeXK9ENRjuWoXYj2V+T6s42zUJ8OIerUMxNVYZdAR7aSjWSweqIVu5ORIY0YQQZajo0RsuJxfvNAfWrGY7tUgoGmx2vGagkHdgVy69mcXz/PoG6WflC396O9hoLV9fQh9TWHLxymMpPZW6Bn3ck1lp9xsJLaCdrNzisyRvWCTcSKYhzL37SuhJ3W7/RIwq0qsYb2K0ytQAfPc+Un0e/b9NtyhXe9kBFMDgtdMc627H13xpmu6YEKuAxxcIP+hN2Jrh9zPBU/Oct1TYcSzK/G8oLcrAJrGbWDOTr8LNHdlehioxw0ARUZmLi3PoOv6c0z0QHmwrvRiHneYG3dwuAL2aOI94NFMZq8UHXk0qWwNWw6CKlr0NmK+Wh2kxDdf3+IqrDbYRLTs+znuEEVf4mMaafczAwmP6/BFsd+Wel6sQKedsUiiDrebi6jfYAVYWjS0Og6FE3HMvh+24ltdM9yDgeIoQ2513xMnhGCX6fkPCRpCGUZlkV3OS4AQLhH8dPqPqZHjm3UkphRv5DlayR+0Ooxurm94IA6HNhwubbmzRAWOlSMiMVVdno/UfdmRJm5HZ+4umxRVM4snsNgZyDz0NHUgfaDG2SFwkrGXG47mPLjXnaV1uXP4gacIVqYgfxA7sN+njurqzFAv2ABZpqW65XL0ip266LUWS224iV25Qzf6lmJnuQqEE5YKDlG8B2OW2zGbuQb3e+zfNO2RU/SACh4G493eaGZ+2dS/bkM/nUCKCeSJAZsHRBXl7ReWfj1umjca06P20ysH8Ia7ABFKAtWYmIJOv3F6ZQ1A+shqIGMWLwzkmEkcbLReFen5yYezwsOqIOFDgAMGYKIf9q3PnaLkWatE866tPWIwe6p4iHq3TcL3WzI5dUAhO200rGL9WbHWrSEY93qMJjq3oUzQsvnCVtT93DMpJOl3XbvJpo1iy5zreDFjTJRg4EhWsD9ulKdRbVyUmwvFHpkyMkcB+8tQH3Z5a0SejzmioXLtXACk3zrBFN2XQerw9Ad+i1vyJTd9M4mW/tdfkp52v7edlufYZc8/dAukgCG/2a4q+SPesA5RuTQXf0EQMtqKx3oXtIqo4b6svh7ofHWJTwdOHuAsg7Lqrskmh/0Tu8Y/A/q4CrDoVa2VDi5ARmXsVjoIg9UZEzexfxZdzFogPUnzgeQq57PAOpK1RLUcHCIfqyW3V4wh9g1Tnp4kePi6gwN0di7Q3QV2cnjx3NmK89/POcFQHLbNrpRtRItbBSi6iyPhQzulEzSKkWnB7DpvYaTQQazhXQZWylpJWfqxlMOBp89+oXRBJdSvPtslMvLbtccrBT5x3DMJ//UIxsc3sjgRQ1NjAUVMl44/YKue/W0H7RrIq1ibqI1MeratAPURcomsopEx9UdlasX4M5KfRFan7RDCPwN6mAtGc5vVNl5mCAW3jjbOkCnHawoOo/YOiEj/lWXGMhcz5+TOjIP3bkOXKkjGqGzXpCS+jq4Wtki9XmLgtSas1Yf4cQFWMZoyRJ9sXEGgUbMGxJbLm/UrUXD7wlRc05m+A3/VFQpdpVFY1fvzYfvoe7sht3HyR2E9eD0mE0+D5aHPWfYumryfqvuqz6zOoH0VG97dh80kEnZJ8tm2J8vv/tSZQeCsDnfmHzUcmlLar+ivQJ1dyy6g0pOLElwk+kdk1z36+GJYH/NGhXPrOzUc4JsaD0Evtp9AGBVplexVAeQ0QrXdOpkDSRl4O96X0T06puRxBC9bfrhOv+COhxgSIjIw5/W1cK0JXYEqyMIvhQ/ozJbA8VaF1LJBpMnU7+OIVrBH5UkYBa0ZXQfaEkGtqfpTEXSnDNYTwC092a3up5Eh3gCBchn+XL6qlR+6shJFQMfSnbJvrzWHjkxVQ8yfu9mYHe9awfrYwltkCUOJ3BRuWGDbb+yvSGXVuHx9rqMoxHGokYmYhG7rOmSrmsKh2uP9T2o3tx6rpCxG+bZSB+QqAJaE6tBipE+RF4LgAYLsd777SJRhiUuLUJhcMsB2Ontn57rMIaiE4rSsYvMomDDHuTlNv0H6hCsjhi3ShXC8XNIiDDCQWcGgMwfGU6+AIiMt7sv3grO1qhpzUM0jrNNUZ+UYE0zI9OM7nltE12pk01Z56bys27kYSJWEEnHe+xGng89ZZqXTTVD1IITOT5oyPICd57VskJ7+zfQi62yUHvOyKU2bVwvpwUHF1gWVB2rThhxp576/JQqfRTrMzO6Hwz9l69dTvMZCS8mqMNdLwUMDto7Ft5ha3/tlEU823aLlUhZ3GZUoUrTK+kGmWYSK6LJOr2MV9xnh6y0RA+URtOr79HG4Jfv/QPqkslt6YEH2BWa7G6FlcgJrjDE1gE85uDPek7AMHK4++na48fpSpXidA/ThnxfmWVhR6YnA8VDLULUhi1P+5mWBDVkPVuDF8kLTKVyrXIpasTj2dyeOfw4a9cWdyy3+xjz6O2vx/x7oG9xsd7Z8WZvdrw4NPRaZOYemEt3LbnLNtkiTglurLTGAuvc1JenGn42YrH0lpUyK0M/3mc0hs0uGaDOq+YOjoxji/a8qa9MVSXP9PLaZdQeMl2hf6nBFdZNt/XdKMfIHJYnNGigDm0LqLs1ts77oA6B6HC1Aswhu7UUB6B3ZMJYWD3scLemZ0l56WlOxuBno+wYqFNcfGja1jfmfGvArlBldTrzqrVWJyS3sAv9lQ556R52WV4tzLI+etQfckZZr7vuUvVwezIgvtnnTuuty7wWvmuYn+oyV9/1MsVcLTdYo4zEB9mlz0bjjhYeXEg47O3qDw7Op4/xPpNqb0F8nN4i7mn1DVQT019hGqAg7lkmx5yRZcpJOcI6DH662nNq6375QP/MlL9La1waqMwzmlkGUskyMhs2Fv1M67nf/vCtqiuLNeqkvL3wLO+COsQmgWusYcMwmGvEQZ+IbXOK3DY1uAPoQGYtkib69nWWPsPkxmSpgjKQXV8nRLPvz6xi3Sx1I8KFO/1R5dJ9iGlKbvTsRsRWQUv7H28ZwmrH1Cu76+aifpyx+iOskFZlaWu6unA07eYM4RFI0HCpG9Yq1nkrdGPR4UXUbCFzUerUDaOZsnrbxXWwRsCNldpq+Nz7z1GpSZzZr7OPaV134rMTym2s1yIZy7P8cq9VoChWeZjNYrWq/3iJgaUwx/Act72Iqbi3hKKUd3TeNGPtYhm7Vf2PpQ9uvdd7oA5u1m+/DWebAsxV4MBkBMn35NgQ8KA5aZ1LDezg6kUFAbh/0T+PcYOZVlK2ll6rWobqMp3IzVr5rAV0kHGzMjSfaUDm3cXWOdDTOMk3F8NhaUqeHJO4momLh3Dm8M02/KJiBZ9ipJ7yOmnF1rpTpZkM+erVmMCAqfFFkScOiQeeYau703JP43lwZz7y7CO6+3Lvyntp4aGFuq83MkYUak/dFxyaCE63wlrRZEETGvbcMFv6bmScXrn26P8cpWzDs8U9i9isxRCg6K7FsYcKgAj7nmX3pFvL1a5QCrPj9op+xdJP74A6gDkto7UAA4d8yXFzWiF1O+K3zAStM8WGAplZ+HMwILXp2FramYPwj7ViILub+dDMyC2te2CpWjKOVnfKSn3uZXmipJcLDntb+4AXAS5b9np5robBhMU3O3MogZUvKpw1fPHuQtSY3eQqochl8kQMzraT21zRr/ar2hPKhOmVUevlrWnFmyt0X6+3XYC30pNL35Yg0WtDL2q3op0lzxPLh7GyYahkoMWyxTOmy0xsX2T2q5E4vNT6qseqDjlBt/Tqup7rYJ1s8FQDWvmmt7g39YzNimvcDeqQSQqrDCoCILO0JVvjkGUKN+vyCYqjzJbsylhASTIQocockI74uoQESxXaikm3tA12g+6vk5d6c6A/teO0+lhkl/reQR1UFYZHmX+OJnEVBrfTlVgJkLjc2JFKWWnIQ1yNA9ZPK6txsHsc87W/OocLvPmmq/Sz2IRilgRvW6HjJSaUoMOfHNYtn0bzGll+gGEcW97dclusXnpF02MZN2g63BDLGMsYnLoXmcOoaFBztn4qEav7BgstYtmMzlkk156ZJBk8D9Q6qcuBpTU+OzJfNUBd5skyutem1bJ3c3vuAnUAcAByfKDRUC7NAyCXmw+ewvzhclPUvhbR6F5EXA7KUvBgJRBBW1p8HQBo69bhmqBWHvhuaosBd30O7r/YNLe1MWAoc3VHiLoxD12gXNmRc8t1c6c3C9FQzlpVLzFW6Slbtb9rUYKqDuH4xNIlXKObOCxyjmBrrwv0G30BoauRvqB8lx2EyUXGF6Ejn3IyTYRc+mzsQ/csZeJqC2XltpqmVo7NjrZAtmtnYkxGfY61ssXDWx+m4hOLm3Ldo5JGiMswwlIZzdJnBxk3LOho1+oKFXboSDzajB+oQ6A7XE3IFOU4ohRrXCUuu4UKEIU55gdlvUAVgkoQAHNWWiusOiDTawfkuCO6E6FclV/56xh07K+aLQw6QO5slUyZiuZig2zhgvS5OI7OhbFfjixWJAPxC86k+wrR5jYs4+blrLNMc3b43K4hWt2I15lLKk3ggADZryOyjQKG9n64V1VeMNIXI5x2ettNDzjY4dZqvay1Kryut29Bv84M8LdKZrFWtojF3X7w/MFwcgTXms2IEuWhTQ9R1uFZLbdew7rYb3M/oTJJZw9zDtQBxCHIHVY4xEYB6DRoEI49A78bYuSK8udOvgZADrQk6zjN3upAcauAh552UB4LY8nNn9Gj/Zex2bYt1eJyV59y1qtlbvDtC+hibX4L43avly5KBLoPC60Rnmyrdm1q2jdEJ0EVM5ProerRvWjXcEbxn6uGqAYnTRC37wa5IOi6zbI2ruiLmUxWlOS68NUFS/tfaFyh2zIHUQYMrlKr5wyHpRmuO6v74aX2Kk+vTEsOc1lCh/coWFUBrCpOvz0jGmAzmks2FlCHZ7/wuxcyfEYk6LTamgl+vXjGMTo910af5xyo69kzHGMG8FaLebIA4OoVCYMefOZy5hWoMFD9wS1JD9EOxmjfI8AdwA71PQHskBHrl8xNttLtZFAwnLM0aVJ/a4AGz/slrrDQkt25V0qwO9clFiSji8ry6195hf6VNUQrG4doQ1uWN2cDW5I8MWsoDX8gE+2qwm26QNb9tvQzlJhguZwjDuayk8vS6+deN3RYWx0/BCvdfWvvu60PiOeC+8zq8SfsTiB8rG7Xr+2BI05LljCSUGOFPKBroSdCKgMXfQAlDcATLK34G0iz0yrZpYEhs6AOuoeMVj1jAPjLOTKnpZa6jAi49fQpCNc4B+o0S10Ftr4AxD3AyQ8agLOajysa2HL6e1S2wJgLsivxYd6M/VAjtlMnasDg690mPC4ryrCxa/3m0Hupd98sdLAct7l6ta6NIwiLVI0RLwODBlEPThxZhJq6oM6Jdd2cPUTvMlBszlZA6tEj7vKGVeq9z96Lez8g77xj8ka1dqTWvVwjrU00qD27dpoHMxIyNhzfYLmcHtr4EOETmDUVo3UtnqAOz4ZlFT8xX/ipvQRoQFOLOwPYg+W55dKWCgCCCHj2q7Op7JNldVu80H65KeUMJWaYBY7p6R9i+ZCcsfTI0gx1FHIBoNRkg/sw5mjWS7/ovXOgDgsIMUJwu+ZPBnWxHkpOg7NYngc3MhI9NIsdZBHjphK3+9klurEWF6NnklwayWAgFrlo93KMV2+m2dhaj2O8TpzwrmzsnFOQbTdvTg93CtFyULzAChyr7Id0onvZ1b2vIrcXZ0JnJCa4YeOFhaNeovFi91YGhSPjFa69tNa4XRnCOPhQnSJu+4qda8emtg+cPUC5R+d2DXEzsqIxj/jg/9BlgD2Aumwjwla9yI9eq5sqy8WWQdyblgUwLZ2B9RLWdyv0CWNBDB+eD1689NpEjJ82PrhpkUyh/Q4ZWNEXt7fhLKjDwoIFpmlTToTgR6MCQ5CAnWaxq1s+7IodMcKbSsb1VrvdH6I3OTPTktq6XOlgX4/i9Gh7bq9m/CgC3L5YVf8A7JhfrkevbHSiVd4wrU8swI5fNna3CtHDAIlPPRU3fbz6/VW1abthDgZvH0wtl7Al1CAQsArUZURXYmdwfvWZ1WnRIX5RMDjuoF9vR9IKZJpWbBysTwDeZmLKALJgwQIQRfwn9BUkvnrmb9arswjW6/RqD6fVxqDtg6je3HqWvajBsog+pwfOIC/0r3BCYco+PLuyRr7y+1dSQN3mdzfrGqseebj5GudBHTaMREbMiK8DTcn8kdbEB8VysDl5L+IFuzQgKsRjR0WMvXu9xb/GFsarnNHbZDD3vRVXPIhVdiyPj+qHqD5bi2704mxhOVB0rUmUSqs/IETn6/LlKKMWwzzcbFedajFFwbcFGVTFqQoK3v6rzajmivk3Q+gKvbUK1LVa0krxgKW1Fnad2qUKsduxTpouaJrisrKjfb+2aUd1A6wHFKtHbNzWE1sVkJu5f6YquQU9Q6Y13IpwceKDWDr8Xa+lFQBIj8UNVr78Y/Mrt6uRMnLok5UWMq1MHmq+RuoRqF2wXu9ddS/VmFkjTYoV3AuqIcQd+lUHI8el6wCxXBBwPU6ezNY6JugFkfC0QTEdSrEcaHG5F65YEPV2ZYslB8Arq51X3LFMPzOTLXTrOmQi2smxDTGACWWl7X039Xg4M51AFQ5OvrBc1/wKEjku80qlotS5f1b6rh5b7FCizuxcsKUUZdhW1+c5jVPCBMCKVdURYtEhrVC4GTewFaAOBxCqR6R3gOIgTw/wxTJu3GuGyDbWZ/rhfgALgCwzY8E8A2wUm1iM5rw6R1mhYPnTEiCgU7Cgwp2K7zRQVzexrtIDXBt5feZhmdXvcJcC4HVf190Q2Es9BrhPNXA2fd903RZC6LG6j122AIZmZBN5D8aTllURMtH6B6tcRs8JSnhBfEAdDlpYBABmEGPWrYl/Ml6NHKwAswC1BbIxrQtbSbzgjm3Zkipzjdcr1bnfsWYpb06kKVxebDi7/2jVqpgXfqwbh+fu5xi456qFqCOXE6NHuFyUEd2LvJbn8VSjEDXrw+30Yj7IOADhGftn0B0LuWJMHJ4d+UxYGJCIYLQfAIG5R3HGdoz9b7awWYaHYI8NPWxxkcJqgwoasfY/qPcD1Bl9EUD81+SXJqeAkiozqijgBh1EW5GxcZpcAZYAklKDfoB9xI8hiQD3AwCh7cxPZFbtZxmWRYE9tI/7UdIOGbRaMkF684bv0S4SaACsYCVGO2uOrVE1mhGTl94LCK7p9Uzs+4lmpUvrOW9++iZleiITVZhaIar8rayV7GY9jx+ow+aHSgv1OCC5CHejPmfFWlnj0uwB5+R9sFSBiw9uTM0d262bezM/eb5erByinqgbyokNpkEEZMzkzN80yE3NBmSiGxWZVNcvVC8xHuqGNwsuQ/fUPXloCTJiQQlkVn97NKNGXGHiUlF+wYjDXJjhhTMsKx1zY/ZtHgc0DslY+gS6hvSSI7R2G81vROuOrYvpOWn1ccpLU9ShHUv/g3yvHtckYtoQN4rKIwBG0BfIHMDHDuJqzAcoSPCslz96WYE9rLO2K9qmJD0ASMKiB/AG8IT+RKNnQTsN5yUnILAlbtKLXMIxjbVlhP4kI1DZZU2XdGP/jLq+MU5Ywntv6q3b6ug1vY4vqIMigL8OsWV1GdRdfMv8oWT2MHPDfZo79i7OdsvDskCGMOIO3UZ9snkzjbsrRM8goSHWzEsm0X2AKVE2MNFwvLMuvbZob+svk3rX5pjEiy24RqxZ6ym7YGE1XVGP5+PQIccPd1jphiQxsbIO4GXnNQXGFaDzX5833A+AOtxrtm9w+4LSJSOGfrRtV1A+gMb297ab7r/ZcQflPs1KpDJI+bP7zO64yhoJBZhzWPbwIgMXcGRW7LGLHPudwVpUll2mF0EmNtqCBQ/uYPwdYA5gC7Q7erNr03pWCoExy2v5G8vT7A+siHpiA7X2rY71c6P+xh/UIZZszRqiEnwggcstltggNwC0WPrA7kglg9oMcFFlA+DuhRfcU1WhSROqy66+ayCrjcWqynOM5Ii7+3AMV9++cQvOd+OCNNUntqCebVCWWg+KweLNL1TH78hCzcBZ188aGgIjY8Hmj8PAyD1WXwtLRSxJCLHE1OFg1VOiC8DvzBVOjLEQ/MY6biv74pe24D6FS/Tc1+cUwIFV7rEdj6kyeG61iMJiBx1GbCWSDtBnvGgVn1BcvbAAEKU3P9AhjLfazGop4BD3l59a3lR9WTwno1JosLgBVBadwGelgbWAfiLzN+uwrFHr1hpp103Xxh/UYUJQCgoABm5Y0H7EAoy8fi9csmw1UeCuJHO2aeCOrWQqiD1O2YlwyX3CNDT3sEVIEd/GImfmtuvDdV231uC2pAyYNWuQLd59O4RoR3t2n7642tT83GxcnKrwpn6jpvNZqFVnVE33bdypDXPFmytiqtRgFtRtPrGZSk8qretwKjm5ZFRrnlF5jdg1ghrPa6zr+UbbDur1sFqh6D0SF8a8MMYzrj4AKS02EFbjCS9OSAFpSM6AaxZWR3yXVgJEJE+cZvkzm9iDcARYENNyByvevGTOPSOWOuijlnTiV9205kAxgJTTFSRnVVKrO4kalwrHmcUCGvxwL6o0aLVjUVKtRIEw8O3SJT6ZshyUP52zXsf35D4AdJqVMVvpUIWiBYLyh8Tf3eabhc0W72t3N6ZGbEn9cy2uXGKG5oTjJNtwLdhjeKEAH54V61pnG2C7z8gS4ERfik8sruJtkPGHOB4cKshs1PtslETSe612neaWewuhJzpkZRY4ZtS2UReWnn4G+RqAohqzaijQAToQPfF2bpUX+g4rerd13WjlmyvV2igwtoBKvMD4kIyRuu8Adqe/OK0SLEAojnVkdHzRkhpgqUOGcKulrQy37QavgFF5GLnePaAOG1rBguHasDXYFWsWNPjtPrij93NJIBA1A9wh/hBxiDoOAEuvGTyYet7HB34rPrjMAAZtXqY8QkMeCtEWWOncFjPotEytft60aTSPy34tuC8L0YqJxtcQv0is65SF5jZ1ntoEh+Dr543VWrVUv5PnAocFLAMAdYgVKjK+iDq8EMuGPmrZiWnF3ZkBXM0WNKOhO4bqXs9mnpGRnPZ+tFfFRdkhyyC2qWWLIp4M7kgjLwVekdfV766GKVc41g2uWljiMG6AN7iajWYBpx431lipSaVUdm16MgHoM/MShfawrs0ATa/Mj7tAHapNlOdMyO5MbbB7pfFDyW+ALnI8sNzVKhCmgGnTxvlNuFUrKsOH2/f1GHCbjafjWqOgzqjLpLl03+2Fyr2yaNzczxvNGlMNJoZW1jqj88RJFqgF25Bd48Qg3slxIobn9XPxB3XpjRlWRLDq48CpPae2skAAYJV5soyyYmh8WUZkhoPQCCEqLCBWAzAcyKt+mzGdEJ6L6gCgtZj6ylTqsb4HHTh3wFH9MCJXp68FcPvqb19RnTl1qMFTDSx3jzs9Hj3P0wAcKsEAvDaZ34QyPZ5JrYmRO7mggMkXVoA1za2aEcWRWW5A6DIA4/6z+0330ezYnLrPXaAOioDDBBmgcAGZzeTzK7j7zRJ2v7YmOslxdyYXjan7OJ7udJns1B7xdJMfNg+2N82hBV0y0eKG3M7Gjc6OwUl5xfNZ/GK0mjNYFzCZsBlr3c2u9an0ML63sbMxVgA38Xa/mlkbL555UVn2EnYnUKHxhXTrNA4vBJ8bseRYDeouX7tMJSaVSNc9iKDyIglFVMA8rImIYwKo6/p0V4KrGoe5GZn57R4twQdgJN7JPvGSLaxzqIChJVrgZSFaJnd6fUWyEippZCRLxPOhkoTR8cLijj6WnVLW8L1GnxWv690H6hBbhxJitXiDPHfYPIDwG7CD1QVuaVjqOnd2ViEvXaJVXI5q+IOxxdPdbF6a6jJx8bVK9pQ5itcictVzOZEG5b5qspwhb8NhDD3voCbMV3e5OFv6HEzKQaLEhrc4zCCegNjBZ+PQMwqKzn9zXtGeWCUjALX0DsZ1b68jlA07fIH34DTkAlCKMdy78l7L+mPVuJxsB3LQ6qEi3sxMTVYn+2vns7TkCcgEuo2XgTsX36mqYCC+LlpsIV5wEl9L1FUxBZm6SHgwOp6OqzsqtzH6Y/Rer1zvPlCHDQTVBTRr3en9xg8mvwE6jIddl9SY3y4AeB12jRED7QHMTfc8Kj+c56BXM/Ll2MBDd2elRzhDk8aM8e2CcsXCZ4qgCXdlok1tWdZGk462zacxvTLRb2pwXN7Zs47Nk9+DlyP1AsHliAcyYqXD/Tg0QRFhhY5lxNKPwxc0Fkc+jR7g3nxhc1p8iF/EHQTEbnkW5ARQ/O0/bq1H6pb+uaEfKP2nuVMRZ5henyL541AlIqO+I2yh1ORS1G+zceqlqS9PpQefedDX4NudoA6xdQAvqAcaZN46DTxNZOVFObF728aHqHfiRFVC6kPmllP1Ws2Ause6UEd23x4qx22gkkgADwHHxsxg7FD5ELXkTFbq39rYfDFX4vyuIRoGAO+gi7zK9DCzvWMyiqP+gWgYhwuqCBQcX1AFl+txVV346oLi2LJCRgBj6RHDooSUXjdiRuDQin66sQ24/uA6B0+anwPurZA9XlwAfBGPqdWpBYDD3yNlhxAGDfxFA2uaCxXXG7WMwnqoZ61ZMfZ4teFOUAe3z1IuFl+3EseQNTAPJMyADzfdAwCFhJF764b56krGyW1Zvz6VZ86lH1uxlcCMfNh1/GO17FSdXYI37ox/fc94LTZHnztwIN3Zm7OVm7LeIMlG77zxXB27Owd150xnmnw7XYFdYzBbnsuu/jjV7ukrp1WsGmgikIABt1V62YNWlCLDuDICYmZqwD7y7CN01+K7LAGbTsk9luegxJQGQIxaW2N5rh/uBaBDAoQmPy0EQXPZImkHlmzE2KbHP4cXDtR7xcuHEZkYTUwy0rabrnUnqMNbtGatg4XKqAtJ7wHm9uva1QxbK1vzhgmW/zhRgFyvXZWqcBwC3VtHPziIlO2ZV2lvyxD16MJtjBhhaCG6abF4qi9JSbSULasz72eZb5ipf96YruZy/WxUC0kxvXs7Nld4k8fHUzK22NqHAw9xaqCJQHxWaiuQVZY6ZK+mZ4mrN7demqSyGc0L+qnFlQVh/npt6EVlnyyrK/YrCPIwOsbIShEAeGlZ2zRqmD6b+tA9y+65TV+NWtywtmrPrk0z9/NeaPG6dVt77gV1KCp+B1t16rF1aBVbDIzSM7gdsGXUP4DYZmWIqhYM89LFg8JEU3yeh5MMLO9BCaoxzBtkRq7sPn6Ey0+pOq/njdfVdNui8Up/rhXLS42Z3oTa1jA0bz+2q0IV2DJLLVo4tgGimkPQQZ2mV7BawB2FgwsZtQB6iG+zopwXDlRw76Wlw7AQwr0bLaA99b3oV+GEwo7pSjzXnxVF6uPZf7c8G/oNK92WE1tUGAJCLzSOyMg+Qv+R2JB9OCduRYAxo6AOrnJYB5H84xYZ2NUP94I6TCDKYmXjLoLeJAi8dUiGQAxhjfxEeXnM+Th+BtnAV67ETxG5UsH+ylloELvyaM7jhsBBCgDs0YyacXzXlUJc9szBjEq7Fo1n2h0wgO7mebvYgEuHGYmFvLsSlRnBrvJqlR3TO8QpIajaM7J16G1fq6lZeHxhdfjFSj4MtxYOz7TkvO6tdcpCaGYOYu2XmWc6eQ/AHEqp1Z9b3zDodbKfXnwWXiZQY1ZzySLGVBuHVo+23JRyyhqsxcOBJ9IIyXGFqRVU+2b120tydTeo49JUqjQWKikcYE4kM1Yir9wDQAfwirH2fZCoYkVSLmiHDo90n8O1WWdyXNYElAfjIHrDc8AW1ivVQ1Qblr4mTeI/nnjL08nns/70bxeiRXB771qmf+6Gd6OGTGtypTzTZzgEwnd+sJPKPcnE407Kx2PPQvzWoGcHmZYR7m2/qn2698P1CoJlo3NghQXR6DOdvB6WyxwjwhxsSOhx8tlBeVZql2xagA1ufrzYwKJvhBMQ8wfL3sHzBwMxd+4Gddh093CQdy7uJspk+ZGMGECpL9ev+w0fuqBxAYh1A5jTDrwzZxjUZaI193K/3tqpHxhoYJopaY7cmYV6gwz3qacCsahcsxFfvUqvVM2qyrLReI6P0/uCM6I7dXs4REcrOmdZtSoJwDWydxlgxMGGurYgHE5PRmZrwCLWDzVO/Sx7WOgAJIKSoR2PudTcr7CKArwBxGFfiIy5U6TdnFQElyyAmp5+wvKHZCQ91/rhGveDOtAq+JHe5OhzRPM4aaAixwoUQNxTa3Yxs7sZ43XIOqJLgRlgDmS+syUAZfvW6wcGGoDYsYimdmdLXwu+n4P3dT3TZQeiZ/sMIuIieagyklzua6R/7p4aTl25lNubZfg+xLY6NB9mazk61T8vPwdB4rP2p2+FA81K1uEM4k3MtVl2fzPPisc9sCLBbW001jAeffXLMwHkEP8G8AYwHZllDICGv+kBapqVTi/1CUAkgLuWeetF+hP3gzqO6aJevYgaVCB6coD+g0mvVcLp6+Bm3cl0LagOAVdrCXZxwTqXyBY7Exuq7fdwxu1gduHta8VktEbisjS5LhxNQ7kSxf5aud0FVt0oazv61L491R4YoqvVWMc4s1WXtY7nbPQDIXq2hrOgDm/nQhHB3gmL9QCZfy2XtMxwf8Ehptfykbp/nVZ3oiE7hrhz/7JAln4vAG+1vlnVHhIptDg7JFQYbRfgDC8qjebxC61OPQCnHp6JKhj3r71f/d9IfWa9z7HzOss3EFs6iwoK4Gnzcj1YACJ84EYugbEkgzmMDcBVp9I5fl1CAt3TK0QHYGkzU93j8a7UkPnpLhdji6Sbx+lW+cfaL67O8iDH1B1rk1d/BvmScTSEEyyWg2zaQaJoLQvOcR2PVcYuvh+WCrhGo1kcYqElgUXl9fOvu3cPMzk/yNAsM7kMIdZQdNL6l41oMoXugr9y4osTFbDCfES7J/L7eon1FCjTGxqAF0rUOtZAnfo/WwqzDc9mKCnDSB/tuNYboA5uyZwMhppwLUu91ganLXAZPQ8ZrQCkDZk8GHFzcCdPnRqf6hBGNzh2v3bqmYlO38mWNhO0MjfbVaNSKBB/332GFqQdyh7INtnl/Qi7zxcjWYJd4bosdZvm0MQeyZY6BzOvR+4cKTFLRtdnlOv1kjrP2D/DMJkr1hMC2vOO4RcGi/vthvZUHB0f6npBgRv67Nc+QM+QuQqX66VvL+my6HdZ04WKTyyuKrakJxcAOc3lipjSdy+/q3ga4a6F9frhrQ9TpWmVor4UuUnu3gB12DAaNiQqwt0dyNlbbgJsGfVlGmeqIQliaFemJ0kGcxu4/h3i5rxitWJLXWPmmHu3sQlLHQPwv9TKRjVQrspBzjM3LbC494VLhq1tkJVm35857PbXs3bY/QpewbV1eN6Qge7Qgb3txDa6Z/k9jj3PqXHF6zkXvr5AuUflJrhfo/UhYXeCKRfqwkMLqdFT+t1b0frhpu8HPjuQsgzLoit2y0399nNfUG1Cc8kCfKU1VgDArSe2EkBaRrLA/VpboFRJL2YS6welybwiV++AOlB8wMrVkwmJ9RxM8boGGborJhK9mRSuBgEw90DPcEWIadM8oxgpCqxZ6lrkNG6pY8veuaY5qSWyLx0sOeWVxedIP9nStr9iiDpxXB2N5thUPevi6ak0iZNbkmoyEHQwUeKti2+pQvKOyMUhoBrvscASgQOp+szqGdbJfGTrI7ToEFtyDcolI947o2257XrITQ8gdlu//dyfSCCW+FpimvqK2FCAtWhVTmDB00BdtBq+4/eMp7qJdT0B8L0D6s6dY/drfaL2tYiQbKDncHLyGs0tDNAJMFebObcaNWC3MYMhuI8NbpauuZ5j/u7gRIdDiKkzUkMUsmeAi9qjCtQhdtCrMvB4vy/WKEH3oOzXlEf0rRu2MD/UP0Sba/I9bOlzct6Mkoo62TcvPwvlkTKKWUS5JrhgjYzxzJUzVHB8QUP3GGk/XtfC7Qb6l5wjchouGB+vPgfpuaA8WXBogaohm5pIW1GejGPKEx0JDsj4hmtdTxJG4oHEFADodqDvHVDHJLgqSxRJBolP6DucnAB1ADpPcLwYYubuYgb+BzuHY+bgLvY4GFD9Z57AIch+bclWG6M8gXw9Eiwe6sTyWLPGH/Lw4JxeL1aAaqHsF2oJ61kTXJavT58QHa+ax/GM5WITitHhC4dFV2zQM7ilas2ppbIBU2cZD04anG492PT2McQ3ZRSv5NX9T1lweL3gk56Lz6tj81O/oc+wpqaeI4AuWNZA45NR1Qlk16IEnx6ZwJKXZXgWBRj10qPoadeOa7wD6sDdVq0aUQWmAnl9s77DSc8BZvYaAJxzfPho2axaAgRqm8Iy56Dbyg7FSGmT4/8e6hCiVQBmSPgwIi8GvDvahOgBcNyh3JkNB5W0qSMrjeMZi47kOejDtBZ65o/jVu/kmrFnivE9Dsd+4o0YH5lXHfNqcj3BulE0oSj13tQ7JY6ozJNlaPt723XLHVYOkMAaKdXklTnFoZ1jZA6VOCLcdPbpoRX6gPm5Z9k9Cmwhhi5yvqLxJxp1ryNpAlZCK/ptZxv2g7qL7IazCuD05Ng01EStX9R4fJeew0zvNbDOwTIHN2tZLmQNC2IVLh/jR+By4gTNahIKV5R4cbU+UKDJkd3kL7QKUd+OfC9Ta9ipyNJ2BptvyZJUmd0Rat3o0XEGdfW5TNi1BtUdn7M9Z/ZQ2SfLOv7coOkPDj/weJWdUpamvzJdWTyMuJUQf9dhZQdfzhPcr9GC7IOmL24eLzK804uN06zJqa1rG49vVPQlRsZlxpptpH2rrrUX1MFiBcCDuDIrgB1AHfjq4gXqAObw7MalwuASbtbly8OWOTdVgTD5Bp+mUjH5MGq/jmEyWtowUx8oiCgR9lzrZFDnptJnVsrHC221axe21D3QQt/8sY5Xg7uWwaBVG43edhSv2pj8YiFxSK8+vPIhNXiqgTrg9HLNGWXp1zv3brlOrMXuts6l1hOEEiBhp9L0SrfFx2k8jQB9cLfi3sgECa1yhB7dE1CHTQlVEgDqMvNn/vxwTdNY3Dnffsugqi7TY5R3NlkCSRCI44P7CrQqGM8QZlCHZc6vYE47VBiMv1w1Cw1iMlrDFT2YrBiWul5wvwL8OnRQyXNSbcqcOV4BpcKaldEF6r5pVZLqIlu2f/+4zBnIXvUCDJlraw7g0c+PJrhU9cjzvqfvU2z7eq712jUAdHlG5aGlR5j+R/Yre40+Nsg3NfBCeIBmxbtvbZgr1QyoQzvYlwZtZ5oyG/ptZZv2ThoAHGg8ZrGFJ1eyZQvWNrNAiK1GCiTC7QkOOD2upFivAeEuarTimbn5U7t2mJ7E7BhcrhC3KReDutOls1GrQTz24d2MyZxB3Z6WIXoYrtt581y/GKxcWK5qq169sKWuV/Po88cvML+vF6JGzFNHWKtx0FeUnQJvmmXPfvddtvAzeTk8Bu+9F+aJRFhIHMbm9WfCjQWmfiPB4nDr4rP3w72uljmsOhoA8FppKK/rlZX9R6mvze9uVhUoMKcAcc0XNlexd9pzqs2oprjs9D5Xsl9Tb5aXL4ddlShcn4NriObPb44qAUCqbVuiWsxl9fau6AdUrIAOZbFQo7VCLqKs3Her3MgeO0yuV69IlVEV4u5KxmTOZdGOM2lxU86kpBH6soz0LjK5Tr+F5lq5olSbS7VRlwbR54/jIJGx3AdxkHFymVse0/TAAwzmThAtZMqOdSuItm1jQvChTPEyhQj8l2++ScSVN5wsieZV/cXhCGuInv4jqLzw+MJUdUZVFbMHdn+Q+S497F4rWLsV7VQfvRAQr2cOgngNrGo5R+ZUAB0xdZoMIt3qJSeVNPRiAoCI9nKMyGHovnjI315LXSR4GcSWtVz8plwIwI4/XKnA1CYKqhCAQ730DGaBHeLn5o/81d26iIk5rYgL9BigU0rJ2ZNVGRR815LLtBmRJ1s5L9bLQncC1D36qK6DIB6LwNfP5Behs2Vz0b0DeA4mPxx9/vZvoCXsLh/ObnNl0YqTvuYZnce6zfMwZ6l//AFRtyZEC0YRbV9AtHc90adci/lvX3JNYwZ8OxjUDRzIwG9hmI4IXoE4jd2tz0U5pf/f3pnHSVVd278YZHAARSOiCKgoiDLJjAwtIKAIEgQ1DuCEYBQVcTYoBI1GA4JDcMABxygqKoqCqEGJCKKAGoHnU4iJwYh5JPgM/JK8d37re6uL17bdte/t7uq+t/r8UZ/mQ1Xduvecfc9dZ++11sbrLowiFA8xXsV7zvJd2j1F9cSrrDFBPALxvrJ+z/9O+M1p2LEixjKgLlNyzXyXzcWijxcF74c9Hp9DSdt/ev+KW5NyuLZUHqjjIuh3SsYOqwRKmZRS8Z+LcoEsuNiH5BLUZXq17qnfGXhs2ji3upRbS5oLdYM4WgbES7poPCIaP285ai93iJSUvk1YxS9eoe4bdZR44uCUGyoz4VAdJURrOE0gfH4rLXrl4b9GuadL+Cz+URlic6jrzPZ7reXPt+3Pzp3RL907+t4b0nFMhw2yzzOVsZs9WeruO5379D3nPvrAx2sJ44ntyQPLlOU05va4WceZmS5Ut5aLv/U7uXgfwBm1cXwuzsMfs3zrJbY9k1+Y7DpN6/Q9IAZtoM4FdVyNsTUieSxS0k2KZ2HlgjoeErSLaqDm8E0KgR1luSjA7m3trltIlXfucXbWIUpWKfPZJ6c7d5k4c7T3AnT6HXsKde+FR6fc3H4qnVOSjjKuKvk1HZdy27t3MR8GfiEr30JW4vjp3prWMeWmHadYfkKlR2vuftLXtZHy9Q+N6lTpRmbaS9PcwdfIzLuc4DD4/vHqvfypwBx9mEu6fnizDysTT3Z+6jjnXn0xXY7N9tt0uGkmwdZBAoWbNqV75FYhCK6QccpyvZbnV+b371xypzt8srr+GPPGw3WfifuEFmdYx6uo98lEFjdmrqhj++PkYH0z4gxwR3Yuk13GMinDm2xyuVwsQqwvxCrl2jCfjcNnKhfUMYCUMOGmkW1rK5+YTMZOGYVQA0LZdhd9F5+4qADDeqBxPI4LoEP5Zy3sIQIi1DXF/Th6YNHc/TTI8wBeaxyLvq+2aR1Vul1L2b26lq+rcn4Vw2cek3KzEKs8p5JjtrkTuPny8F1cC/h3Q9JKsap8ReW9lHiuxBxirZdkrKveslmvn/FRNw13uzwVrfZoJ57o3FwBvwnnCwje4Nw117gAPPJbCKkQYnCMPAF6dPp4+SNlN42YaHFVCxfWJqLvrX3djMXx8a8ceudQV+O8GmaW0RoD/37VrhvFx5/MK3MLTxK+XcvrWrra42qHytRRLah9fm3XeVpnM/bjMu9Vs2izqx00yLl9CsFZA2UFJk2yF1IWFLJ6jeUVR/mVHXYUgJHts6/NTXOOKLmSoatCPlFcgmPneaj0vLH1Aa7rGI1L1Azpnde4cSNquPlt1HLKg7rKv9+GDnU91Xv3nU7Ksmb6E5d2H3y+zC05uq4bOkSnyeapikFd+ynt3YQnJ5TvPBB7zH/WuelaXyxQS7buZYCafpM1Ktv1P/KIc6ukpEV8crM+v1Cg8f3X0mXeTwTmHtX75wvw9e+ftvNBSbx8efmupQrnA24chrzZOkjMWzXPHXqduv6EPE/Kr3jkhf18Lj+30/pC1j+U2nL5W/7YlQv6yNLB0SVDF3Vu4YVmMnthuKRxmNvKf8hkbnh4avi9UYbFzLeO/sJ9sRYEFlt4eWTUAGIVAeoAh6hc8aDrrRJNlHKwdb758r64jK3UOurLlhojCxwUnROBuuuGptx5ffS9KlJTmjGVL3NU0nUMHOiaq5y6rV1DexN004VuvLiTN6pcGyhCq3hcsMGgdFKu81BHFLdEQokJJzknNXbW9WKObHfWSVAxXRQM69pbtXJuy+fOXTIq3RNZY+cWzklz9E7qkRZjLJ0n4LfYuR1bVNLVOVSRRYx5Lda1Fr5PF4lsJfGo5qxr/7jW7XnxnvZYhzy/8l4nbaB2/emukTprlPc3/fdzD/AAY2T9AWe9fimv2QjxNOLXI1yTSU0S1bqw6kAdWZuxMvRtqVo1/VPxgTtCXAxKntlECZkuFYA6+G/lBXUAFAEPd7hKwYBFwGaESa82n5UNxLn9a7rn+tSOBqb1IF3SZ1c3CgNi71VXufebSn8rD6jjupNhHSPBj3WvnHe8G3hayq3eb5fYZFXLrYKVctt99ZnoFH3N0rPrpM3l5v+0N5esT2TgNijzVhJPD/DICy9N1ij+LnzBzv6vXy9KSlvnCgRk+Y0YZrYzbZdKWvfq/7R+pF6wGZViXNZQMoeDZw72638ePv/INN+26LbAYzFsv2JoBPgVJiVDl7mPKvchUzxYECEApAB06jcZlGMpfWbjssFR6SMTweM72BwZ6yHG+yy4/D4+dHOV+cvDgK6Qa1KG9PYj5V+GihIz5jBjy2eUBf2mVR13mLJ8rmdPP76VGV/idT3Urp6beKLG/paLTVDzZZs67mD4dDGaJ+wlsJkocwyTef+rMmph1PJk2373ht3DGbBFN5mFDzu3Rhm4bPcCoO7un8mAXS8LpEFJeUL+m0MlApsyxbleyirAz4MKAlePtc86Ro7jiwfcPpfu455f/fz35qSs3oJRrSXKHAchxgXOVVgPvlyehz927rJ38OtQOIcZ46j9kMMcszI+U7Wgjt3oYO2M2qlx+FkD0yVVBBQoYktbvDJdJSjbkmELCy5K+hxlk7EihCPWqKbGwqGDTHO19YhD3aG0m+olVWKUcVcGqJ980uKUAQp93SEeBrE9ltr0DToh5R5S/12TqiDlJ1nYcyWqiFNLtzfWveEaTmgYahH+wTywhkyWVcmbKoMuUzeDbDGLjdEUceDunGV3m4BG8OQT6fXH4ukBFN9+Lu3TaPH0brlFvy07lYFqhThH5dvfq3RM6fYDZQQXLnDuPp0jGUKyj1Qs4D1WAchDDQi/rmhXiZtevslhQxPlXkBlito0yndy+VkyOSPvGRmb88nltVbnYwPc73vrvlI958jkzVwyM7EAv2pBHQ9MgB2ACu+6AWrBBb+ulv4N2Cvpgcoi1lCL/IESV5RH/QqPTo3LAx4dXSqqYHFM3I2lstARKs+tbS/SfRSRih5slw4v5Got0MMpyUApSeeuTE9b9XD9Uyd1cLF4kOptfJLm9v5Wuh9ixikt846ZjD9ZrkfUwQARRDZQh3fd8/c4d/319vWjal38UnojavH0HrvVuY36/K9kJ2PFThfZ/vzlP9KZcEAmpV3Oa5iUd5Okxn9CStGP3kwDvTXvOnfHzCqjiyxYs8A1ntR45zV1nNrRXfWMfEitayzy/vTF04NuE1G+k6vPYn2RIcSHVe/m6lz8cXOXqWNsN23Z5GqNrRXMd3GvRMq0dI3gvZfW6h6PEM9x+WzVgzoGDYFEPZ0KpVCyQAAtSkAl2QFkQF1jfYaFL0rGqOhnsTc4olFarJFwAnOlBdPKle6mTjXdFDzPBAJCj71UlSu61nXdR/mxrrS50r3zlmgFvSl7Q20wrEx2dG/qDtZCFvgJxsxo+/KnL3dtrteGL+oCi63IS/PTJsOWafZTtwsoqfSq7Kb5O2w4v95o958GSGPb9I26VpBdy3b+rHVYonwo0KbM9vfmC+DI+eOjx1zefkXaMPlhKW4t8REtGk84wQXG71HHz/g8II7WSxwXLlpUM2FK61GBYEVfQ+Z4lF4zoM63CMstqMrVHIY9LnGamevi3UOKvldh5ucVfN9Z1xkPUMdD5AK15DpQgglUaixcgLz9JKIo/oAhiwDvDlAXBVgUfaixQFLq3V2vyy7LGy8pa7LL/b4A9YZ96rjWUlO6UUeHB3XK6u1ov7drLb7W1rZSDcYMNJR7XCr5pg11vuJ8Xdkt5e7tr6yqpRIXDeG5nil3DNy7GAqF4HG1uLpF9BY9gK+Nv1eZ8mQ7VrscIDWrBBWoWq35JKO2SZn+ML10rzxD46/1Bk6cBerukk8e2TirAkHWkfLsddfZ91IbgWH89PiLl96ee6r94bQ0b7kCfDibXdnM3fnGnW6vi/dyyz6VxYs1dkXeR/kaF6NfYgy7C3rbJo0YH2XM/WfTgBWebpvJbX7gk8jcA/SgEoQVVMRtTOMB6rjRM+2/sBZhZ414ARFFcVNiAAGZtaFaWJUBCp0tKgrqyPBlju/96KLFwNlnu76yvVgowBBkDsJmSpVdOFuZulva63sV8DCJ240Uu/M59ljXVJk3RCpm6VWbqNGam/mHq9ML2a0ID+bK+uyA6QPciXedGO3c2rUTUJOaFcBmxenPzhGHbZUNasmoTZ0qyxcJGrAwsXh6v7jIuVkqk1r0DkDfYm1YqVZYWUXWx3Va+xBSWKbtsrRJZwrV/eI18fC+Unl3gwDpqyotzdR50dO6scqo8PPg6bEeRth0vbfxvYBfd+CVB/6gz2u22KDEeei14T3tKiPOvFAivzN0xWMI0Aansyg3tDLiLNe/Ee2BnsvFngXloBYqQXR07pk7lLnTAn6IMnXstosuMuW1NCFrAXDcTztWFrIIC1iuJyMRxxcgm6nuEpOGKXQoA1kPy8z7AoBLj0q5QWSDLpYSM5exVN2PrWz2Y/ITPEOmw+7as7LPkUqEW7r9yB2E6pXMeEzHjoWXbF3oLAr3NSXH91517kVx5bLFKZkxKgTPaJNidZIA9Dwj4cVtE236ByKJt55JWzdZIgmOu3aF1jsBUYv/eIcA4LY/pfl/2eYrswH+WOXbe/RZhB3QW2ZpXMggYsi87HnnvvxEG+SPBfTEdz3lFLukW+w38ROkl2aU2Dn53pNDOfpHOWZ5P1shvogxvX/KOzb5+n3UsGRo84lHGR9Qx80A76ShTgkBAztWSqzF+6+yOPJ/ZTUfZqFFlMExrIXW36Alxsf2LkcFFiVBFiiKYELlqnYCDxsa6LBW5sKPfdnvTXVnGSTQ/VQvHcJSZ+pBP1kK2ct66LO/EaiJ8bizq77uOZUcw5wjKnl8EV+411bJI0Z4TEKGGSp9Wpl7ukIskJr1HG02Uc9bdiZrtV5de619zlQf/v5luk1ZtmPCrxvaSb1sP0q7BGQbC9a3iQKfS6TULd7ejyw7LyxXAHr87pO6/pm322NAr9vRWp+X6PoLf3/eewK6YeZFnwGgN5jQIHZ9X29/7XZHmzPI8mGvxX8u2dk9YrHm+TUDjh3znw/zWfYHR8gbONIg4clEX1ck/ZQgejSXEaiyd3coc5f5PcpDHbSbPbVPNEDBQskiPHqAFLYSZsAd8lm6ss2/yOQXi4P18ACBOgs0FH1AiQv0cEFNd1lP7erx+cpFDFX3Y6oc9542LV1Ga2p5+BsCCXdyL9dZAH0D7fFiWnrNxMnmu3/lWpwqMcfu9W0eLJuGOaJZXDPG5qhRRn3nxTTXzFoTWDco01KutbLUnfd37ludhyWS4Dc7S+H6mY6rXsnmnI0fpuyjgKUl6mAMHleZ+H6Vi62SLsB2vsaLMbDuoRZakwHMlG3JhpLhBUTDdw4RQ9kMjM3fts6tjO+TAd5jwh7Bw90bECcbqEWJITJ0GdHE5fO0sSlj/MTpe2V7qOfywmkkTiYN3ghZNZSwRbNqcE+wPCFTF1X9irAiw6ULsfjEaaJidS56CK3VvHQ5W3MQhixe5OG3pe3u7nB1ONh+uLwJcxlH1fXYeihfdnRNd3d/zY3l46j7Z4586QarjZsJEOIwnuLITe2Uch810/neROnxf0uPIbJYq5VVCyOSoDLwlVSih4WISXh6m9eH4+kBviipslnNNn7w9G6V9cmCB+w1jTXvLmUrUb2GAaArxb07e5C9AeY+/qNKsAA167iMwX9tdK7Tgc5R2v2rOHsr9XeWPP6G6ZoRZMCRzgC9Ij1vyYzsftHu4cvolRh3za9qHjzgz3zgTL82VeK4V/VzYP4H813fW/s62uBV9blUxO/HD9SxC0SVCrmZ0gDgbVepYjPlOhaIJrIiwSE+SukPYAGXhNIfCjBr4apGQV2mQFLGYtRxNdySblJXRmnXJh7ejfrez8WvM+0Y/BxEuz8V05sa1XVtBbZ3DJLa0cokjRvqBsmbbiWbqCQ0m8f6qNMRaU7setmPcH3fSrH6D5Utd3zj3L+/+z+gR3aMcibZMmscoHpg+muBL9YMhAXw0ObfbfP0Jp+bth2xqAZkrec9le76YYmPONflyiqeKeBh8f/gDNMi7ZhW9lrJBkD+XSa4B4DCEfytuIJ48FHWZYwp387VdSx63Lk/fJhut/bu0rQYo3nznecaxyxdZv2DOI9vXj7xq8q0tlfDdTcyZzfGYxTtoVEZF8LurpkAHSVYFjiydYA8wB6LKgtv/egZoqBMCECkHdgK7Z4r41ry+TdU5ntbWc9u+KBZZb6iD1WVwNe3Trn2Zyhb17ObB9cVGSPKTsGNe7hPiCydynHLO2geBOoS49NIlh6BgJUd/laA4lZ9dsP7Kj8qe/R3ZeFKA3Zw1ARu3YvP2iAJ1Ta2Iw8K2Flmxqxbr+jztAdD3JVtnjnuMvlmYhNk8fR+I97bF+LTjRtnr2Hw9ABYgC1LKIKR8jIBZcv3jvUZOszj2nAXzQQj7qCEyzpLlQV/vitOd+59lWQnTAj4yw++82BgIxHntRcri6T6k8V5XJNwbnguTnp6UmKtTDJjHD9Qh0Sfcit9YFkcMOLMCBsombIDB+RRMrF24EXfZwHKHCdmjvlJCPgSz3HoUDfi+JR7Vvy6SNw6qe6uVsnviu4+W1dhc6+Nyor9arke4tLt6H2QfW+oW8G4ETXc/MOUBU/C/UC2a4D4sO9IoWnRLlC4X36agMTi/8s8/c8/nfvntnQ3hu9ULvz20/QYAUJYG2j7ZQEaspmPP+LcJaNsnt4iAbW1b+o8lMGyqgLw9P7yuXrEqqxqcSB7anOL8bHlJ8haiZJ1hbjJxc2Mi/8G6l+sVx5U+dcaA0QSzz6t9mvKQloA9HR16lmsDCRlbWX4sDC5Z6mUyBW5kangYwHoorY7i/P1+HMLzw9cumGpS6kNJh0lkiyWiR+o4yaFj9FIJHw4cCwctMvpo10sai44G013t/lCxRcu+C2H7Jsun1TwQlBtjycw8LL4TQPU1zXIrIYthytLtPGwlGsnAIKS1ixP+fmy71OVJjufnHJrOgmkWaBnwb3udXHTCtS6rdR2fHEbc4AnTe6f+7VtOk72bYbsdvg8maXSruV//qX1ZbVzr0t0cLM+++Ufs68NlDNXiaMGAAoDvrZ+oXVLgq5sYwngg6P2qTJdVgaS+4uN7uuyaeFcrOOSVZyrFmlWSRf6xEsCoWHWRrJ/v1cG9Nzj7I3DLy9Jl3R13IJbC9wFj8pgPm5xVex8IMvXGV8nb5SQcR/vOJ0fgD4jmojaHSVO12E/LKriJmQhpkxKuZSdNFm53fTvvZXSz2TxrNZHRRdddqIcq45e1mJYFdeb5N9UNmCIsnUP0jR+tpqnh82ePnKLuHUpdx7fu0SLf5LHoKrPXZys2W1kS4IHoKWeZH5kYdFNvLvVTaUiTQKXjvElg/+MMkRksywft6D0+Wi4uGIDuVm8s0FtCzl6yuCRySOjR2aPDF9mfuk28XVIM2NAz4cCalYLQjhqvxTwel4CCEtJDjibpbLybAFbK/vHOrd4Ydp/z+pPCz+Z/rRw30pqzVg0vjEz/lZcRcvQGbUtTgMfvue2Xnmp2//y/WMpjii+7jS8uGHwYOevX5PCZ7nyYazgVI6dO9bVu6Beokuw8QV1mVZgLHSUD/bSqY4Y4VxXSf4P38tufVQUXLDD7dUyrexKQqmpqkFClN9XmWdzkz3dUeLWbaOUZz1AMvOiz+04sqHrKW7deuw0LNJ3lHOqTp/VuG1u3MC1Y/xb7mJnS8V7WtKlRlA2dwUFyXlwwaVdp/v4pB42qAPYYqgLSLHAz+nifX0tIAewKXVDIk4eQG+a+q2uFfl/zk02R+26s517Wlw6SyRBuRORxJTz7ZIuIol3Cw2CrfsFUPeZ1KyAVeueZDMW9LIVYLSyf7RzXKms6RuySsm2gQN4Y/tyn8qtlvdfjO5XvMp2u3A3N3qOxjpG5+XPpfIAZpzFPGHiIJ6gjpuJnqxN1LaIjByLUnt5Ie0h1VvNwgyeVVIouuBwjEb6Hrtyf6NW/JzrATJRBP2pyrwFTvVhs3Uimz9UkHI/BmDQ8sh6APu5++HcHXqo66ay64ouoitY5H2AdNcm7ihZymxGbGRlZeI03gAOSnlwyqz4ouyH+vJuKVSzXQPX/2OVM+HpWS2/2Fze+FOZGatUG4AU2amgtkV1i/oWFW7mvODoUSZG1Zqt/Mu5caylrzl3Rj/bSy4jkhglTp81Nwgp/qKWYMqIZx0vMmqIJN5cZIMvroVr4tosuxxi8TcSVFACt841Zu/7dmGVB6DiGBtJV8JW/AO+om5Qyhb1CgEcLW4onwLo6hb+n0XSLbrwswtHXBHjNkhxDO7Q5yQwtr1TB9f5Jyn34ZEa53VS8lkPXt4ngzqiuztJhrKzD9f3MDStqPipDsdRpm2KuHHTANNhyq7iY13845S78SiZP9MMPiljBNjvr43ZR2/ZViJs9vCme0sxaBlcw9GdrCzVQtmOULK1FKL3CKDgwVYqUCsEer9VX9W3BBQnintnbSPXFq4AAB73SURBVFQwEP5S4Mtquce9UiDBARYlVicJsnjHq7qxRnxki6YCNQUrlcckALFEEmQdyT6SheR72caLeNwom5jA10/fS0qs6Twpw+03ab9ElIuTNK5JOtdev+zlet7c09E6LknnzbnGF9Sx4LZU+xo53rvPRU4+sYv86mqnwRk8kTCgIQMcJv1E3SnUU/YtPRQStLgk6lxly7D8gF3cUAG7gAMZVjShh8O2tnu43hJbrCWb6svj4e5JmQy/cFBNN1jl61CejcqcrOlY2/U5qXBzY4GNON0ngJTzVZ5cqlZUlCCz3fts9qapRHiHrEywCsl2HetlIkzpk16qVseFX6ly8IY4fWHEBFQE/kuii4zVD6Xb7V+Jo/c3ZfcEUIueEyViSsVZy7+FGyBoKO/81gZ1HJ8s5ZwbbZoKSuGnlFH7ldqkWTHBRhueYBiRBJm8b3TdVteLOMVZkXPpfGNnN+6RcYnmViXq+RGzONj70r0DbmX3X8htI2bnZp1PuAdIVVwUCwwmwdiQYHCJ4ShiCR78YbISmYUfJWAmy5cgboc1cbF8X4v+UGWN5hQoEwSQDgu8Vdp6UfYmg6XG3H6gjEwhxVdFzCXlN99+2y05IOUGniIeXU95OlpUBAGdHX0PCexO1nD/rF2brPHNtLu6T5kyC3xlyn5Ws3vmGpBCD1Vli81NCKCLThKAMCtO6IoDUMumZgXo/UMZrJvlY7dYYBGPt2z3C9eNwe8jAmFW2ZxS9avKFqL4t0QlZPLWvyPhgzbN1nHhMyOSsOykyOIBQD+QBYzF07PGsgrep/xWe1ztwN4CfpU531Vwjv6cclsiplUcoC6J9jbxB3UNC0HdyJ7i1OnfRyoLZC3sRRdHdu7NRSAnKZkUpV9SFwk9fLd37ui6qJy6qq3Ge5keVmGAHVk9cfHg5J2PGpaHrfWASeoYlfe8FcN/ULa6r3h06ylZh+nmoQf3WGXoZravmfZNK+85VPb3KTcuV5Ydk2CL9B+l7EdXBpq3h+k6AU9vvTKGt92WffwAoIzxq1LfrpWgIFv8M3d3XauypwyFWZv+/Q9l87amwd5/b/r+d8lQ/u55KUr1N4xIYqNAZRiRxK8FKr9WSdfi6bHJvlbnukrcOzz4sl0Xc4QdFSIJq6Rb2bEU4vcov6KA5KGeL/1AE3fPh5inXF/TAVcckEi/uviCOiZVGYmgbHr+Cc71PiSdtSPrtkZS/TBggc9QBmis79SVMjNh3I5cB21Oji/3/HX71Hb9VYbdcUgENSwZhWOPcFcOSblJEl1465kSdqIqJ25t09J1V4Zuqbh0ZqeAwvh/q3tdN2hYYdk1Botl5LijhLdJIOVomSpbZX1AyrY/22U/QAqbh/clUrBACiVKBEBkv6ySLiBmzv3OPaDSpyUmANS9LIB0jlSipW04KddStn1CgoqPfyc6iviCVpkUEIyiFy6yBb4oEdOf1gJfXDedJJ7U9VGKznZcRCUPSVBBP9skxpvOGfPZoXcM9X51CZ2/iog7Sq/LP9NmK2FjEG9Qx2KeUbuyoAPoDlBpzyopFF1w2OHSnYJMHS7rCZugRJ6v5u1idZmYCJDAONrKrmTmS/OKLcqYESn3yoEe2H1v7vXQ33pgY9dJbb3WdZK/HJkQC+CoLLulVR3X5UypXfeWkjypm5reiqGvZCtilSjJymN58tEqG9TB3USY86LoGYylJZK4Q5tD/OQsNSul7UUCf4gJrLgH9H0ioDZd4M5alyj70iKNsua36j7xDwHX4v1uOQZrHCKJtWr5FaaTxM8FAJ+XotcqkxI79LGlk4QlkuB3P9GGHEV7gtfcpKsgzZiyYq6avz/87uFu/gfz7XszZuMUb1BHmQHFaqem8kZS6eG2iTZ/qPjiTNPp5rupFDEocZOT2JuS0qk8BceplHoDdiX4VYXNrOrBvK1jI9dHAoDVBwqIWArGmN1QOZkzARD67B4nsLtOJsOmWKBQILTtqL3dEIHAN1soY2plYuI6jvArsR15X2U/uilYmadrxiirJQ8163q/knCBz8FTs+gcmY4LVumVMUQkQcsveHpWzFP2xXrFsloiM8cYfPhm6WpWLFWwVgHozVCWDKWu1VkELua8O9PWLxbdAZ9AMnrw9KzrAqwCQBG3xDWuQp5XUh/sSR/3OJz/gOkD3OgHRydOBR1vUMeNh4km5G5L9VbaQpPxqCNTZy1cIW/0OARc7M8Bfl2jhm6YerzSksrMhhSdP5Hdt3Xbz3UXsX8VWVYrO5LP86Yen6sbS7WqcnZQcrW6DmQU3+oa8bPja7ipfIcHclLHiHsW0EEDeUsQwtg8KH+0G1X6tK6XEuW74unh0WZlPKN0XMB65c/KlllqVuYJle5vBVatjQvZLrKEj0mhatkFYc0yT+MwVtnH7/7+/X63f1e2s+h9Bv9wg8pLiCSsLC7tzv4mRa/FPyQ7CaBdvyYvKBRTF0x1NcdKZS7ivBlTVsz59+OPNwrnCCuTTMswfAuTNPfxH+QWLdI2JlZbmtJAHWo4esWy0/U3VeXOt7IhXzWs6zqq/PdZj0a2OW7ROVR2ZIOEACcqO0WWysy85Nvc8iC/6CJ3n8YA1eqW3lK5WubCjB/UhCtOdzMHpNyIQRo3urBYHKw4jx0UDMqDZOAsb8ooZT9A3V/VmxWQYoE6snlhOy5cdVXa+oTKgsU7wx/u1wJglvCB0ugbKi2zsbWybzgFoGalZF0SUKPtGe3PaIM2e5rOUdk9+mlniwHiB/HHWmUKnxGvLtt1EX8o35/DfsboUBHnuCs8t4LbCnY+3CnH+mdIblWncRnf1V+s3jnvSSvBVu5Dviw3MQTdY8STsUi/pS00lGxoQ1WvXrIfbmUZuzh8R1m2jS0bu64Cdt+I3xVJ5KJWRJgZ91EJ8ZXDxCMbXE12y3rIb+/byxWol+sVw2q6Hf1kOhsmQ8c9oEzNr/sVdunoKJFRgjlNwQJPGfVjceQg9FscNTouIBAI00uY9mCfvqeuB/qOxacjm7dMHDWrpBu14wIiiQkT1M1BYCnbvfqaxByrlVHDH84CoFPHpUufFk+PDCgWJatl0nyfuIXfCeAC9P713+p3+6/vnw/XBf/whXtt8QdxOltAPEypOg7rk3EOEOV7/7K3azKpSeLKcHEBSEk9j3MfPtedfr/WiQTEadFzjD+oYxe7uwBZCwECi6Bb0uKcEUrAzUtyxiJhgfW9G0HZlhVSLo8YmXJftlTIWdmGYhm7bQNbuWMFCmdik0L7o3z2sVN24+VmKdfr1Jru0d663jBlvMx4KUvzVkcBuhNSbmsD3TNWSS0JMdW5szhq4p3RHJ64Kc3CBcA3WN0L6HcKZSPbtbGmnHeeyrnP2rQO1pxfqDPEgw/YoG6DyptPPSHrj7PstWqOQBKZrzCl4lat1CJNPL1L1B4sGwAlkwn4/U+NgbUBAuwDfl+Vsrckoci3AscZoPdH/fsugWs+Z63BUbKlSYi/wnO84YUbHK+kPeD9+ZY9s5jUOY8/qENGDx+OEpzKSiZJt/ii97r8olrt7Vzfvv6GrMpF9Jln3PwWKTdA3LBtx6hTSBh/tcxcwqVSmezaobXcifKywwsv8RmoonPBZuOBB9z2g5u7a4/b2/U6S4KI9trEvCq1oZWZyXDo7r7OrepYy3XS+G5v2iQ/xodsUuPGaYPgIeJpwaujZKlrDegYgAxEDpSl4ZrRaWax7I4sUMd4z1b/0lkqD4bh6eE5B6fNun+wSPn9++E6LnD+XwusAtis0ic8PbhvKMktkQIA9KnHbesVLFQe13Xhk2e5CVDSfVfjfMZphf1uldH7Tvy6b3X+xc9nlsrP9Jy9UNw+a7wS9P72f253rX7Wyl34+IWO0lw+XZu/lpKB39XPXu1uXijRUYLilHONP6jTwy6wNQHUUQaxFrXi75Opw9+OS7W4KwmbvKQFG4Tw1Yft7XqKI7btCPEcLdVh8blU1uqO/unOExsa5ImA4iXZX6hzyox2NVwrgbl7C3RdF4kHF7bcyhjJ6mNht5QrGKUMXVuBhHxqtQag2UXm4YAE+tU+IA+4d5Th+usm8dZelShAIorZ6t96s8qY905xbuZMOyMP6Htd34WaYYFmukJ8LqB2mErgVqZ/oNYnOi6E4f8ikli1zAagZNRo4YVK1fLnxPLlfvHk4L9ZojAA6IYP05k9C9QhqNiq8QZgFx+D//13IdCT6vZ9ZQp7yE/0Y5W1Kf3n2Xra7MpmAc+q9c/UXSTPrs1fz/eB3brN69yPJv7IdftFt8SV3eMP6mroFFFANolYiiqa5emozAXEYX8jVv18q7xIKbb/aTUCvpzpPVYU2PEAll3CQrUU6zgm5R7qvpdzrbXAYlJNC7iklBvxMkMA0L69u0sWJa10LZeJP7elvVrhWZ5pxYGuyl2vH5Vyx6i0vQlBkcXPSvI9AFiVuXXwQkB1yy1p496HHxLAUwz8TYBqgMq01uZNiuJA+NBTx7BAHZlBxAQIK6yMWqbjgrigWTefmBkjJnj8EXu+iJNXlCUDBPK9bJtaYueDxWlRmMWlnAGXEJGEytvWRpluGl+sl0jimexjQFzDXe6urGoegrqMaKLFVYqbJN9H/tzN5yBZuoz69ZWPtO4kaMzMi6vyi6FNGFm6vfXC1d1agIq/D9cG02LAYXW2xohTUAqErRSw63q6yowD5UEY1a5GGYltZx3jzhKQ6S117MZ967tPydyR1bEeZlU5DsTfyJFuk9rdnSO+XFvxBE9RufRPXQVOyRpZQoCisQ1/St95tndt11Utw7a3UYYuzteeq3HnmhFTLV2aBnoWl4zzwLMSM2PijmxxaRlj5gMzY3qYWiKJKB0XoB5gT4KYAICabWwA6e/q2uAUWhk1fDwRilg8vYxI4gPFkGXoDI8RLt8ynUcYNevLGs9zZVBsZQpzFQ85PC4lWKwu+tzaJ/hb5c/GHF5rdb82BDK1zq/l2lzfxmfqKjwY2NHOm6MMjbynrEWtJMDH7hZQRwmXXa+/EeIB5PUQ3Ny9vesqUPOcMm+BujnK/PJZlcbe6t/IdVama2yflLurbU23gU0AHl1xm2c95L7as67rJgB219Epd538+/7URmVFHpgW+bykjYruiwvUz3WMrEu29zk6v0quuZy7Ncr2Bp0OFD8ndJNKdJJzpxWkVZ2UGeHnAZiZE/5ipYKlirV2ROm4gEhipXb/U6faJV2yXltU+oQvaFmJHCNg/4XAKqXVbGMIECbzuESiDiszDLCFezhlio+xwjHF2qTD1A7OW5yUXYQQu/W52P1Cm7gWVyczIxuPB3y2BYid5LnK0JXVqw5Qd7wW67PVticPd49xvzmynp/KaQCdk4fUcrcMVCi228cuhxV/sNGB4tA6bqa4dh2U+ZrSOeX+UV9giWyBxYHKJXgoemxd59Z+vdyQkbXdki66zlECYWOHRAdzXLuyStuap9x48QqnYCwsPl5srrOyxrO8v7O/vOlq1UorYO+5J126pRy7SYDvFUQRKjei4gTwPYNFh0r71tpBSXeVWn6RUbOqCWFFElwnxsBfiPsGt8867vW6HkQSnG+2MUI9/qhKv4BLayMF6FukY2K9Ut5xz6Pv3//W/a7O+Dqu//T+7l/FLWDy6Dqr65xjOHzWQ7qnEziX8Qd1b4vHQUllF51qK3GOLA5M8YUPoKByV8DzSOAE5f0587BUZuEUZZxG/aSm2zZMDy+rYXjxOebBJLPXL1vXVkUy5a6WT9tvsE5pJMPjOAC7Zs3c4Wp7tq69wGbUrFzRa1W58LPhrV1fla2vB9BRZovD9SX1vgpUsAJAvKZJYED5Fj82xBZ0m/izSpl/U49VcR9NviZr1Fb5w4Xh6aFQDSOSIPtHNm+ROHpvP5Ud1EURSdBhZKUAKBsLS6wEmNwilSsiCQvYJjUOynDe2F3AuYJn95e//8U/W8owhnF+tp1y7ykuaZ0kMuMZf1C34+u0L9kYlUH23y2tLLN2l5kHIQ/QAUemS69JbpWUZzfMD25mHl5Sxr7Zu6Vre7bainUX+HnqdruDQHFwxwOqezP3lUQ1F/SSErSO5r2qeWYi7S85sJY7WWVXd8GJdralpGwMthvKwtx7TModCTjsIz82+E0e0OVm/YIfB4eO9mQQ/y2eHvNAyfNjZfxu/GkaKJXGj2QuoZQ8ot+wBB2cw5MqkVIattTQUUQSgNgvZTsyqK29SQaA/kEZ4scELPN9HYpwfZReT73vVHf6dae7lWtWug/XK5sa4fv+s/Et3TKvqbF6hjwmcVIC5zQ3i2JFDsS/tWByPDgtgLPGej0i1ZtFKmchhEvXUIsythEVeU7+WLmJGz3ENtdPuWEn7+bGK+NGWTXg2kXJzmrebz1WbcnIzsahZKRrGq7S8ixlIs0Hc0mATnG+8TAZN5+aUkWwftBPN68sS/LhXlqwIM3jXKZ1ZoxEGAgwUJWSPcNbDrEB/DxecPaelvcmWVbAY7brB/Qt1jGxcrLWu+A+UWbR8tMDgFLS/YNASEWLJPJhLiNcw+u/e90V9CuQ4PxN96O2P/LPmAhjF+fn8R4X7RFkYeFNxvk8Szu33DycczG5ZFzYDReosTS+cwfVTS90xcsHcOhQErK4CiAE/nRVna3JxXjk8zHlI3a5fNd6qMw4R9mpoEF42C4U4kGNHlnDvdKmgV0yq4wxfOIJd7bKwc/1FofLasZeFNTRO1RZ6ScH7RaohO+W9YnZ+L0yrsf/xg/XTMqSdbUe7S2T80ni4S2WCAKeHm23fq8y7pPKuCG4gEvJZpPesMpMm5lWKCNw/VjPLJHECUeJE6g10qpIsBb+RJnCd15I8wazHdeLJLI+H8nO1dutnlyVWrtaTWu55s2bq0rdWHsuzb+/T5KDLYrNVecbO7uOP+/okmZlkom55A18JmOHcKKjCM9k4yhnwJ2jpVJbLax76f/22zddQvE2JsmbY8qx4jZ9secu7oTjU264FLKr2ukyyIAYnLQdvVu4I84pLL3GgQOkMukoZemmIwSZN8suv5LNUTyvOzzljlfP2x8P0rWMlxcbWR1fbo13LBO3xBylcUqcACyUtndJbIGCFmsSgN5f1WcVM2PrwR9FJMEauEC/AVjMdlyoLLQ8e6hQ5ZsN1KmPcCAcuewy+1yta8nT9+ctnOdGjB/hlixZovxBKngNxIQ6T68336+LbiFJzdAlA9T9z//74c2RWTQxz4TvUlfrfDtJ+Sm38e+CvunsnLVj9TddvB+QzE9hVuFRiR56qFvC6FNk0NtV4B1wV1I5Sryiu6WCvaxnjXCeWpURA4rX5a0bBQAtq4IRnugD04JS67VDxJ1Tdm75AeIWEsdJMVWujPFM2m8wd4BxwBYvuj0oo2OuT6xzF4nPtkCt4uDTZRM0kMWG+zZd3ndWrEQRSWDxQsuvkjpJJG0eKuF8z5IC+pBDDpH384+luWmhfZg2YvrdrZrL7X5DFv/njeYKQJf0NnCJGOhSdwfcNCxSZOMoVfBvbp58bvheCYtT7HZjGLR27epmqANFW7UYGy9/ti2DBeQpS83VgxJuUMFh7qVuNV1XAT9sUmKl1OvQwfVTx4iXjhZIo49mcRNhdS3Y1q6hu1F9bTtLCIEti2srErtlTFsdYyEfrtkCXlwjFYnfSFTxoHrOXic7plNFO6GlF5w84j7D0YNvikhiqVwC4PVZpb8oIgm6aWz6JC0YyYdxr8Rr2KhnECBvf9nn7KI2dw0bNhTeFsCvxHPwvxVejEFbsDPnnOkG3p78LGuyQZ2/QarP/AHWFy0KhAI/V1usdgJ3xwoATRqWcqdLWYpqtqe6S2w/XGWtuJXclXHc3u4I10Fih9sk4thxlKgBAFFlHLcc1zpoEdZR1zNa3LutR0mtHYZv5WM/v2OfDhlk9ODpIX74ZLVU/zIWRuDwnjhbD0poMeZY5zAcBuh9/kHaIDhbXHAPUQ7mGHwnW+kVbvLlp6mNmdqOWcbLPhZLjcXJkyfvLMueo5Z2PmMXHmhVJijFaBhxBHy6yvzdXPxWfi+MfrHJv/mlLLViRQDuFhwoIUWbWkEGb3M/tXPCemL58njelAKanPNU+cs11+LRZ0wtN1Bmye31uqyHwFxjtQoDzPndfP7FbFnXoU2bnKOfKipYqhD3qcwKz27ECJkHi+u2eoXA3MfpEulW+elZXpwZa6hlqmxY4gvoDTOuSAPFuG2SyjqeVfA9snNk7EaPHq1q+kVBWfYGgeQNGzaIdjlbRaWN8VyvqmCscgFwwh6z0aWNAlA3/O7hiZ8Pv4BWs+ANG+Sx/1ymzA7vLkllSkj0WtjXnXa8e66FMotNlLV7WmpID+b8WhR2LQII8KKLBRuBAepi0a7QuzDbMQCJ8O5o+wVHL5vfZ0YkcckliX/IxWktA+QB6urXrx9k8ODgxen8quO50Dli5pKZ7skVT7qt3ylpEPY+jOnn/EIa04lJemD58w9RZiADEweFrr8Hkr8Ohsn49FA2e63KtBefrE4V49IcPTJ2dHCBlwc/LwP0vEgipzHRv3//ANTBtztVWVi87vyaGWLNrKC1Cg4dXUFG3jMysZ0jSouXnAauD9LKC1I/1n6sfQz4GMgaA/S/pnwLT+8xceb+46O0xcp7r8pyRT1wZ09OAz0AnRdJ5PTZSMYuU359UpWGgoICd+ihh7p99tknEFV4kJfbe7ntDW2DcmuzK5vlHZjOaeD6h0xuA9OPrx9fHwM+BiLFwMsqu4rPFfDkBCQCnl4fKWsnTlRrPqnMN0hEAdD7UJmj1xd5kUQFZYbCzNHcuXN3iio6d+4sRydRSyrx96vLb2EqXP8Clb8F6rr/Iv96wntQ528aHwM+BnwMVOcYgM9J+ZYSIGKjmTPTQA/1rRdJVNq9gTIWUcWQIUMC3h2dKrpL/DJ+/HjXqlUreenf7kFeGe5TeHJvrn/T0a938MzBwWvD5g1u/gfz84JDVxyMV1rAVpddgL9OnznxMeBjIPExANDzmaIqfz4ul5q/USMpM8W/q6tWdL4sG21tuXnhza7+T9NZud0v2j2xrb+irCdVHrRRTtZ/NlpA+/Hy4+VjwMeAj4Fkx8DNUjgD6Pr16xdw77BFueCCC9zBBx8cZPLoWOHn+IdzvPKTlS4lT9NUd70E6gbOSL6xcJh59qCuDOncMAPrP5PshdTPn58/HwM+BuIYA3jbnXDCCTv5d6eccspO/h0Ar7py8RCcID5Zs2ZNUMYG/LYc3NLVObuOO/GuE93Gb0QxqAbPew/qqsEkV4dA9tfoH8A+BnwMVJcYANjBuWvfvr276qqrgn+jnq1du3YA9gA31WUsuM4VMqTnunntu+++Qd/d6tq9w4M6D+p8DPgY8DHgY8DHQMJj4GUpmzPApl69eoH/HdmrGTNmSP8yWM12YtptJ+K4YwdDSRp+4SvqdUxWDiuYzLVXN0DrhRIRA6g67Xb8tfpMh48BHwM+BpIbA2SoUMtuUvcQAN2oUaNcjRo1AsDTrFkziZnnq3nNZnWeWx0obPmbpPkm+9atW7fgerguTJy55kzZGZCXpOvJxbn63ZkHeT4GfAz4GPAx4GMgT2MAcQUgCAA0fPhwt99++7k6dersLFUWVdRS1gUMxqF0yTlQViYLd/nllwfZRjKQtFbLlFnjcJ65AGblOaa/kfP0Ri5PUPjvJnen7ufOz52PAR8DxWOguEK2a9euATBq2rRpoKjl3/zfrrvuGvx75MiRsi5MCwsATpQ0eVUEiCpJyIEHHwBu+vTpAai8Wj2y26mfcaak2kWdUIpm4Sgle9VvyXHuQZ0HdT4GfAz4GPAx4GOgGsUA4IwMXVGQtnTp0qAXLUCKbB7qUf7dXCbUGXB10kknBWVbABbfBwhit0IJtCiQBAB26NDhe4INgNiwYcOCYyHw4DiXXnppACozAo8MFxDO3KJFi4LyMbYt1VXRW5YNmr+Rq9GNXJYA8d/xu34fAz4GfAxUjxgAeJE1g3eXmfP7779/J6gbM2ZMAMYohQK2MmAvzF8+36BBg+A7gDeOw28BDrFl4f8Acz7WyhdrHtR5UOdjwMeAjwEfAz4GfAyUGgNkykrKlgHCSlLWAtgAb8VBGgAOVS6CDQ/eygfeShs/fyP7G9nHgI8BHwM+BnwM+BjwMZAHMeAnMQ8m0e94crPj8ePqx9XHgI8BHwM+BpIUAx7UeVDnY8DHgI8BHwM+BnwM+BjIgxjwk5gHk5ikXYQ/V7/r9THgY8DHgI8BHwO5iQEP6jyo8zHgY8DHgI8BHwM+BnwM5EEM+EnMg0n0O57c7Hj8uPpx9THgY8DHgI+BJMWAB3Ue1PkY8DHgY8DHgI8BHwM+BvIgBvwk5sEkJmkX4c/V73p9DPgY8DHgY8DHQG5iwIM6D+p8DPgY8DHgY8DHgI8BHwN5EAN+EvNgEv2OJzc7Hj+uflx9DPgY8DHgYyBJMeBBnQd1PgZ8DPgY8DHgY8DHgI+BPIgBP4l5MIlJ2kX4c/W7Xh8DPgZ8DPgY8DGQmxjwoM6DOh8DPgZ8DPgY8DHgY8DHQB7EgJ/EPJhEv+PJzY7Hj6sfVx8DPgZ8DPgYSFIMeFDnQZ2PAR8DPgZ8DPgY8DHgYyAPYuD/AzgmZpV1msjFAAAAAElFTkSuQmCCAAAAAAAAAAAAAAAAAAAAAAAAAAAAAAAAAAAAAAAAAAAAAAAAAAAAAAAAAAAAAAAAAAAAAAAAAAAAAAAAAAAAAAAAAAAAAAAAAAAAAAAAAAAAAAAAAAAAAAAAAAAAAAAAAAAAAAAAAAAAAAAAAAAAAAAAAAAAAAAAAAAAAAAAAAAAAAAAAAAAAAAAAAAAAAAAAAAAAAAAAAAAAAAAAAAAAAAAAAAAAAAAAAAAAAAAAAAAAAAAAAAAAAAAAAAAAAAAAAAAAAAAAAAAAAAAAAAAAAAAAAAAAAAAAAAAAAAAAAAAAAAAAAAAAAAAAAAAAAAAAAAAAAAAAAAAAAAAAAAAAAAAAAAAAAAAAAAAAAAAAAAAAAAAAAAAAAAAAAAAAAAAAAAAAAAAAAAAAAAAAAAAAAAAAAAAAAAAAAAAAAAAAAAAAAAAAAAAAAAAAAAAAAAAAAAAAAAAAAAAAAAAAAAAAAAAAAAAAAAAAAAAAAAAAAAAAAAAAAAAAAAAAAAAAAAAAAAAAAAAAAAAAAAAAAAAAAAAAAAAAAAAAAAAAAAAAAAAAAAAAAAAAAAAAAAAAAAAAAAAAAAAAAAAAAAAAAAAAAAAAAAAAAAAAAAAAAAAAAAAAAAAAAAAAAAAAAAAAAAAAAAAAAAAAAAAAAAAAAAAAAAAAAAAAAAAAAAAAAAAAAAAAAAAAAAAAAAAAAAAAAAAAAAAAAAAAAAAAAAAAAAAAAAAAAAAAAAAAAAAAAAAAAAAAAAAAAAAAAAAAAAAAAAAAAAAAAAAAAAAAAAAAAAAAAAAAAAAAAAAAAAAAAAAAAAAAAAAAAAAAAAAAAAAAAAAAAAAAAAAAAAAAAAAAAAAAAAAAAAAAAAAAAAAAAAAAAAAAAAAAAAAAAAAAAAAAAAAAAAAAAAAAAAAAAAAAAAAAAAAAAAAAAAAAAAAAAAAAAAAAAAAAAAAAAAAAAAAAAAAAAAAAAAAAAAAAAAAAAAAAAAAAAAAAAAAAAAAAAAAAAAAAAAAAAAAAAAAAAAAAAAAAAAAAAAAAAAAAAAAAAAAAAAAAAAAAAAAAAAAAAAAAAAAAAAAAAAAAAAAAAAAAAAAAAAAAAAAAAAAAAAAAAAAAAAAAAAAAAAAAAAAAAAAAAAAAAAAAAAAAAAAAAAAAAAAAAAAAAAAAAAAAAAAAAAAAAAAAAAAAAAAAAAAAAAAAAAAAAAAAAAAAAAAAAAAAAAAAAAAAAAAAAAAAAAAAAAAAAAAAAAAAAAAAAAAAAAAAAAAAAAAAAAAAAAAAAAAAAAAAAAAAAAAAAAAAAAAAAAAAAAAAAAAAAAAAAAAAAAAAAAAAAAAAAAAAAAAAAAAAAAAAAAAAAAAAAAAAAAAAAAAAAAAAAAAAAAAAAAAAAAAAAAAAAAAAAAAAAAAAAAAAAAAAAAAAAAAAAAAAAAAAAAAAAAAAAAAAAAAAAAAAAAAAAAAAAAAAAAAAAAAAAAAAAAAAAAAAAAAAAAAAAAAAAAAAAAAAAAAAAAAAAAAAAAAAAAAAAAAAAAAAAAAAAAAAAAAAAAAAAAAAAAAAAAAAAAAAAAAAAAAAAAAAAAAAAAAAAAAAAAAAAAAAAAAAAAAAAAAAAAAAAAAAAAAAAAAAAAAAAAAAAAAAAAAAAAAAAAAAAAAAAAAAAAAAAAAAAAAAAAAAAAAAAAAAAAAAAAAAAAAAAAAAAAAAAAAAAAAAAAAAAAAAAAAAAAAAAAAAAAAAAAAAAAAAAAAAAAAAAAAAAAAAAAAAAAAAAAAAAAAAAAAAAAAAAAAAAAAAAAAAAAAAAAAAAAAAAAAAAAAAAAAAAAAAAAAAAAAAAAAAAAAAAAAAAAAAAAAAAAAAAAAAAAAAAAAAAAAAAAAAAAAAAAAAAAAAAAAAAAAAAAAAAAAAAAAAAAAAAAAAAAAAAAAAAAAAAAAAAAAAAAAAAAAAAAAAAAAAAAAAAAAAAAAAAAAAAAAAAAAAAAAAAAAAAAAAAAAAAAAAAAAAAAAAAAAAAAAAAAAAAAAAAAAAAAAAAAAAAAAAAAAAAAAAAAAAAAAAAAAAAAAAAAAAAAAAAAAAAAAAAAAAAAAAAAAAAAAAAAAAAAAAAAAAAAAAAAAAAAAAAAAAAAAAAAAAAAAAAAAAAAAAAAAAAAAAAAAAAAAAAAAAAAAAAAAAAAAAAAAAAAAAAAAAAAAAAAAAAAAAAAAAAAAAAAAAAAAAAAAAAAAAAAAAAAAAAAAAAAAAAAAAAAAAAAAAAAAAAAAAAAAAAAAAAAAAAAAAAAAAAAAAAAAAAAAAAAAAAAAAAAAAAAAAAAAAAAAAAAAAAAAAAAAAAAAAAAAAAAAAAAAAAAAAAAAAAAAAAAAAAAAAAAAAAAAAAAAAAAAAAAAAAAAAAAAAAAAAAAAAAAAAAAAAAAAAAAAAAAAAAAAAAAAAAAAAAAAAAAAAAAAAAAAAAAAAAAAAAAAAAAAAAAAAAAAAAAAAAAAAAAAAAAAAAAAAAAAAAAAAAAAAAAAAAAAAAAAAAAAAAAAAAAAAAAAAAAAAAAAAAAAAAAAAAAAAAAAAAAAAAAAAAAAAAAAAAAAAAAAAAAAAAAAAAAAAAAAAAAAAAAAAAAAAAAAAAAAAAAAAAAAAAAAAAAAAAAAAAAAAAAAAAAAAAAAAAAAAAAAAAAAAAAAAAAAAAAAAAAAAAAAAAAAAAAAAAAAAAAAAAAAAAAAAAAAAAAAAAAAAAAAAAAAAAAAAAAAAAAAAAAAAAAAAAAAAAAAAAAAAAAAAAAAAAAAAAAAAAAAAAAAAAAAAAAAAAAAAAAAAAAAAAAAAAAAAAAAAAAAAAAAAAAAAAAAAAAAAAAAAAAAAAAAAAAAAAAAAAAAAAAAAAAAAAAAAAAAAAAAAAAAAAAAAAAAAAAAAAAAAAAAAAAAAAAAAAAAAAAAAAAAAAAAAAAAAAAAAAAAAAAAAAAAAAAAAAAAAAAAAAAAAAAAAAAAAAAAAAAAAAAAAAAAAAAAAAAAAAAAAAAAAAAAAAAAAAAAAAAAAAAAAAAAAAAAAAAAAAAAAAAAAAAAAAAAAAAAAAAAAAAAAAAAAAAAAAAAAAAAAAAAAAAAAAAAAAAAAAAAAAAAAAAAAAAAAAAAAAAAAAAAAAAAAAAAAAAAAAAAAAAAAAAAAAAAAAAAAAAAAAAAAAAAAAAAAAAAAAAAAAAAAAAAAAAAAAAAAAAAAAAAAAAAAAAAAAAAAAAAAAAAAAAAAAAAAAAAAAAAAAAAAAAAAAAAAAAAAAAAAAAAAAAAAAAAAAAAAAAAAAAAAAAAAAAAAAAAAAAAAAAAAAAAAAAAAAAAAAAAAAAAAAAAAAAAAAAAAAAAAAAAAAAAAAAAAAAAAAAAAAAAAAAAAAAAAAAAAAAAAAAAAAAAAAAAAAAAAAAAAAAAAAAAAAAAAAAAAAAAAAAAAAAAAAAAAAAAAAAAAAAAAAAAAAAAAAAAAAAAAAAAAAAAAAAAAAAAAAAAAAAAAAAAAAAAAAAAAAAAAAAAAAAAAAAAAAAAAAAAAAAAAAAAAAAAAAAAAAAAAAAAAAAAAAAAAAAAAAAAAAAAAAAAAAAAAAAAAAAAAAAAAAAAAAAAAAAAAAAAAAAAAAAAAAAAAAAAAAAAAAAAAAAAAAAAAAAAAAAAAAAAAAAAAAAAAAAAAAAAAAAAAAAAAAAAAAAAAAAAAAAAAAAAAAAAAAAAAAAAAAAAAAAAAAAAAAAAAAAAAAAAAAAAAAAAAAAAAAAAAAAAAAAAAAAAAAAAAAAAAAAAAAAAAAAAAAAAAAAAAAAAAAAAAAAAAAAAAAAAAAAAAAAAAAAAAAAAAAAAAAAAAAAAAAAAAAAAAAAAAAAAAAAAAAAAAAAAAAAAAAAAAAAAAAAAAAAAAAAAAAAAAAAAAAAAAAAAAAAAAAAAAAAAAAAAAAAAAAAAAAAAAAAAAAAAAAAAAAAAAAAAAAAAAAAAAAAAAAAAAAAAAAAAAAAAAAAAAAAAAAAAAAAAAAAAAAAAAAAAAAAAAAAAAAAAAAAAAAAAAAAAAAAAAAAAAAAAAAAAAAAAAAAAAAAAAAAAAAAAAAAAAAAAAAAAAAAAAAAAAAAAAAAAAAAAAAAAAAAAAAAAAAAAAAAAAAAAAAAAAAAAAAAAAAAAAAAAAAAAAAAAAAAAAAAAAAAAAAAAAAAAAAAAAAAAAAAAAAAAAAAAAAAAAAAAAAAAAAAAAAAAAAAAAAAAAAAAAAAAAAAAAAAAAAAAAAAAAAAAAAAAAAAAAAAAAAAAAAAAAAAAAAAAAAAAAAAAAAAAAAAAAAAAAAAAAAAAAAAAAAAAAAAAAAAAAAAAAAAAAAAAAAAAAAAAAAAAAAAAAAAAAAAAAAAAAAAAAAAAAAAAAAAAAAAAAAAAAAAAAAAAAAAAAAAAAAAAAAAAAAAAAAAAAAAAAAAAAAAAAAAAAAAAAAAAAAAAAAAAAAAAAAAAAAAAAAAAAAAAAAAAAAAAAAAAAAAAAAAAAAAAAAAAAAAAAAAAAAAAAAAAAAAAAAAAAAAAAAAAAAAAAAAAAAAAAAAAAAAAAAAAAAAAAAAAAAAAAAAAAAAAAAAAAAAAAAAAAAAAAAAAAAAAAAAAAAAAAAAAAAAAAAAAAAAAAAAAAAAAAAAAAAAAAAAAAAAAAAAAAAAAAAAAAAAAAAAAAAAAAAAAAAAAAAAAAAAAAAAAAAAAAAAAAAAAAAAAAAAAAAAAAAAAAAAAAAAAAAAAAAAAAAAAAAAAAAAAAAAAAAAAAAAAAAAAAAAAAAAAAAAAAAAAAAAAAAAAAAAAAAAAAAAAAAAAAAAAAAAAAAAAAAAAAAAAAAAAAAAAAAAAAAAAAAAAAAAAAAAAAAAAAAAAAAAAAAAAAAAAAAAAAAAAAAAAAAAAAAAAAAAAAAAAAAAAAAAAAAAAAAAAAAAAAAAAAAAAAAAAAAAAAAAAAAAAAAAAAAAAAAAAAAAAAAAAAAAAAAAAAAAAAAAAAAAAAAAAAAAAAAAAAAAAAAAAAAAAAAAAAAAAAAAAAAAAAAAAAAAAAAAAAAAAAAAAAAAAAAAAAAAAAAAAAAAAAAAAAAAAAAAAAAAAAAAAAAAAAAAAAAAAAAAAAAAAAAAAAAAAAAAAAAAAAAAAAAAAAAAAAAAAAAAAAAAAAAAAAAAAAAAAAAAAAAAAAAAAAAAAAAAAAAAAAAAAAAAAAAAAAAAAAAAAAAAAAAAAAAAAAAAAAAAAAAAAAAAAAAAAAAAAAAAAAAAAAAAAAAAAAAAAAAAAAAAAAAAAAAAAAAAAAAAAAAAAAAAAAAAAAAAAAAAAAAAAAAAAAAAAAAAAAAAAAAAAAAAAAAAAAAAAAAAAAAAAAAAAAAAAAAAAAAAAAAAAAAAAAAAAAAAAAAAAAAAAAAAAAAAAAAAAAAAAAAAAAAAAAAAAAAAAAAAAAAAAAAAAAAAAAAAAAAAAAAAAAAAAAAAAAAAAAAAAAAAAAAAAAAAAAAAAAAAAAAAAAAAAAAAAAAAAAAAAAAAAAAAAAAAAAAAAAAAAAAAAAAAAAAAAAAAAAAAAAAAAAAAAAAAAAAAAAAAAAAAAAAAAAAAAAAAAAAAAAAAAAAAAAAAAAAAAAAAAAAAAAAAAAAAAAAAAAAAAAAAAAAAAAAAAAAAAAAAAAAAAAAAAAAAAAAAAAAAAAAAAAAAAAAAAAAAAAAAAAAAAAAAAAAAAAAAAAAAAAAAAAAAAAAAAAAAAAAAAAAAAAAAAAAAAAAAAAAAAAAAAAAAAAAAAAAAAAAAAAAAAAAAAAAAAAAAAAAAAAAAAAAAAAAAAAAAAAAAAAAAAAAAAAAAAAAAAAAAAAAAAAAAAAAAAAAAAAAAAAAAAAAAAAAAAAAAAAAAAAAAAAAAAAAAAAAAAAAAAAAAAAAAAAAAAAAAAAAAAAAAAAAAAAAAAAAAAAAAAAAAAAAAAAAAAAAAAAAAAAAAAAAAAAAAAAAAAAAAAAAAAAAAAAAAAAAAAAAAAAAAAAAAAAAAAAAAAAAAAAAAAAAAAAAAAAAAAAAAAAAAAAAAAAAAAAAAAAAAAAAAAAAAAAAAAAAAAAAAAAAAAAAAAAAAAAAAAAAAAAAAAAAAAAAAAAAAAAAAAAAAAAAAAAAAAAAAAAAAAAAAAAAAAAAAAAAAAAAAAAAAAAAAAAAAAAAAAAAAAAAAAAAAAAAAAAAAAAAAAAAAAAAAAAAAAAAAAAAAAAAAAAAAAAAAAAAAAAAAAAAAAAAAAAAAAAAAAAAAAAAAAAAAAAAAAAAAAAAAAAAAAAAAAAAAAAAAAAAAAAAAAAAAAAAAAAAAAAAAAAAAAAAAAAAAAAAAAAAAAAAAAAAAAAAAAAAAAAAAAAAAAAAAAAAAAAAAAAAAAAAAAAAAAAAAAAAAAAAAAAAAAAAAAAAAAAAAAAAAAAAAAAAAAAAAAAAAAAAAAAAAAAAAAAAAAAAAAAAAAAAAAAAAAAAAAAAAAAAAAAAAAAAAAAAAAAAAAAAAAAAAAAAAAAAAAAAAAAAAAAAAAAAAAAAAAAAAAAAAAAAAAAAAAAAAAAAAAAAAAAAAAAAAAAAAAAAAAAAAAAAAAAAAAAAAAAAAAAAAAAAAAAAAAAAAAAAAAAAAAAAAAAAAAAAAAAAAAAAAAAAAAAAAAAAAAAAAAAAAAAAAAAAAAAAAAAAAAAAAAAAAAAAAAAAAAAAAAAAAAAAAAAAAAAAAAAAAAAAAAAAAAAAAAAAAAAAAAAAAAAAAAAAAAAAAAAAAAAAAAAAAAAAAAAAAAAAAAAAAAAAAAAAAAAAAAAAAAAAAAAAAAAAAAAAAAAAAAAAAAAAAAAAAAAAAAAAAAAAAAAAAAAAAAAAAAAAAAAAAAAAAAAAAAAAAAAAAAAAAAAAAAAAAAAAAAAAAAAAAAAAAAAAAAAAAAAAAAAAAAAAAAAAAAAAAAAAAAAAAAAAAAAAAAAAAAAAAAAAAAAAAAAAAAAAAAAAAAAAAAAAAAAAAAAAAAAAAAAAAAAAAAAAAAAAAAAAAAAAAAAAAAAAAAAAAAAAAAAAAAAAAAAAAAAAAAAAAAAAAAAAAAAAAAAAAAAAAAAAAAAAAAAAAAAAAAAAAAAAAAAAAAAAAAAAAAAAAAAAAAAAAAAAAAAAAAAAAAAAAAAAAAAAAAAAAAAAAAAAAAAAAAAAAAAAAAAAAAAAAAAAAAAAAAAAAAAAAAAAAAAAAAAAAAAAAAAAAAAAAAAAAAAAAAAAAAAAAAAAAAAAAAAAAAAAAAAAAAAAAAAAAAAAAAAAAAAAAAAAAAAAAAAAAAAAAAAAAAAAAAAAAAAAAAAAAAAAAAAAAAAAAAAAAAAAAAAAAAAAAAAAAAAAAAAAAAAAAAAAAAAAAAAAAAAAAAAAAAAAAAAAAAAAAAAAAAAAAAAAAAAAAAAAAAAAAAAAAAAAAAAAAAAAAAAAAAAAAAAAAAAAAAAAAAAAAAAAAAAAAAAAAAAAAAAAAAAAAAAAAAAAAAAAAAAAAAAAAAAAAAAAAAAAAAAAAAAAAAAAAAAAAAAAAAAAAAAAAAAAAAAAAAAAAAAAAAAAAAAAAAAAAAAAAAAAAAAAAAAAAAAAAAAAAAAAAAAAAAAAAAAAAAAAAAAAAAAAAAAAAAAAAAAAAAAAAAAAAAAAAAAAAAAAAAAAAAAAAAAAAAAAAAAAAAAAAAAAAAAAAAAAAAAAAAAAAAAAAAAAAAAAAAAAAAAAAAAAAAAAAAAAAAAAAAAAAAAAAAAAAAAAAAAAAAAAAAAAAAAAAAAAAAAAAAAAAAAAAAAAAAAAAAAAAAAAAAAAAAAAAAAAAAAAAAAAAAAAAAAAAAAAAAAAAAAAAAAAAAAAAAAAAAAAAAAAAAAAAAAAAAAAAAAAAAAAAAAAAAAAAAAAAAAAAAAAAAAAAAAAAAAAAAAAAAAAAAAAAAAAAAAAAAAAAAAAAAAAAAAAAAAAAAAAAAAAAAAAAAAAAAAAAAAAAAAAAAAAAAAAAAAAAAAAAAAAAAAAAAAAAAAAAAAAAAAAAAAAAAAAAAAAAAAAAAAAAAAAAAAAAAAAAAAAAAAAAAAAAAAAAAAAAAAAAAAAAAAAAAAAAAAAAAAAAAAAAAAAAAAAAAAAAAAAAAAAAAAAAAAAAAAAAAAAAAAAAAAAAAAAAAAAAAAAAAAAAAAAAAAAAAAAAAAAAAAAAAAAAAAAAAAAAAAAAAAAAAAAAAAAAAAAAAAAAAAAAAAAAAAAAAAAAAAAAAAAAAAAAAAAAAAAAAAAAAAAAAAAAAAAAAAAAAAAAAAAAAAAAAAAAAAAAAAAAAAAAAAAAAAAAAAAAAAAAAAAAAAAAAAAAAAAAAAAAAAAAAAAAAAAAAAAAAAAAAAAAAAAAAAAAAAAAAAAAAAAAAAAAAAAAAAAAAAAAAAAAAAAAAAAAAAAAAAAAAAAAAAAAAAAAAAAAAAAAAAAAAAAAAAAAAAAAAAAAAAAAAAAAAAAAAAAAAAAAAAAAAAAAAAAAAAAAAAAAAAAAAAAAAAAAAAAAAAAAAAAAAAAAAAAAAAAAAAAAAAAAAAAAAAAAAAAAAAAAAAAAAAAAAAAAAAAAAAAAAAAAAAAAAAAAAAAAAAAAAAAAAAAAAAAAAAAAAAAAAAAAAAAAAAAAAAAAAAAAAAAAAAAAAAAAAAAAAAAAAAAAAAAAAAAAAAAAAAAAAAAAAAAAAAAAAAAAAAAAAAAAAAAAAAAAAAAAAAAAAAAAAAAAAAAAAAAAAAAAAAAAAAAAAAAAAAAAAAAAAAAAAAAAAAAAAAAAAAAAAAAAAAAAAAAAAAAAAAAAAAAAAAAAAAAAAAAAAAAAAAAAAAAAAAAAAAAAAAAAAAAAAAAAAAAAAAAAAAAAAAAAAAAAAAAAAAAAAAAAAAAAAAAAAAAAAAAAAAAAAAAAAAAAAAAAAAAAAAAAAAAAAAAAAAAAAAAAAAAAAAAAAAAAAAAAAAAAAAAAAAAAAAAAAAAAAAAAAAAAAAAAAAAAAAAAAAAAAAAAAAAAAAAAAAAAAAAAAAAAAAAAAAAAAAAAAAAAAAAAAAAAAAAAAAAAAAAAAAAAAAAAAAAAAAAAAAAAAAAAAAAAAAAAAAAAAAAAAAAAAAAAAAAAAAAAAAAAAAAAAAAAAAAAAAAAAAAAAAAAAAAAAAAAAAAAAAAAAAAAAAAAAAAAAAAAAAAAAAAAAAAAAAAAAAAAAAAAAAAAAAAAAAAAAAAAAAAAAAAAAAAAAAAAAAAAAAAAAAAAAAAAAAAAAAAAAAAAAAAAAAAAAAAAAAAAAAAAAAAAAAAAAAAAAAAAAAAAAAAAAAAAAAAAAAAAAAAAAAAAAAAAAAAAAAAAAAAAAAAAAAAAAAAAAAAAAAAAAAAAAAAAAAAAAAAAAAAAAAAAAAAAAAAAAAAAAAAAAAAAAAAAAAAAAAAAAAAAAAAAAAAAAAAAAAAAAAAAAAAAAAAAAAAAAAAAAAAAAAAAAAAAAAAAAAAAAAAAAAAAAAAAAAAAAAAAAAAAAAAAAAAAAAAAAAAAAAAAAAAAAAAAAAAAAAAAAAAAAAAAAAAAAAAAAAAAAAAAAAAAAAAAAAAAAAAAAAAAAAAAAAAAAAAAAAAAAAAAAAAAAAAAAAAAAAAAAAAAAAAAAAAAAAAAAAAAAAAAAAAAAAAAAAAAAAAAAAAAAAAAAAAAAAAAAAAAAAAAAAAAAAAAAAAAAAAAAAAAAAAAAAAAAAAAAAAAAAAAAAAAAAAAAAAAAAAAAAAAAAAAAAAAAAAAAAAAAAAAAAAAAAAAAAAAAAAAAAAAAAAAAAAAAAAAAAAAAAAAAAAAAAAAAAAAAAAAAAAAAAAAAAAAAAAAAAAAAAAAAAAAAAAAAAAAAAAAAAAAAAAAAAAAAAAAAAAAAAAAAAAAAAAAAAAAAAAAAAAAAAAAAAAAAAAAAAAAAAAAAAAAAAAAAAAAAAAAAAAAAAAAAAAAAAAAAAAAAAAAAAAAAAAAAAAAAAAAAAAAAAAAAAAAAAAAAAAAAAAAAAAAAAAAAAAAAAAAAAAAAAAAAAAAAAAAAAAAAAAAAAAAAAAAAAAAAAAAAAAAAAAAAAAAAAAAAAAAAAAAAAAAAAAAAAAAAAAAAAAAAAAAAAAAAAAAAAAAAAAAAAAAAAAAAAAAAAAAAAAAAAAAAAAAAAAAAAAAAAAAAAAAAAAAAAAAAAAAAAAAAAAAAAAAAAAAAAAAAAAAAAAAAAAAAAAAAAAAAAAAAAAAAAAAAAAAAAAAAAAAAAAAAAAAAAAAAAAAAAAAAAAAAAAAAAAAAAAAAAAAAAAAAAAAAAAAAAAAAAAAAAAAAAAAAAAAAAAAAAAAAAAAAAAAAAAAAAAAAAAAAAAAAAAAAAAAAAAAAAAAAAAAAAAAAAAAAAAAAAAAAAAAAAAAAAAAAAAAAAAAAAAAAAAAAAAAAAAAAAAAAAAAAAAAAAAAAAAAAAAAAAAAAAAAAAAAAAAAAAAAAAAAAAAAAAAAAAAAAAAAAAAAAAAAAAAAAAAAAAAAAAAAAAAAAAAAAAAAAAAAAAAAAAAAAAAAAAAAAAAAAAAAAAAAAAAAAAAAAAAAAAAAAAAAAAAAAAAAAAAAAAAAAAAAAAAAAAAAAAAAAAAAAAAAAAAAAAAAAAAAAAAAAAAAAAAAAAAAAAAAAAAAAAAAAAAAAAAAAAAAAAAAAAAAAAAAAAAAAAAAAAAAAAAAAAAAAAAAAAAAAAAAAAAAAAAAAAAAAAAAAAAAAAAAAAAAAAAAAAAAAAAAAAAAAAAAAAAAAAAAAAAAAAAAAAAAAAAAAAAAAAAAAAAAAAAAAAAAAAAAAAAAAAAAAAAAAAAAAAAAAAAAAAAAAAAAAAAAAAAAAAAAAAAAAAAAAAAAAAAAAAAAAAAAAAAAAAAAAAAAAAAAAAAAAAAAAAAAAAAAAAAAAAAAAAAAAAAAAAAAAAAAAAAAAAAAAAAAAAAAAAAAAAAAAAAAAAAAAAAAAAAAAAAAAAAAAAAAAAAAAAAAAAAAAAAAAAAAAAAAAAAAAAAAAAAAAAAAAAAAAAAAAAAAAAAAAAAAAAAAAAAAAAAAAAAAAAAAAAAAAAAAAAAAAAAAAAAAAAAAAAAAAAAAAAAAAAAAAAAAAAAAAAAAAAAAAAAAAAAAAAAAAAAAAAAAAAAAAAAAAAAAAAAAAAAAAAAAAAAAAAAAAAAAAAAAAAAAAAAAAAAAAAAAAAAAAAAAAAAAAAAAAAAAAAAAAAAAAAAAAAAAAAAAAAAAAAAAAAAAAAAAAAAAAAAAAAAAAAAAAAAAAAAAAAAAAAAAAAAAAAAAAAAAAAAAAAAAAAAAAAAAAAAAAAAAAAAAAAAAAAAAAAAAAAAAAAAAAAAAAAAAAAAAAAAAAAAAAAAAAAAAAAAAAAAAAAAAAAAAAAAAAAAAAAAAAAAAAAAAAAAAAAAAAAAAAAAAAAAAAAAAAAAAAAAAAAAAAAAAAAAAAAAAAAAAAAAAAAAAAAAAAAAAAAAAAAAAAAAAAAAAAAAAAAAAAAAAAAAAAAAAAAAAAAAAAAAAAAAAAAAAAAAAAAAAAAAAAAAAAAAAAAAAAAAAAAAAAAAAAAAAAAAAAAAAAAAAAAAAAAAAAAAAAAAAAAAAAAAAAAAAAAAAAAAAAAAAAAAAAAAAAAAAAAAAAAAAAAAAAAAAAAAAAAAAAAAAAAAAAAAAAAAAAAAAAAAAAAAAAAAAAAAAAAAAAAAAAAAAAAAAAAAAAAAAAAAAAAAAAAAAAAAAAAAAAAAAAAAAAAAAAAAAAAAAAAAAAAAAAAAAAAAAAAAAAAAAAAAAAAAAAAAAAAAAAAAAAAAAAAAAAAAAAAAAAAAAAAAAAAAAAAAAAAAAAAAAAAAAAAAAAAAAAAAAAAAAAAAAAAAAAAAAAAAAAAAAAAAAAAAAAAAAAAAAAAAAAAAAAAAAAAAAAAAAAAAAAAAAAAAAAAAAAAAAAAAAAAAAAAAAAAAAAAAAAAAAAAAAAAAAAAAAAAAAAAAAAAAAAAAAAAAAAAAAAAAAAAAAAAAAAAAAAAAAAAAAAAAAAAAAAAAAAAAAAAAAAAAAAAAAAAAAAAAAAAAAAAAAAAAAAAAAAAAAAAAAAAAAAAAAAAAAAAAAAAAAAAAAAAAAAAAAAAAAAAAAAAAAAAAAAAAAAAAAAAAAAAAAAAAAAAAAAAAAAAAAAAAAAAAAAAAAAAAAAAAAAAAAAAAAAAAAAAAAAAAAAAAAAAAAAAAAAAAAAAAAAAAAAAAAAAAAAAAAAAAAAAAAAAAAAAAAAAAAAAAAAAAAAAAAAAAAAAAAAAAAAAAAAAAAAAAAAAAAAAAAAAAAAAAAAAAAAAAAAAAAAAAAAAAAAAAAAAAAAAAAAAAAAAAAAAAAAAAAAAAAAAAAAAAAAAAAAAAAAAAAAAAAAAAAAAAAAAAAAAAAAAAAAAAAAAAAAAAAAAAAAAAAAAAAAAAAAAAAAAAAAAAAAAAAAAAAAAAAAAAAAAAAAAAAAAAAAAAAAAAAAAAAAAAAAAAAAAAAAAAAAAAAAAAAAAAAAAAAAAAAAAAAAAAAAAAAAAAAAAAAAAAAAAAAAAAAAAAAAAAAAAAAAAAAAAAAAAAAAAAAAAAAAAAAAAAAAAAAAAAAAAAAAAAAAAAAAAAAAAAAAAAAAAAAAAAAAAAAAAAAAAAAAAAAAAAAAAAAAAAAAAAAAAAAAAAAAAAAAAAAAAAAAAAAAAAAAAAAAAAAAAAAAAAAAAAAAAAAAAAAAAAAAAAAAAAAAAAAAAAAAAAAAAAAAAAAAAAAAAAAAAAAAAAAAAAAAAAAAAAAAAAAAAAAAAAAAAAAAAAAAAAAAAAAAAAAAAAAAAAAAAAAAAAAAAAAAAAAAAAAAAAAAAAAAAAAAAAAAAAAAAAAAAAAAAAAAAAAAAAAAAAAAAAAAAAAAAAAAAAAAAAAAAAAAAAAAAAAAAAAAAAAAAAAAAAAAAAAAAAAAAAAAAAAAAAAAAAAAAAAAAAAAAAAAAAAAAAAAAAAAAAAAAAAAAAAAAAAAAAAAAAAAAAAAAAAAAAAAAAAAAAAAAAAAAAAAAAAAAAAAAAAAAAAAAAAAAAAAAAAAAAAAAAAAAAAAAAAAAAAAAAAAAAAAAAAAAAAAAAAAAAAAAAAAAAAAAAAAAAAAAAAAAAAAAAAAAAAAAAAAAAAAAAAAAAAAAAAAAAAAAAAAAAAAAAAAAAAAAAAAAAAAAAAAAAAAAAAAAAAAAAAAAAAAAAAAAAAAAAAAAAAAAAAAAAAAAAAAAAAAAAAAAAAAAAAAAAAAAAAAAAAAAAAAAAAAAAAAAAAAAAAAAAAAAAAAAAAAAAAAAAAAAAAAAAAAAAAAAAAAAAAAAAAAAAAAAAAAAAAAAAAAAAAAAAAAAAAAAAAAAAAAAAAAAAAAAAAAAAAAAAAAAAAAAAAAAAAAAAAAAAAAAAAAAAAAAAAAAAAAAAAAAAAAAAAAAAAAAAAAAAAAAAAAAAAAAAAAAAAAAAAAAAAAAAAAAAAAAAAAAAAAAAAAAAAAAAAAAAAAAAAAAAAAAAAAAAAAAAAAAAAAAAAAAAAAAAAAAAAAAAAAAAAAAAAAAAAAAAAAAAAAAAAAAAAAAAAAAAAAAAAAAAAAAAAAAAAAAAAAAAAAAAAAAAAAAAAAAAAAAAAAAAAAAAAAAAAAAAAAAAAAAAAAAAAAAAAAAAAAAAAAAAAAAAAAAAAAAAAAAAAAAAAAAAAAAAAAAAAAAAAAAAAAAAAAAAAAAAAAAAAAAAAAAAAAAAAAAAAAAAAAAAAAAAAAAAAAAAAAAAAAAAAAAAAAAAAAAAAAAAAAAAAAAAAAAAAAAAAAAAAAAAAAAAAAAAAAAAAAAAAAAAAAAAAAAAAAAAAAAAAAAAAAAAAAAAAAAAAAAAAAAAAAAAAAAAAAAAAAAAAAAAAAAAAAAAAAAAAAAAAAAAAAAAAAAAAAAAAAAAAAAAAAAAAAAAAAAAAAAAAAAAAAAAAAAAAAAAAAAAAAAAAAAAAAAAAAAAAAAAAAAAAAAAAAAAAAAAAAAAAAAAAAAAAAAAAAAAAAAAAAAAAAAAAAAAAAAAAAAAAAAAAAAAAAAAAAAAAAAAAAAAAAAAAAAAAAAAAAAAAAAAAAAAAAAAAAAAAAAAAAAAAAAAAAAAAAAAAAAAAAAAAAAAAAAAAAAAAAAAAAAAAAAAAAAAAAAAAAAAAAAAAAAAAAAAAAAAAAAAAAAAAAAAAAAAAAAAAAAAAAAAAAAAAAAAAAAAAAAAAAAAAAAAAAAAAAAAAAAAAAAAAAAAAAAAAAAAAAAAAAAAAAAAAAAAAAAAAAAAAAAAAAAAAAAAAAAAAAAAAAAAAAAAAAAAAAAAAAAAAAAAAAAAAAAAAAAAAAAAAAAAAAAAAAAAAAAAAAAAAAAAAAAAAAAAAAAAAAAAAAAAAAAAAAAAAAAAAAAAAAAAAAAAAAAAAAAAAAAAAAAAAAAAAAAAAAAAAAAAAAAAAAAAAAAAAAAAAAAAAAAAAAAAAAAAAAAAAAAAAAAAAAAAAAAAAAAAAAAAAAAAAAAAAAAAAAAAAAAAAAAAAAAAAAAAAAAAAAAAAAAAAAAAAAAAAAAAAAAAAAAAAAAAAAAAAAAAAAAAAAAAAAAAAAAAAAAAAAAAAAAAAAAAAAAAAAAAAAAAAAAAAAAAAAAAAAAAAAAAAAAAAAAAAAAAAAAAAAAAAAAAAAAAAAAAAAAAAAAAAAAAAAAAAAAAAAAAAAAAAAAAAAAAAAAAAAAAAAAAAAAAAAAAAAAAAAAAAAAAAAAAAAAAAAAAAAAAAAAAAAAAAAAAAAAAAAAAAAAAAAAAAAAAAAAAAAAAAAAAAAAAAAAAAAAAAAAAAAAAAAAAAAAAAAAAAAAAAAAAAAAAAAAAAAAAAAAAAAAAAAAAAAAAAAAAAAAAAAAAAAAAAAAAAAAAAAAAAAAAAAAAAAAAAAAAAAAAAAAAAAAAAAAAAAAAAAAAAAAAAAAAAAAAAAAAAAAAAAAAAAAAAAAAAAAAAAAAAAAAAAAAAAAAAAAAAAAAAAAAAAAAAAAAAAAAAAAAAAAAAAAAAAAAAAAAAAAAAAAAAAAAAAAAAAAAAAAAAAAAAAAAAAAAAAAAAAAAAAAAAAAAAAAAAAAAAAAAAAAAAAAAAAAAAAAAAAAAAAAAAAAAAAAAAAAAAAAAAAAAAAAAAAAAAAAAAAAAAAAAAAAAAAAAAAAAAAAAAAAAAAAAAAAAAAAAAAAAAAAAAAAAAAAAAAAAAAAAAAAAAAAAAAAAAAAAAAAAAAAAAAAAAAAAAAAAAAAAAAAAAAAAAAAAAAAAAAAAAAAAAAAAAAAAAAAAAAAAAAAAAAAAAAAAAAAAAAAAAAAAAAAAAAAAAAAAAAAAAAAAAAAAAAAAAAAAAAAAAAAAAAAAAAAAAAAAAAAAAAAAAAAAAAAAAAAAAAAAAAAAAAAAAAAAAAAAAAAAAAAAAAAAAAAAAAAAAAAAAAAAAAAAAAAAAAAAAAAAAAAAAAAAAAAAAAAAAAAAAAAAAAAAAAAAAAAAAAAAAAAAAAAAAAAAAAAAAAAAAAAAAAAAAAAAAAAAAAAAAAAAAAAAAAAAAAAAAAAAAAAAAAAAAAAAAAAAAAAAAAAAAAAAAAAAAAAAAAAAAAAAAAAAAAAAAAAAAAAAAAAAAAAAAAAAAAAAAAAAAAAAAAAAAAAAAAAAAAAAAAAAAAAAAAAAAAAAAAAAAAAAAAAAAAAAAAAAAAAAAAAAAAAAAAAAAAAAAAAAAAAAAAAAAAAAAAAAAAAAAAAAAAAAAAAAAAAAAAAAAAAAAAAAAAAAAAAAAAAAAAAAAAAAAAAAAAAAAAAAAAAAAAAAAAAAAAAAAAAAAAAAAAAAAAAAAAAAAAAAAAAAAAAAAAAAAAAAAAAAAAAAAAAAAAAAAAAAAAAAAAAAAAAAAAAAAAAAAAAAAAAAAAAAAAAAAAAAAAAAAAAAAAAAAAAAAAAAAAAAAAAAAAAAAAAAAAAAAAAAAAAAAAAAAAAAAAAAAAAAAAAAAAAAAAAAAAAAAAAAAAAAAAAAAAAAAAAAAAAAAAAAAAAAAAAAAAAAAAAAAAAAAAAAAAAAAAAAAAAAAAAAAAAAAAAAAAAAAAAAAAAAAAAAAAAAAAAAAAAAAAAAAAAAAAAAAAAAAAAAAAAAAAAAAAAAAAAAAAAAAAAAAAAAAAAAAAAAAAAAAAAAAAAAAAAAAAAAAAAAAAAAAAAAAAAAAAAAAAAAAAAAAAAAAAAAAAAAAAAAAAAAAAAAAAAAAAAAAAAAAAAAAAAAAAAAAAAAAAAAAAAAAAAAAAAAAAAAAAAAAAAAAAAAAAAAAAAAAAAAAAAAAAAAAAAAAAAAAAAAAAAAAAAAAAAAAAAAAAAAAAAAAAAAAAAAAAAAAAAAAAAAAAAAAAAAAAAAAAAAAAAAAAAAAAAAAAAAAAAAAAAAAAAAAAAAAAAAAAAAAAAAAAAAAAAAAAAAAAAAAAAAAAAAAAAAAAAAAAAAAAAAAAAAAAAAAAAAAAAAAAAAAAAAAAAAAAAAAAAAAAAAAAAAAAAAAAAAAAAAAAAAAAAAAAAAAAAAAAAAAAAAAAAAAAAAAAAAAAAAAAAAAAAAAAAAAAAAAAAAAAAAAAAAAAAAAAAAAAAAAAAAAAAAAAAAAAAAAAAAAAAAAAAAAAAAAAAAAAAAAAAAAAAAAAAAAAAAAAAAAAAAAAAAAAAAAAAAAAAAAAAAAAAAAAAAAAAAAAAAAAAAAAAAAAAAAAAAAAAAAAAAAAAAAAAAAAAAAAAAAAAAAAAAAAAAAAAAAAAAAAAAAAAAAAAAAAAAAAAAAAAAAAAAAAAAAAAAAAAAAAAAAAAAAAAAAAAAAAAAAAAAAAAAAAAAAAAAAAAAAAAAAAAAAAAAAAAAAAAAAAAAAAAAAAAAAAAAAAAAAAAAAAAAAAAAAAAAAAAAAAAAAAAAAAAAAAAAAAAAAAAAAAAAAAAAAAAAAAAAAAAAAAAAAAAAAAAAAAAAAAAAAAAAAAAAAAAAAAAAAAAAAAAAAAAAAAAAAAAAAAAAAAAAAAAAAAAAAAAAAAAAAAAAAAAAAAAAAAAAAAAAAAAAAAAAAAAAAAAAAAAAAAAAAAAAAAAAAAAAAAAAAAAAAAAAAAAAAAAAAAAAAAAAAAAAAAAAAAAAAAAAAAAAAAAAAAAAAAAAAAAAAAAAAAAAAAAAAAAAAAAAAAAAAAAAAAAAAAAAAAAAAAAAAAAAAAAAAAAAAAAAAAAAAAAAAAAAAAAAAAAAAAAAAAAAAAAAAAAAAAAAAAAAAAAAAAAAAAAAAAAAAAAAAAAAAAAAAAAAAAAAAAAAAAAAAAAAAAAAAAAAAAAAAAAAAAAAAAAAAAAAAAAAAAAAAAAAAAAAAAAAAAAAAAAAAAAAAAAAAAAAAAAAAAAAAAAAAAAAAAAAAAAAAAAAAAAAAAAAAAAAAAAAAAAAAAAAAAAAAAAAAAAAAAAAAAAAAAAAAAAAAAAAAAAAAAAAAAAAAAAAAAAAAAAAAAAAAAAAAAAAAAAAAAAAAAAAAAAAAAAAAAAAAAAAAAAAAAAAAAAAAAAAAAAAAAAAAAAAAAAAAAAAAAAAAAAAAAAAAAAAAAAAAAAAAAAAAAAAAAAAAAAAAAAAAAAAAAAAAAAAAAAAAAAAAAAAAAAAAAAAAAAAAAAAAAAAAAAAAAAAAAAAAAAAAAAAAAAAAAAAAAAAAAAAAAAAAAAAAAAAAAAAAAAAAAAAAAAAAAAAAAAAAAAAAAAAAAAAAAAAAAAAAAAAAAAAAAAAAAAAAAAAAAAAAAAAAAAAAAAAAAAAAAAAAAAAAAAAAAAAAAAAAAAAAAAAAAAAAAAAAAAAAAAAAAAAAAAAAAAAAAAAAAAAAAAAAAAAAAAAAAAAAAAAAAAAAAAAAAAAAAAAAAAAAAAAAAAAAAAAAAAAAAAAAAAAAAAAAAAAAAAAAAAAAAAAAAAAAAAAAAAAAAAAAAAAAAAAAAAAAAAAAAAAAAAAAAAAAAAAAAAAAAAAAAAAAAAAAAAAAAAAAAAAAAAAAAAAAAAAAAAAAAAAAAAAAAAAAAAAAAAAAAAAAAAAAAAAAAAAAAAAAAAAAAAAAAAAAAAAAAAAAAAAAAAAAAAAAAAAAAAAAAAAAAAAAAAAAAAAAAAAAAAAAAAAAAAAAAAAAAAAAAAAAAAAAAAAAAAAAAAAAAAAAAAAAAAAAAAAAAAAAAAAAAAAAAAAAAAAAAAAAAAAAAAAAAAAAAAAAAAAAAAAAAAAAAAAAAAAAAAAAAAAAAAAAAAAAAAAAAAAAAAAAAAAAAAAAAAAAAAAAAAAAAAAAAAAAAAAAAAAAAAAAAAAAAAAAAAAAAAAAAAAAAAAAAAAAAAAAAAAAAAAAAAAAAAAAAAAAAAAAAAAAAAAAAAAAAAAAAAAAAAAAAAAAAAAAAAAAAAAAAAAAAAAAAAAAAAAAAAAAAAAAAAAAAAAAAAAAAAAAAAAAAAAAAAAAAAAAAAAAAAAAAAAAAAAAAAAAAAAAAAAAAAAAAAAAAAAAAAAAAAAAAAAAAAAAAAAAAAAAAAAAAAAAAAAAAAAAAAAAAAAAAAAAAAAAAAAAAAAAAAAAAAAAAAAAAAAAAAAAAAAAAAAAAAAAAAAAAAAAAAAAAAAAAAAAAAAAAAAAAAAAAAAAAAAAAAAAAAAAAAAAAAAAAAAAAAAAAAAAAAAAAAAAAAAAAAAAAAAAAAAAAAAAAAAAAAAAAAAAAAAAAAAAAAAAAAAAAAAAAAAAAAAAAAAAAAAAAAAAAAAAAAAAAAAAAAAAAAAAAAAAAAAAAAAAAAAAAAAAAAAAAAAAAAAAAAAAAAAAAAAAAAAAAAAAAAAAAAAAAAAAAAAAAAAAAAAAAAAAAAAAAAAAAAAAAAAAAAAAAAAAAAAAAAAAAAAAAAAAAAAAAAAAAAAAAAAAAAAAAAAAAAAAAAAAAAAAAAAAAAAAAAAAAAAAAAAAAAAAAAAAAAAAAAAAAAAAAAAAAAAAAAAAAAAAAAAAAAAAAAAAAAAAAAAAAAAAAAAAAAAAAAAAAAAAAAAAAAAAAAAAAAAAAAAAAAAAAAAAAAAAAAAAAAAAAAAAAAAAAAAAAAAAAAAAAAAAAAAAAAAAAAAAAAAAAAAAAAAAAAAAAAAAAAAAAAAAAAAAAAAAAAAAAAAAAAAAAAAAAAAAAAAAAAAAAAAAAAAAAAAAAAAAAAAAAAAAAAAAAAAAAAAAAAAAAAAAAAAAAAAAAAAAAAAAAAAAAAAAAAAAAAAAAAAAAAAAAAAAAAAAAAAAAAAAAAAAAAAAAAAAAAAAAAAAAAAAAAAAAAAAAAAAAAAAAAAAAAAAAAAAAAAAAAAAAAAAAAAAAAAAAAAAAAAAAAAAAAAAAAAAAAAAAAAAAAAAAAAAAAAAAAAAAAAAAAAAAAAAAAAAAAAAAAAAAAAAAAAAAAAAAAAAAAAAAAAAAAAAAAAAAAAAAAAAAAAAAAAAAAAAAAAAAAAAAAAAAAAAAAAAAAAAAAAAAAAAAAAAAAAAAAAAAAAAAAAAAAAAAAAAAAAAAAAAAAAAAAAAAAAAAAAAAAAAAAAAAAAAAAAAAAAAAAAAAAAAAAAAAAAAAAAAAAAAAAAAAAAAAAAAAAAAAAAAAAAAAAAAAAAAAAAAAAAAAAAAAAAAAAAAAAAAAAAAAAAAAAAAAAAAAAAAAAAAAAAAAAAAAAAAAAAAAAAAAAAAAAAAAAAAAAAAAAAAAAAAAAAAAAAAAAAAAAAAAAAAAAAAAAAAAAAAAAAAAAAAAAAAAAAAAAAAAAAAAAAAAAAAAAAAAAAAAAAAAAAAAAAAAAAAAAAAAAAAAAAAAAAAAAAAAAAAAAAAAAAAAAAAAAAAAAAAAAAAAAAAAAAAAAAAAAAAAAAAAAAAAAAAAAAAAAAAAAAAAAAAAAAAAAAAAAAAAAAAAAAAAAAAAAAAAAAAAAAAAAAAAAAAAAAAAAAAAAAAAAAAAAAAAAAAAAAAAAAAAAAAAAAAAAAAAAAAAAAAAAAAAAAAAAAAAAAAAAAAAAAAAAAAAAAAAAAAAAAAAAAAAAAAAAAAAAAAAAAAAAAAAAAAAAAAAAAAAAAAAAAAAAAAAAAAAAAAAAAAAAAAAAAAAAAAAAAAAAAAAAAAAAAAAAAAAAAAAAAAAAAAAAAAAAAAAAAAAAAAAAAAAAAAAAAAAAAAAAAAAAAAAAAAAAAAAAAAAAAAAAAAAAAAAAAAAAAAAAAAAAAAAAAAAAAAAAAAAAAAAAAAAAAAAAAAAAAAAAAAAAAAAAAAAAAAAAAAAAAAAAAAAAAAAAAAAAAAAAAAAAAAAAAAAAAAAAAAAAAAAAAAAAAAAAAAAAAAAAAAAAAAAAAAAAAAAAAAAAAAAAAAAAAAAAAAAAAAAAAAAAAAAAAAAAAAAAAAAAAAAAAAAAAAAAAAAAAAAAAAAAAAAAAAAAAAAAAAAAAAAAAAAAAAAAAAAAAAAAAAAAAAAAAAAAAAAAAAAAAAAAAAAAAAAAAAAAAAAAAAAAAAAAAAAAAAAAAAAAAAAAAAAAAAAAAAAAAAAAAAAAAAAAAAAAAAAAAAAAAAAAAAAAAAAAAAAAAAAAAAAAAAAAAAAAAAAAAAAAAAAAAAAAAAAAAAAAAAAAAAAAAAAAAAAAAAAAAAAAAAAAAAAAAAAAAAAAAAAAAAAAAAAAAAAAAAAAAAAAAAAAAAAAAAAAAAAAAAAAAAAAAAAAAAAAAAAAAAAAAAAAAAAAAAAAAAAAAAAAAAAAAAAAAAAAAAAAAAAAAAAAAAAAAAAAAAAAAAAAAAAAAAAAAAAAAAAAAAAAAAAAAAAAAAAAAAAAAAAAAAAAAAAAAAAAAAAAAAAAAAAAAAAAAAAAAAAAAAAAAAAAAAAAAAAAAAAAAAAAAAAAAAAAAAAAAAAAAAAAAAAAAAAAAAAAAAAAAAAAAAAAAAAAAAAAAAAAAAAAAAAAAAAAAAAAAAAAAAAAAAAAAAAAAAAAAAAAAAAAAAAAAAAAAAAAAAAAAAAAAAAAAAAAAAAAAAAAAAAAAAAAAAAAAAAAAAAAAAAAAAAAAAAAAAAAAAAAAAAAAAAAAAAAAAAAAAAAAAAAAAAAAAAAAAAAAAAAAAAAAAAAAAAAAAAAAAAAAAAAAAAAAAAAAAAAAAAAAAAAAAAAAAAAAAAAAAAAAAAAAAAAAAAAAAAAAAAAAAAAAAAAAAAAAAAAAAAAAAAAAAAAAAAAAAAAAAAAAAAAAAAAAAAAAAAAAAAAAAAAAAAAAAAAAAAAAAAAAAAAAAAAAAAAAAAAAAAAAAAAAAAAAAAAAAAAAAAAAAAAAAAAAAAAAAAAAAAAAAAAAAAAAAAAAAAAAAAAAAAAAAAAAAAAAAAAAAAAAAAAAAAAAAAAAAAAAAAAAAAAAAAAAAAAAAAAAAAAAAAAAAAAAAAAAAAAAAAAAAAAAAAAAAAAAAAAAAAAAAAAAAAAAAAAAAAAAAAAAAAAAAAAAAAAAAAAAAAAAAAAAAAAAAAAAAAAAAAAAAAAAAAAAAAAAAAAAAAAAAAAAAAAAAAAAAAAAAAAAAAAAAAAAAAAAAAAAAAAAAAAAAAAAAAAAAAAAAAAAAAAAAAAAAAAAAAAAAAAAAAAAAAAAAAAAAAAAAAAAAAAAAAAAAAAAAAAAAAAAAAAAAAAAAAAAAAAAAAAAAAAAAAAAAAAAAAAAAAAAAAAAAAAAAAAAAAAAAAAAAAAAAAAAAAAAAAAAAAAAAAAAAAAAAAAAAAAAAAAAAAAAAAAAAAAAAAAAAAAAAAAAAAAAAAAAAAAAAAAAAAAAAAAAAAAAAAAAAAAAAAAAAAAAAAAAAAAAAAAAAAAAAAAAAAAAAAAAAAAAAAAAAAAAAAAAAAAAAAAAAAAAAAAAAAAAAAAAAAAAAAAAAAAAAAAAAAAAAAAAAAAAAAAAAAAAAAAAAAAAAAAAAAAAAAAAAAAAAAAAAAAAAAAAAAAAAAAAAAAAAAAAAAAAAAAAAAAAAAAAAAAAAAAAAAAAAAAAAAAAAAAAAAAAAAAAAAAAAAAAAAAAAAAAAAAAAAAAAAAAAAAAAAAAAAAAAAAAAAAAAAAAAAAAAAAAAAAAAAAAAAAAAAAAAAAAAAAAAAAAAAAAAAAAAAAAAAAAAAAAAAAAAAAAAAAAAAAAAAAAAAAAAAAAAAAAAAAAAAAAAAAAAAAAAAAAAAAAAAAAAAAAAAAAAAAAAAAAAAAAAAAAAAAAAAAAAAAAAAAAAAAAAAAAAAAAAAAAAAAAAAAAAAAAAAAAAAAAAAAAAAAAAAAAAAAAAAAAAAAAAAAAAAAAAAAAAAAAAAAAAAAAAAAAAAAAAAAAAAAAAAAAAAAAAAAAAAAAAAAAAAAAAAAAAAAAAAAAAAAAAAAAAAAAAAAAAAAAAAAAAAAAAAAAAAAAAAAAAAAAAAAAAAAAAAAAAAAAAAAAAAAAAAAAAAAAAAAAAAAAAAAAAAAAAAAAAAAAAAAAAAAAAAAAAAAAAAAAAAAAAAAAAAAAAAAAAAAAAAAAAAAAAAAAAAAAAAAAAAAAAAAAAAAAAAAAAAAAAAAAAAAAAAAAAAAAAAAAAAAAAAAAAAAAAAAAAAAAAAAAAAAAAAAAAAAAAAAAAAAAAAAAAAAAAAAAAAAAAAAAAAAAAAAAAAAAAAAAAAAAAAAAAAAAAAAAAAAAAAAAAAAAAAAAAAAAAAAAAAAAAAAAAAAAAAAAAAAAAAAAAAAAAAAAAAAAAAAAAAAAAAAAAAAAAAAAAAAAAAAAAAAAAAAAAAAAAAAAAAAAAAAAAAAAAAAAAAAAAAAAAAAAAAAAAAAAAAAAAAAAAAAAAAAAAAAAAAAAAAAAAAAAAAAAAAAAAAAAAAAAAAAAAAAAAAAAAAAAAAAAAAAAAAAAAAAAAAAAAAAAAAAAAAAAAAAAAAAAAAAAAAAAAAAAAAAAAAAAAAAAAAAAAAAAAAAAAAAAAAAAAAAAAAAAAAAAAAAAAAAAAAAAAAAAAAAAAAAAAAAAAAAAAAAAAAAAAAAAAAAAAAAAAAAAAAAAAAAAAAAAAAAAAAAAAAAAAAAAAAAAAAAAAAAAAAAAAAAAAAAAAAAAAAAAAAAAAAAAAAAAAAAAAAAAAAAAAAAAAAAAAAAAAAAAAAAAAAAAAAAAAAAAAAAAAAAAAAAAAAAAAAAAAAAAAAAAAAAAAAAAAAAAAAAAAAAAAAAAAAAAAAAAAAAAAAAAAAAAAAAAAAAAAAAAAAAAAAAAAAAAAAAAAAAAAAAAAAAAAAAAAAAAAAAAAAAAAAAAAAAAAAAAAAAAAAAAAAAAAAAAAAAAAAAAAAAAAAAAAAAAAAAAAAAAAAAAAAAAAAAAAAAAAAAAAAAAAAAAAAAAAAAAAAAAAAAAAAAAAAAAAAAAAAAAAAAAAAAAAAAAAAAAAAAAAAAAAAAAAAAAAAAAAAAAAAAAAAAAAAAAAAAAAAAAAAAAAAAAAAAAAAAAAAAAAAAAAAAAAAAAAAAAAAAAAAAAAAAAAAAAAAAAAAAAAAAAAAAAAAAAAAAAAAAAAAAAAAAAAAAAAAAAAAAAAAAAAAAAAAAAAAAAAAAAAAAAAAAAAAAAAAAAAAAAAAAAAAAAAAAAAAAAAAAAAAAAAAAAAAAAAAAAAAAAAAAAAAAAAAAAAAAAAAAAAAAAAAAAAAAAAAAAAAAAAAAAAAAAAAAAAAAAAAAAAAAAAAAAAAAAAAAAAAAAAAAAAAAAAAAAAAAAAAAAAAAAAAAAAAAAAAAAAAAAAAAAAAAAAAAAAAAAAAAAAAAAAAAAAAAAAAAAAAAAAAAAAAAAAAAAAAAAAAAAAAAAAAAAAAAAAAAAAAAAAAAAAAAAAAAAAAAAAAAAAAAAAAAAAAAAAAAAAAAAAAAAAAAAAAAAAAAAAAAAAAAAAAAAAAAAAAAAAAAAAAAAAAAAAAAAAAAAAAAAAAAAAAAAAAAAAAAAAAAAAAAAAAAAAAAAAAAAAAAAAAAAAAAAAAAAAAAAAAAAAAAAAAAAAAAAAAAAAAAAAAAAAAAAAAAAAAAAAAAAAAAAAAAAAAAAAAAAAAAAAAAAAAAAAAAAAAAAAAAAAAAAAAAAAAAAAAAAAAAAAAAAAAAAAAAAAAAAAAAAAAAAAAAAAAAAAAAAAAAAAAAAAAAAAAAAAAAAAAAAAAAAAAAAAAAAAAAAAAAAAAAAAAAAAAAAAAAAAAAAAAAAAAAAAAAAAAAAAAAAAAAAAAAAAAAAAAAAAAAAAAAAAAAAAAAAAAAAAAAAAAAAAAAAAAAAAAAAAAAAAAAAAAAAAAAAAAAAAAAAAAAAAAAAAAAAAAAAAAAAAAAAAAAAAAAAAAAAAAAAAAAAAAAAAAAAAAAAAAAAAAAAAAAAAAAAAAAAAAAAAAAAAAAAAAAAAAAAAAAAAAAAAAAAAAAAAAAAAAAAAAAAAAAAAAAAAAAAAAAAAAAAAAAAAAAAAAAAAAAAAAAAAAAAAAAAAAAAAAAAAAAAAAAAAAAAAAAAAAAAAAAAAAAAAAAAAAAAAAAAAAAAAAAAAAAAAAAAAAAAAAAAAAAAAAAAAAAAAAAAAAAAAAAAAAAAAAAAAAAAAAAAAAAAAAAAAAAAAAAAAAAAAAAAAAAAAAAAAAAAAAAAAAAAAAAAAAAAAAAAAAAAAAAAAAAAAAAAAAAAAAAAAAAAAAAAAAAAAAAAAAAAAAAAAAAAAAAAAAAAAAAAAAAAAAAAAAAAAAAAAAAAAAAAAAAAAAAAAAAAAAAAAAAAAAAAAAAAAAAAAAAAAAAAAAAAAAAAAAAAAAAAAAAAAAAAAAAAAAAAAAAAAAAAAAAAAAAAAAAAAAAAAAAAAAAAAAAAAAAAAAAAAAAAAAAAAAAAAAAAAAAAAAAAAAAAAAAAAAAAAAAAAAAAAAAAAAAAAAAAAAAAAAAAAAAAAAAAAAAAAAAAAAAAAAAAAAAAAAAAAAAAAAAAAAAAAAAAAAAAAAAAAAAAAAAAAAAAAAAAAAAAAAAAAAAAAAAAAAAAAAAAAAAAAAAAAAAAAAAAAAAAAAAAAAAAAAAAAAAAAAAAAAAAAAAAAAAAAAAAAAAAAAAAAAAAAAAAAAAAAAAAAAAAAAAAAAAAAAAAAAAAAAAAAAAAAAAAAAAAAAAAAAAAAAAAAAAAAAAAAAAAAAAAAAAAAAAAAAAAAAAAAAAAAAAAAAAAAAAAAAAAAAAAAAAAAAAAAAAAAAAAAAAAAAAAAAAAAAAAAAAAAAAAAAAAAAAAAAAAAAAAAAAAAAAAAAAAAAAAAAAAAAAAAAAAAAAAAAAAAAAAAAAAAAAAAAAAAAAAAAAAAAAAAAAAAAAAAAAAAAAAAAAAAAAAAAAAAAAAAAAAAAAAAAAAAAAAAAAAAAAAAAAAAAAAAAAAAAAAAAAAAAAAAAAAAAAAAAAAAAAAAAAAAAAAAAAAAAAAAAAAAAAAAAAAAAAAAAAAAAAAAAAAAAAAAAAAAAAAAAAAAAAAAAAAAAAAAAAAAAAAAAAAAAAAAAAAAAAAAAAAAAAAAAAAAAAAAAAAAAAAAAAAAAAAAAAAAAAAAAAAAAAAAAAAAAAAAAAAAAAAAAAAAAAAAAAAAAAAAAAAAAAAAAAAAAAAAAAAAAAAAAAAAAAAAAAAAAAAAAAAAAAAAAAAAAAAAAAAAAAAAAAAAAAAAAAAAAAAAAAAAAAAAAAAAAAAAAAAAAAAAAAAAAAAAAAAAAAAAAAAAAAAAAAAAAAAAAAAAAAAAAAAAAAAAAAAAAAAAAAAAAAAAAAAAAAAAAAAAAAAAAAAAAAAAAAAAAAAAAAAAAAAAAAAAAAAAAAAAAAAAAAAAAAAAAAAAAAAAAAAAAAAAAAAAAAAAAAAAAAAAAAAAAAAAAAAAAAAAAAAAAAAAAAAAAAAAAAAAAAAAAAAAAAAAAAAAAAAAAAAAAAAAAAAAAAAAAAAAAAAAAAAAAAAAAAAAAAAAAAAAAAAAAAAAAAAAAAAAAAAAAAAAAAAAAAAAAAAAAAAAAAAAAAAAAAAAAAAAAAAAAAAAAAAAAAAAAAAAAAAAAAAAAAAAAAAAAAAAAAAAAAAAAAAAAAAAAAAAAAAAAAAAAAAAAAAAAAAAAAAAAAAAAAAAAAAAAAAAAAAAAAAAAAAAAAAAAAAAAAAAAAAAAAAAAAAAAAAAAAAAAAAAAAAAAAAAAAAAAAAAAAAAAAAAAAAAAAAAAAAAAAAAAAAAAAAAAAAAAAAAAAAAAAAAAAAAAAAAAAAAAAAAAAAAAAAAAAAAAAAAAAAAAAAAAAAAAAAAAAAAAAAAAAAAAAAAAAAAAAAAAAAAAAAAAAAAAAAAAAAAAAAAAAAAAAAAAAAAAAAAAAAAAAAAAAAAAAAAAAAAAAAAAAAAAAAAAAAAAAAAAAAAAAAAAAAAAAAAAAAAAAAAAAAAAAAAAAAAAAAAAAAAAAAAAAAAAAAAAAAAAAAAAAAAAAAAAAAAAAAAAAAAAAAAAAAAAAAAAAAAAAAAAAAAAAAAAAAAAAAAAAAAAAAAAAAAAAAAAAAAAAAAAAAAAAAAAAAAAAAAAAAAAAAAAAAAAAAAAAAAAAAAAAAAAAAAAAAAAAAAAAAAAAAAAAAAAAAAAAAAAAAAAAAAAAAAAAAAAAAAAAAAAAAAAAAAAAAAAAAAAAAAAAAAAAAAAAAAAAAAAAAAAAAAAAAAAAAAAAAAAAAAAAAAAAAAAAAAAAAAAAAAAAAAAAAAAAAAAAAAAAAAAAAAAAAAAAAAAAAAAAAAAAAAAAAAAAAAAAAAAAAAAAAAAAAAAAAAAAAAAAAAAAAAAAAAAAAAAAAAAAAAAAAAAAAAAAAAAAAAAAAAAAAAAAAAAAAAAAAAAAAAAAAAAAAAAAAAAAAAAAAAAAAAAAAAAAAAAAAAAAAAAAAAAAAAAAAAAAAAAAAAAAAAAAAAAAAAAAAAAAAAAAAAAAAAAAAAAAAAAAAAAAAAAAAAAAAAAAAAAAAAAAAAAAAAAAAAAAAAAAAAAAAAAAAAAAAAAAAAAAAAAAAAAAAAAAAAAAAAAAAAAAAAAAAAAAAAAAAAAAAAAAAAAAAAAAAAAAAAAAAAAAAAAAAAAAAAAAAAAAAAAAAAAAAAAAAAAAAAAAAAAAAAAAAAAAAAAAAAAAAAAAAAAAAAAAAAAAAAAAAAAAAAAAAAAAAAAAAAAAAAAAAAAAAAAAAAAAAAAAAAAAAAAAAAAAAAAAAAAAAAAAAAAAAAAAAAAAAAAAAAAAAAAAAAAAAAAAAAAAAAAAAAAAAAAAAAAAAAAAAAAAAAAAAAAAAAAAAAAAAAAAAAAAAAAAAAAAAAAAAAAAAAAAAAAAAAAAAAAAAAAAAAAAAAAAAAAAAAAAAAAAAAAAAAAAAAAAAAAAAAAAAAAAAAAAAAAAAAAAAAAAAAAAAAAAAAAAAAAAAAAAAAAAAAAAAAAAAAAAAAAAAAAAAAAAAAAAAAAAAAAAAAAAAAAAAAAAAAAAAAAAAAAAAAAAAAAAAAAAAAAAAAAAAAAAAAAAAAAAAAAAAAAAAAAAAAAAAAAAAAAAAAAAAAAAAAAAAAAAAAAAAAAAAAAAAAAAAAAAAAAAAAAAAAAAAAAAAAAAAAAAAAAAAAAAAAAAAAAAAAAAAAAAAAAAAAAAAAAAAAAAAAAAAAAAAAAAAAAAAAAAAAAAAAAAAAAAAAAAAAAAAAAAAAAAAAAAAAAAAAAAAAAAAAAAAAAAAAAAAAAAAAAAAAAAAAAAAAAAAAAAAAAAAAAAAAAAAAAAAAAAAAAAAAAAAAAAAAAAAAAAAAAAAAAAAAAAAAAAAAAAAAAAAAAAAAAAAAAAAAAAAAAAAAAAAAAAAAAAAAAAAAAAAAAAAAAAAAAAAAAAAAAAAAAAAAAAAAAAAAAAAAAAAAAAAAAAAAAAAAAAAAAAAAAAAAAAAAAAAAAAAAAAAAAAAAAAAAAAAAAAAAAAAAAAAAAAAAAAAAAAAAAAAAAAAAAAAAAAAAAAAAAAAAAAAAAAAAAAAAAAAAAAAAAAAAAAAAAAAAAAAAAAAAAAAAAAAAAAAAAAAAAAAAAAAAAAAAAAAAAAAAAAAAAAAAAAAAAAAAAAAAAAAAAAAAAAAAAAAAAAAAAAAAAAAAAAAAAAAAAAAAAAAAAAAAAAAAAAAAAAAAAAAAAAAAAAAAAAAAAAAAAAAAAAAAAAAAAAAAAAAAAAAAAAAAAAAAAAAAAAAAAAAAAAAAAAAAAAAAAAAAAAAAAAAAAAAAAAAAAAAAAAAAAAAAAAAAAAAAAAAAAAAAAAAAAAAAAAAAAAAAAAAAAAAAAAAAAAAAAAAAAAAAAAAAAAAAAAAAAAAAAAAAAAAAAAAAAAAAAAAAAAAAAAAAAAAAAAAAAAAAAAAAAAAAAAAAAAAAAAAAAAAAAAAAAAAAAAAAAAAAAAAAAAAAAAAAAAAAAAAAAAAAAAAAAAAAAAAAAAAAAAAAAAAAAAAAAAAAAAAAAAAAAAAAAAAAAAAAAAAAAAAAAAAAAAAAAAAAAAAAAAAAAAAAAAAAAAAAAAAAAAAAAAAAAAAAAAAAAAAAAAAAAAAAAAAAAAAAAAAAAAAAAAAAAAAAAAAAAAAAAAAAAAAAAAAAAAAAAAAAAAAAAAAAAAAAAAAAAAAAAAAAAAAAAAAAAAAAAAAAAAAAAAAAAAAAAAAAAAAAAAAAAAAAAAAAAAAAAAAAAAAAAAAAAAAAAAAAAAAAAAAAAAAAAAAAAAAAAAAAAAAAAAAAAAAAAAAAAAAAAAAAAAAAAAAAAAAAAAAAAAAAAAAAAAAAAAAAAAAAAAAAAAAAAAAAAAAAAAAAAAAAAAAAAAAAAAAAAAAAAAAAAAAAAAAAAAAAAAAAAAAAAAAAAAAAAAAAAAAAAAAAAAAAAAAAAAAAAAAAAAAAAAAAAAAAAAAAAAAAAAAAAAAAAAAAAAAAAAAAAAAAAAAAAAAAAAAAAAAAAAAAAAAAAAAAAAAAAAAAAAAAAAAAAAAAAAAAAAAAAAAAAAAAAAAAAAAAAAAAAAAAAAAAAAAAAAAAAAAAAAAAAAAAAAAAAAAAAAAAAAAAAAAAAAAAAAAAAAAAAAAAAAAAAAAAAAAAAAAAAAAAAAAAAAAAAAAAAAAAAAAAAAAAAAAAAAAAAAAAAAAAAAAAAAAAAAAAAAAAAAAAAAAAAAAAAAAAAAAAAAAAAAAAAAAAAAAAAAAAAAAAAAAAAAAAAAAAAAAAAAAAAAAAAAAAAAAAAAAAAAAAAAAAAAAAAAAAAAAAAAAAAAAAAAAAAAAAAAAAAAAAAAAAAAAAAAAAAAAAAAAAAAAAAAAAAAAAAAAAAAAAAAAAAAAAAAAAAAAAAAAAAAAAAAAAAAAAAAAAAAAAAAAAAAAAAAAAAAAAAAAAAAAAAAAAAAAAAAAAAAAAAAAAAAAAAAAAAAAAAAAAAAAAAAAAAAAAAAAAAAAAAAAAAAAAAAAAAAAAAAAAAAAAAAAAAAAAAAAAAAAAAAAAAAAAAAAAAAAAAAAAAAAAAAAAAAAAAAAAAAAAAAAAAAAAAAAAAAAAAAAAAAAAAAAAAAAAAAAAAAAAAAAAAAAAAAAAAAAAAAAAAAAAAAAAAAAAAAAAAAAAAAAAAAAAAAAAAAAAAAAAAAAAAAAAAAAAAAAAAAAAAAAAAAAAAAAAAAAAAAAAAAAAAAAAAAAAAAAAAAAAAAAAAAAAAAAAAAAAAAAAAAAAAAAAAAAAAAAAAAAAAAAAAAAAAAAAAAAAAAAAAAAAAAAAAAAAAAAAAAAAAAAAAAAAAAAAAAAAAAAAAAAAAAAAAAAAAAAAAAAAAAAAAAAAAAAAAAAAAAAAAAAAAAAAAAAAAAAAAAAAAAAAAAAAAAAAAAAAAAAAAAAAAAAAAAAAAAAAAAAAAAAAAAAAAAAAAAAAAAAAAAAAAAAAAAAAAAAAAAAAAAAAAAAAAAAAAAAAAAAAAAAAAAAAAAAAAAAAAAAAAAAAAAAAAAAAAAAAAAAAAAAAAAAAAAAAAAAAAAAAAAAAAAAAAAAAAAAAAAAAAAAAAAAAAAAAAAAAAAAAAAAAAAAAAAAAAAAAAAAAAAAAAAAAAAAAAAAAAAAAAAAAAAAAAAAAAAAAAAAAAAAAAAAAAAAAAAAAAAAAAAAAAAAAAAAAAAAAAAAAAAAAAAAAAAAAAAAAAAAAAAAAAAAAAAAAAAAAAAAAAAAAAAAAAAAAAAAAAAAAAAAAAAAAAAAAAAAAAAAAAAAAAAAAAAAAAAAAAAAAAAAAAAAAAAAAAAAAAAAAAAAAAAAAAAAAAAAAAAAAAAAAAAAAAAAAAAAAAAAAAAAAAAAAAAAAAAAAAAAAAAAAAAAAAAAAAAAAAAAAAAAAAAAAAAAAAAAAAAAAAAAAAAAAAAAAAAAAAAAAAAAAAAAAAAAAAAAAAAAAAAAAAAAAAAAAAAAAAAAAAAAAAAAAAAAAAAAAAAAAAAAAAAAAAAAAAAAAAAAAAAAAAAAAAAAAAAAAAAAAAAAAAAAAAAAAAAAAAAAAAAAAAAAAAAAAAAAAAAAAAAAAAAAAAAAAAAAAAAAAAAAAAAAAAAAAAAAAAAAAAAAAAAAAAAAAAAAAAAAAAAAAAAAAAAAAAAAAAAAAAAAAAAAAAAAAAAAAAAAAAAAAAAAAAAAAAAAAAAAAAAAAAAAAAAAAAAAAAAAAAAAAAAAAAAAAAAAAAAAAAAAAAAAAAAAAAAAAAAAAAAAAAAAAAAAAAAAAAAAAAAAAAAAAAAAAAAAAAAAAAAAAAAAAAAAAAAAAAAAAAAAAAAAAAAAAAAAAAAAAAAAAAAAAAAAAAAAAAAAAAAAAAAAAAAAAAAAAAAAAAAAAAAAAAAAAAAAAAAAAAAAAAAAAAAAAAAAAAAAAAAAAAAAAAAAAAAAAAAAAAAAAAAAAAAAAAAAAAAAAAAAAAAAAAAAAAAAAAAAAAAAAAAAAAAAAAAAAAAAAAAAAAAAAAAAAAAAAAAAAAAAAAAAAAAAAAAAAAAAAAAAAAAAAAAAAAAAAAAAAAAAAAAAAAAAAAAAAAAAAAAAAAAAAAAAAAAAAAAAAAAAAAAAAAAAAAAAAAAAAAAAAAAAAAAAAAAAAAAAAAAAAAAAAAAAAAAAAAAAAAAAAAAAAAAAAAAAAAAAAAAAAAAAAAAAAAAAAAAAAAAAAAAAAAAAAAAAAAAAAAAAAAAAAAAAAAAAAAAAAAAAAAAAAAAAAAAAAAAAAAAAAAAAAAAAAAAAAAAAAAAAAAAAAAAAAAAAAAAAAAAAAAAAAAAAAAAAAAAAAAAAAAAAAAAAAAAAAAAAAAAAAAAAAAAAAAAAAAAAAAAAAAAAAAAAAAAAAAAAAAAAAAAAAAAAAAAAAAAAAAAAAAAAAAAAAAAAAAAAAAAAAAAAAAAAAAAAAAAAAAAAAAAAAAAAAAAAAAAAAAAAAAAAAAAAAAAAAAAAAAAAAAAAAAAAAAAAAAAAAAAAAAAAAAAAAAAAAAAAAAAAAAAAAAAAAAAAAAAAAAAAAAAAAAAAAAAAAAAAAAAAAAAAAAAAAAAAAAAAAAAAAAAAAAAAAAAAAAAAAAAAAAAAAAAAAAAAAAAAAAAAAAAAAAAAAAAAAAAAAAAAAAAAAAAAAAAAAAAAAAAAAAAAAAAAAAAAAAAAAAAAAAAAAAAAAAAAAAAAAAAAAAAAAAAAAAAAAAAAAAAAAAAAAAAAAAAAAAAAAAAAAAAAAAAAAAAAAAAAAAAAAAAAAAAAAAAAAAAAAAAAAAAAAAAAAAAAAAAAAAAAAAAAAAAAAAAAAAAAAAAAAAAAAAAAAAAAAAAAAAAAAAAAAAAAAAAAAAAAAAAAAAAAAAAAAAAAAAAAAAAAAAAAAAAAAAAAAAAAAAAAAAAAAAAAAAAAAAAAAAAAAAAAAAAAAAAAAAAAAAAAAAAAAAAAAAAAAAAAAAAAAAAAAAAAAAAAAAAAAAAAAAAAAAAAAAAAAAAAAAAAAAAAAAAAAAAAAAAAAAAAAAAAAAAAAAAAAAAAAAAAAAAAAAAAAAAAAAAAAAAAAAAAAAAAAAAAAAAAAAAAAAAAAAAAAAAAAAAAAAAAAAAAAAAAAAAAAAAAAAAAAAAAAAAAAAAAAAAAAAAAAAAAAAAAAAAAAAAAAAAAAAAAAAAAAAAAAAAAAAAAAAAAAAAAAAAAAAAAAAAAAAAAAAAAAAAAAAAAAAAAAAAAAAAAAAAAAAAAAAAAAAAAAAAAAAAAAAAAAAAAAAAAAAAAAAAAAAAAAAAAAAAAAAAAAAAAAAAAAAAAAAAAAAAAAAAAAAAAAAAAAAAAAAAAAAAAAAAAAAAAAAAAAAAAAAAAAAAAAAAAAAAAAAAAAAAAAAAAAAAAAAAAAAAAAAAAAAAAAAAAAAAAAAAAAAAAAAAAAAAAAAAAAAAAAAAAAAAAAAAAAAAAAAAAAAAAAAAAAAAAAAAAAAAAAAAAAAAAAAAAAAAAAAAAAAAAAAAAAAAAAAAAAAAAAAAAAAAAAAAAAAAAAAAAAAAAAAAAAAAAAAAAAAAAAAAAAAAAAAAAAAAAAAAAAAAAAAAAAAAAAAAAAAAAAAAAAAAAAAAAAAAAAAAAAAAAAAAAAAAAAAAAAAAAAAAAAAAAAAAAAAAAAAAAAAAAAAAAAAAAAAAAAAAAAAAAAAAAAAAAAAAAAAAAAAAAAAAAAAAAAAAAAAAAAAAAAAAAAAAAAAAAAAAAAAAAAAAAAAAAAAAAAAAAAAAAAAAAAAAAAAAAAAAAAAAAAAAAAAAAAAAAAAAAAAAAAAAAAAAAAAAAAAAAAAAAAAAAAAAAAAAAAAAAAAAAAAAAAAAAAAAAAAAAAAAAAAAAAAAAAAAAAAAAAAAAAAAAAAAAAAAAAAAAAAAAAAAAAAAAAAAAAAAAAAAAAAAAAAAAAAAAAAAAAAAAAAAAAAAAAAAAAAAAAAAAAAAAAAAAAAAAAAAAAAAAAAAAAAAAAAAAAAAAAAAAAAAAAAAAAAAAAAAAAAAAAAAAAAAAAAAAAAAAAAAAAAAAAAAAAAAAAAAAAAAAAAAAAAAAAAAAAAAAAAAAAAAAAAAAAAAAAAAAAAAAAAAAAAAAAAAAAAAAAAAAAAAAAAAAAAAAAAAAAAAAAAAAAAAAAAAAAAAAAAAAAAAAAAAAAAAAAAAAAAAAAAAAAAAAAAAAAAAAAAAAAAAAAAAAAAAAAAAAAAAAAAAAAAAAAAAAAAAAAAAAAAAAAAAAAAAAAAAAAAAAAAAAAAAAAAAAAAAAAAAAAAAAAAAAAAAAAAAAAAAAAAAAAAAAAAAAAAAAAAAAAAAAAAAAAAAAAAAAAAAAAAAAAAAAAAAAAAAAAAAAAAAAAAAAAAAAAAAAAAAAAAAAAAAAAAAAAAAAAAAAAAAAAAAAAAAAAAAAAAAAAAAAAAAAAAAAAAAAAAAAAAAAAAAAAAAAAAAAAAAAAAAAAAAAAAAAAAAAAAAAAAAAAAAAAAAAAAAAAAAAAAAAAAAAAAAAAAAAAAAAAAAAAAAAAAAAAAAAAAAAAAAAAAAAAAAAAAAAAAAAAAAAAAAAAAAAAAAAAAAAAAAAAAAAAAAAAAAAAAAAAAAAAAAAAAAAAAAAAAAAAAAAAAAAAAAAAAAAAAAAAAAAAAAAAAAAAAAAAAAAAAAAAAAAAAAAAAAAAAAAAAAAAAAAAAAAAAAAAAAAAAAAAAAAAAAAAAAAAAAAAAAAAAAAAAAAAAAAAAAAAAAAAAAAAAAAAAAAAAAAAAAAAAAAAAAAAAAAAAAAAAAAAAAAAAAAAAAAAAAAAAAAAAAAAAAAAAAAAAAAAAAAAAAAAAAAAAAAAAAAAAAAAAAAAAAAAAAAAAAAAAAAAAAAAAAAAAAAAAAAAAAAAAAAAAAAAAAAAAAAAAAAAAAAAAAAAAAAAAAAAAAAAAAAAAAAAAAAAAAAAAAAAAAAAAAAAAAAAAAAAAAAAAAAAAAAAAAAAAAAAAAAAAAAAAAAAAAAAAAAAAAAAAAAAAAAAAAAAAAAAAAAAAAAAAAAAAAAAAAAAAAAAAAAAAAAAAAAAAAAAAAAAAAAAAAAAAAAAAAAAAAAAAAAAAAAAAAAAAAAAAAAAAAAAAAAAAAAAAAAAAAAAAAAAAAAAAAAAAAAAAAAAAAAAAAAAAAAAAAAAAAAAAAAAAAAAAAAAAAAAAAAAAAAAAAAAAAAAAAAAAAAAAAAAAAAAAAAAAAAAAAAAAAAAAAAAAAAAAAAAAAAAAAAAAAAAAAAAAAAAAAAAAAAAAAAAAAAAAAAAAAAAAAAAAAAAAAAAAAAAAAAAAAAAAAAAAAAAAAAAAAAAAAAAAAAAAAAAAAAAAAAAAAAAAAAAAAAAAAAAAAAAAAAAAAAAAAAAAAAAAAAAAAAAAAAAAAAAAAAAAAAAAAAAAAAAAAAAAAAAAAAAAAAAAAAAAAAAAAAAAAAAAAAAAAAAAAAAAAAAAAAAAAAAAAAAAAAAAAAAAAAAAAAAAAAAAAAAAAAAAAAAAAAAAAAAAAAAAAAAAAAAAAAAAAAAAAAAAAAAAAAAAAAAAAAAAAAAAAAAAAAAAAAAAAAAAAAAAAAAAAAAAAAAAAAAAAAAAAAAAAAAAAAAAAAAAAAAAAAAAAAAAAAAAAAAAAAAAAAAAAAAAAAAAAAAAAAAAAAAAAAAAAAAAAAAAAAAAAAAAAAAAAAAAAAAAAAAAAAAAAAAAAAAAAAAAAAAAAAAAAAAAAAAAAAAAAAAAAAAAAAAAAAAAAAAAAAAAAAAAAAAAAAAAAAAAAAAAAAAAAAAAAAAAAAAAAAAAAAAAAAAAAAAAAAAAAAAAAAAAAAAAAAAAAAAAAAAAAAAAAAAAAAAAAAAAAAAAAAAAAAAAAAAAAAAAAAAAAAAAAAAAAAAAAAAAAAAAAAAAAAAAAAAAAAAAAAAAAAAAAAAAAAAAAAAAAAAAAAAAAAAAAAAAAAAAAAAAAAAAAAAAAAAAAAAAAAAAAAAAAAAAAAAAAAAAAAAAAAAAAAAAAAAAAAAAAAAAAAAAAAAAAAAAAAAAAAAAAAAAAAAAAAAAAAAAAAAAAAAAAAAAAAAAAAAAAAAAAAAAAAAAAAAAAAAAAAAAAAAAAAAAAAAAAAAAAAAAAAAAAAAAAAAAAAAAAAAAAAAAAAAAAAAAAAAAAAAAAAAAAAAAAAAAAAAAAAAAAAAAAAAAAAAAAAAAAAAAAAAAAAAAAAAAAAAAAAAAAAAAAAAAAAAAAAAAAAAAAAAAAAAAAAAAAAAAAAAAAAAAAAAAAAAAAAAAAAAAAAAAAAAAAAAAAAAAAAAAAAAAAAAAAAAAAAAAAAAAAAAAAAAAAAAAAAAAAAAAAAAAAAAAAAAAAAAAAAAAAAAAAAAAAAAAAAAAAAAAAAAAAAAAAAAAAAAAAAAAAAAAAAAAAAAAAAAAAAAAAAAAAAAAAAAAAAAAAAAAAAAAAAAAAAAAAAAAAAAAAAAAAAAAAAAAAAAAAAAAAAAAAAAAAAAAAAAAAAAAAAAAAAAAAAAAAAAAAAAAAAAAAAAAAAAAAAAAAAAAAAAAAAAAAAAAAAAAAAAAAAAAAAAAAAAAAAAAAAAAAAAAAAAAAAAAAAAAAAAAAAAAAAAAAAAAAAAAAAAAAAAAAAAAAAAAAAAAAAAAAAAAAAAAAAAAAAAAAAAAAAAAAAAAAAAAAAAAAAAAAAAAAAAAAAAAAAAAAAAAAAAAAAAAAAAAAAAAAAAAAAAAAAAAAAAAAAAAAAAAAAAAAAAAAAAAAAAAAAAAAAAAAAAAAAAAAAAAAAAAAAAAAAAAAAAAAAAAAAAAAAAAAAAAAAAAAAAAAAAAAAAAAAAAAAAAAAAAAAAAAAAAAAAAAAAAAAAAAAAAAAAAAAAAAAAAAAAAAAAAAAAAAAAAAAAAAAAAAAAAAAAAAAAAAAAAAAAAAAAAAAAAAAAAAAAAAAAAAAAAAAAAAAAAAAAAAAAAAAAAAAAAAAAAAAAAAAAAAAAAAAAAAAAAAAAAAAAAAAAAAAAAAAAAAAAAAAAAAAAAAAAAAAAAAAAAAAAAAAAAAAAAAAAAAAAAAAAAAAAAAAAAAAAAAAAAAAAAAAAAAAAAAAAAAAAAAAAAAAAAAAAAAAAAAAAAAAAAAAAAAAAAAAAAAAAAAAAAAAAAAAAAAAAAAAAAAAAAAAAAAAAAAAAAAAAAAAAAAAAAAAAAAAAAAAAAAAAAAAAAAAAAAAAAAAAAAAAAAAAAAAAAAAAAAAAAAAAAAAAAAAAAAAAAAAAAAAAAAAAAAAAAAAAAAAAAAAAAAAAAAAAAAAAAAAAAAAAAAAAAAAAAAAAAAAAAAAAAAAAAAAAAAAAAAAAAAAAAAAAAAAAAAAAAAAAAAAAAAAAAAAAAAAAAAAAAAAAAAAAAAAAAAAAAAAAAAAAAAAAAAAAAAAAAAAAAAAAAAAAAAAAAAAAAAAAAAAAAAAAAAAAAAAAAAAAAAAAAAAAAAAAAAAAAAAAAAAAAAAAAAAAAAAAAAAAAAAAAAAAAAAAAAAAAAAAAAAAAAAAAAAAAAAAAAAAAAAAAAAAAAAAAAAAAAAAAAAAAAAAAAAAAAAAAAAAAAAAAAAAAAAAAAAAAAAAAAAAAAAAAAAAAAAAAAAAAAAAAAAAAAAAAAAAAAAAAAAAAAAAAAAAAAAAAAAAAAAAAAAAAAAAAAAAAAAAAAAAAAAAAAAAAAAAAAAAAAAAAAAAAAAAAAAAAAAAAAAAAAAAAAAAAAAAAAAAAAAAAAAAAAAAAAAAAAAAAAAAAAAAAAAAAAAAAAAAAAAAAAAAAAAAAAAAAAAAAAAAAAAAAAAAAAAAAAAAAAAAAAAAAAAAAAAAAAAAAAAAAAAAAAAAAAAAAAAAAAAAAAAAAAAAAAAAAAAAAAAAAAAAAAAAAAAAAAAAAAAAAAAAAAAAAAAAAAAAAAAAAAAAAAAAAAAAAAAAAAAAAAAAAAAAAAAAAAAAAAAAAAAAAAAAAAAAAAAAAAAAAAAAAAAAAAAAAAAAAAAAAAAAAAAAAAAAAAAAAAAAAAAAAAAAAAAAAAAAAAAAAAAAAAAAAAAAAAAAAAAAAAAAAAAAAAAAAAAAAAAAAAAAAAAAAAAAAAAAAAAAAAAAAAAAAAAAAAAAAAAAAAAAAAAAAAAAAAAAAAAAAAAAAAAAAAAAAAAAAAAAAAAAAAAAAAAAAAAAAAAAAAAAAAAAAAAAAAAAAAAAAAAAAAAAAAAAAAAAAAAAAAAAAAAAAAAAAAAAAAAAAAAAAAAAAAAAAAAAAAAAAAAAAAAAAAAAAAAAAAAAAAAAAAAAAAAAAAAAAAAAAAAAAAAAAAAAAAAAAAAAAAAAAAAAAAAAAAAAAAAAAAAAAAAAAAAAAAAAAAAAAAAAAAAAAAAAAAAAAAAAAAAAAAAAAAAAAAAAAAAAAAAAAAAAAAAAAAAAAAAAAAAAAAAAAAAAAAAAAAAAAAAAAAAAAAAAAAAAAAAAAAAAAAAAAAAAAAAAAAAAAAAAAAAAAAAAAAAAAAAAAAAAAAAAAAAAAAAAAAAAAAAAAAAAAAAAAAAAAAAAAAAAAAAAAAAAAAAAAAAAAAAAAAAAAAAAAAAAAAAAAAAAAAAAAAAAAAAAAAAAAAAAAAAAAAAAAAAAAAAAAAAAAAAAAAAAAAAAAAAAAAAAAAAAAAAAAAAAAAAAAAAAAAAAAAAAAAAAAAAAAAAAAAAAAAAAAAAAAAAAAAAAAAAAAAAAAAAAAAAAAAAAAAAAAAAAAAAAAAAAAAAAAAAAAAAAAAAAAAAAAAAAAAAAAAAAAAAAAAAAAAAAAAAAAAAAAAAAAAAAAAAAAAAAAAAAAAAAAAAAAAAAAAAAAAAAAAAAAAAAAAAAAAAAAAAAAAAAAAAAAAAAAAAAAAAAAAAAAAAAAAAAAAAAAAAAAAAAAAAAAAAAAAAAAAAAAAAAAAAAAAAAAAAAAAAAAAAAAAAAAAAAAAAAAAAAAAAAAAAAAAAAAAAAAAAAAAAAAAAAAAAAAAAAAAAAAAAAAAAAAAAAAAAAAAAAAAAAAAAAAAAAAAAAAAAAAAAAAAAAAAAAAAAAAAAAAAAAAAAAAAAAAAAAAAAAAAAAAAAAAAAAAAAAAAAAAAAAAAAAAAAAAAAAAAAAAAAAAAAAAAAAAAAAAAAAAAAAAAAAAAAAAAAAAAAAAAAAAAAAAAAAAAAAAAAAAAAAAAAAAAAAAAAAAAAAAAAAAAAAAAAAAAAAAAAAAAAAAAAAAAAAAAAAAAAAAAAAAAAAAAAAAAAAAAAAAAAAAAAAAAAAAAAAAAAAAAAAAAAAAAAAAAAAAAAAAAAAAAAAAAAAAAAAAAAAAAAAAAAAAAAAAAAAAAAAAAAAAAAAAAAAAAAAAAAAAAAAAAAAAAAAAAAAAAAAAAAAAAAAAAAAAAAAAAAAAAAAAAAAAAAAAAAAAAAAAAAAAAAAAAAAAAAAAAAAAAAAAAAAAAAAAAAAAAAAAAAAAAAAAAAAAAAAAAAAAAAAAAAAAAAAAAAAAAAAAAAAAAAAAAAAAAAAAAAAAAAAAAAAAAAAAAAAAAAAAAAAAAAAAAAAAAAAAAAAAAAAAAAAAAAAAAAAAAAAAAAAAAAAAAAAAAAAAAAAAAAAAAAAAAAAAAAAAAAAAAAAAAAAAAAAAAAAAAAAAAAAAAAAAAAAAAAAAAAAAAAAAAAAAAAAAAAAAAAAAAAAAAAAAAAAAAAAAAAAAAAAAAAAAAAAAAAAAAAAAAAAAAAAAAAAAAAAAAAAAAAAAAAAAAAAAAAAAAAAAAAAAAAAAAAAAAAAAAAAAAAAAAAAAAAAAAAAAAAAAAAAAAAAAAAAAAAAAAAAAAAAAAAAAAAAAAAAAAAAAAAAAAAAAAAAAAAAAAAAAAAAAAAAAAAAAAAAAAAAAAAAAAAAAAAAAAAAAAAAAAAAAAAAAAAAAAAAAAAAAAAAAAAAAAAAAAAAAAAAAAAAAAAAAAAAAAAAAAAAAAAAAAAAAAAAAAAAAAAAAAAAAAAAAAAAAAAAAAAAAAAAAAAAAAAAAAAAAAAAAAAAAAAAAAAAAAAAAAAAAAAAAAAAAAAAAAAAAAAAAAAAAAAAAAAAAAAAAAAAAAAAAAAAAAAAAAAAAAAAAAAAAAAAAAAAAAAAAAAAAAAAAAAAAAAAAAAAAAAAAAAAAAAAAAAAAAAAAAAAAAAAAAAAAAAAAAAAAAAAAAAAAAAAAAAAAAAAAAAAAAAAAAAAAAAAAAAAAAAAAAAAAAAAAAAAAAAAAAAAAAAAAAAAAAAAAAAAAAAAAAAAAAAAAAAAAAAAAAAAAAAAAAAAAAAAAAAAAAAAAAAAAAAAAAAAAAAAAAAAAAAAAAAAAAAAAAAAAAAAAAAAAAAAAAAAAAAAAAAAAAAAAAAAAAAAAAAAAAAAAAAAAAAAAAAAAAAAAAAAAAAAAAAAAAAAAAAAAAAAAAAAAAAAAAAAAAAAAAAAAAAAAAAAAAAAAAAAAAAAAAAAAAAAAAAAAAAAAAAAAAAAAAAAAAAAAAAAAAAAAAAAAAAAAAAAAAAAAAAAAAAAAAAAAAAAAAAAAAAAAAAAAAAAAAAAAAAAAAAAAAAAAAAAAAAAAAAAAAAAAAAAAAAAAAAAAAAAAAAAAAAAAAAAAAAAAAAAAAAAAAAAAAAAAAAAAAAAAAAAAAAAAAAAAAAAAAAAAAAAAAAAAAAAAAAAAAAAAAAAAAAAAAAAAAAAAAAAAAAAAAAAAAAAAAAAAAAAAAAAAAAAAAAAAAAAAAAAAAAAAAAAAAAAAAAAAAAAAAAAAAAAAAAAAAAAAAAAAAAAAAAAAAAAAAAAAAAAAAAAAAAAAAAAAAAAAAAAAAAAAAAAAAAAAAAAAAAAAAAAAAAAAAAAAAAAAAAAAAAAAAAAAAAAAAAAAAAAAAAAAAAAAAAAAAAAAAAAAAAAAAAAAAAAAAAAAAAAAAAAAAAAAAAAAAAAAAAAAAAAAAAAAAAAAAAAAAAAAAAAAAAAAAAAAAAAAAAAAAAAAAAAAAAAAAAAAAAAAAAAAAAAAAAAAAAAAAAAAAAAAAAAAAAAAAAAAAAAAAAAAAAAAAAAAAAAAAAAAAAAAAAAAAAAAAAAAAAAAAAAAAAAAAAAAAAAAAAAAAAAAAAAAAAAAAAAAAAAAAAAAAAAAAAAAAAAAAAAAAAAAAAAAAAAAAAAAAAAAAAAAAAAAAAAAAAAAAAAAAAAAAAAAAAAAAAAAAAAAAAAAAAAAAAAAAAAAAAAAAAAAAAAAAAAAAAAAAAAAAAAAAAAAAAAAAAAAAAAAAAAAAAAAAAAAAAAAAAAAAAAAAAAAAAAAAAAAAAAAAAAAAAAAAAAAAAAAAAAAAAAAAAAAAAAAAAAAAAAAAAAAAAAAAAAAAAAAAAAAAAAAAAAAAAAAAAAAAAAAAAAAAAAAAAAAAAAAAAAAAAAAAAAAAAAAAAAAAAAAAAAAAAAAAAAAAAAAAAAAAAAAAAAAAAAAAAAAAAAAAAAAAAAAAAAAAAAAAAAAAAAAAAAAAAAAAAAAAAAAAAAAAAAAAAAAAAAAAAAAAAAAAAAAAAAAAAAAAAAAAAAAAAAAAAAAAAAAAAAAAAAAAAAAAAAAAAAAAAAAAAAAAAAAAAAAAAAAAAAAAAAAAAAAAAAAAAAAAAAAAAAAAAAAAAAAAAAAAAAAAAAAAAAAAAAAAAAAAAAAAAAAAAAAAAAAAAAAAAAAAAAAAAAAAAAAAAAAAAAAAAAAAAAAAAAAAAAAAAAAAAAAAAAAAAAAAAAAAAAAAAAAAAAAAAAAAAAAAAAAAAAAAAAAAAAAAAAAAAAAAAAAAAAAAAAAAAAAAAAAAAAAAAAAAAAAAAAAAAAAAAAAAAAAAAAAAAAAAAAAAAAAAAAAAAAAAAAAAAAAAAAAAAAAAAAAAAAAAAAAAAAAAAAAAAAAAAAAAAAAAAAAAAAAAAAAAAAAAAAAAAAAAAAAAAAAAAAAAAAAAAAAAAAAAAAAAAAAAAAAAAAAAAAAAAAAAAAAAAAAAAAAAAAAAAAAAAAAAAAAAAAAAAAAAAAAAAAAAAAAAAAAAAAAAAAAAAAAAAAAAAAAAAAAAAAAAAAAAAAAAAAAAAAAAAAAAAAAAAAAAAAAAAAAAAAAAAAAAAAAAAAAAAAAAAAAAAAAAAAAAAAAAAAAAAAAAAAAAAAAAAAAAAAAAAAAAAAAAAAAAAAAAAAAAAAAAAAAAAAAAAAAAAAAAAAAAAAAAAAAAAAAAAAAAAAAAAAAAAAAAAAAAAAAAAAAAAAAAAAAAAAAAAAAAAAAAAAAAAAAAAAAAAAAAAAAAAAAAAAAAAAAAAAAAAAAAAAAAAAAAAAAAAAAAAAAAAAAAAAAAAAAAAAAAAAAAAAAAAAAAAAAAAAAAAAAAAAAAAAAAAAAAAAAAAAAAAAAAAAAAAAAAAAAAAAAAAAAAAAAAAAAAAAAAAAAAAAAAAAAAAAAAAAAAAAAAAAAAAAAAAAAAAAAAAAAAAAAAAAAAAAAAAAAAAAAAAAAAAAAAAAAAAAAAAAAAAAAAAAAAAAAAAAAAAAAAAAAAAAAAAAAAAAAAAAAAAAAAAAAAAAAAAAAAAAAAAAAAAAAAAAAAAAAAAAAAAAAAAAAAAAAAAAAAAAAAAAAAAAAAAAAAAAAAAAAAAAAAAAAAAAAAAAAAAAAAAAAAAAAAAAAAAAAAAAAAAAAAAAAAAAAAAAAAAAAAAAAAAAAAAAAAAAAAAAAAAAAAAAAAAAAAAAAAAAAAAAAAAAAAAAAAAAAAAAAAAAAAAAAAAAAAAAAAAAAAAAAAAAAAAAAAAAAAAAAAAAAAAAAAAAAAAAAAAAAAAAAAAAAAAAAAAAAAAAAAAAAAAAAAAAAAAAAAAAAAAAAAAAAAAAAAAAAAAAAAAAAAAAAAAAAAAAAAAAAAAAAAAAAAAAAAAAAAAAAAAAAAAAAAAAAAAAAAAAAAAAAAAAAAAAAAAAAAAAAAAAAAAAAAAAAAAAAAAAAAAAAAAAAAAAAAAAAAAAAAAAAAAAAAAAAAAAAAAAAAAAAAAAAAAAAAAAAAAAAAAAAAAAAAAAAAAAAAAAAAAAAAAAAAAAAAAAAAAAAAAAAAAAAAAAAAAAAAAAAAAAAAAAAAAAAAAAAAAAAAAAAAAAAAAAAAAAAAAAAAAAAAAAAAAAAAAAAAAAAAAAAAAAAAAAAAAAAAAAAAAAAAAAAAAAAAAAAAAAAAAAAAAAAAAAAAAAAAAAAAAAAAAAAAAAAAAAAAAAAAAAAAAAAAAAAAAAAAAAAAAAAAAAAAAAAAAAAAAAAAAAAAAAAAAAAAAAAAAAAAAAAAAAAAAAAAAAAAAAAAAAAAAAAAAAAAAAAAAAAAAAAAAAAAAAAAAAAAAAAAAAAAAAAAAAAAAAAAAAAAAAAAAAAAAAAAAAAAAAAAAAAAAAAAAAAAAAAAAAAAAAAAAAAAAAAAAAAAAAAAAAAAAAAAAAAAAAAAAAAAAAAAAAAAAAAAAAAAAAAAAAAAAAAAAAAAAAAAAAAAAAAAAAAAAAAAAAAAAAAAAAAAAAAAAAAAAAAAAAAAAAAAAAAAAAAAAAAAAAAAAAAAAAAAAAAAAAAAAAAAAAAAAAAAAAAAAAAAAAAAAAAAAAAAAAAAAAAAAAAAAAAAAAAAAAAAAAAAAAAAAAAAAAAAAAAAAAAAAAAAAAAAAAAAAAAAAAAAAAAAAAAAAAAAAAAAAAAAAAAAAAAAAAAAAAAAAAAAAAAAAAAAAAAAAAAAAAAAAAAAAAAAAAAAAAAAAAAAAAAAAAAAAAAAAAAAAAAAAAAAAAAAAAAAAAAAAAAAAAAAAAAAAAAAAAAAAAAAAAAAAAAAAAAAAAAAAAAAAAAAAAAAAAAAAAAAAAAAAAAAAAAAAAAAAAAAAAAAAAAAAAAAAAAAAAAAAAAAAAAAAAAAAAAAAAAAAAAAAAAAAAAAAAAAAAAAAAAAAAAAAAAAAAAAAAAAAAAAAAAAAAAAAAAAAAAAAAAAAAAAAAAAAAAAAAAAAAAAAAAAAAAAAAAAAAAAAAAAAAAAAAAAAAAAAAAAAAAAAAAAAAAAAAAAAAAAAAAAAAAAAAAAAAAAAAAAAAAAAAAAAAAAAAAAAAAAAAAAAAAAAAAAAAAAAAAAAAAAAAAAAAAAAAAAAAAAAAAAAAAAAAAAAAAAAAAAAAAAAAAAAAAAAAAAAAAAAAAAAAAAAAAAAAAAAAAAAAAAAAAAAAAAAAAAAAAAAAAAAAAAAAAAAAAAAAAAAAAAAAAAAAAAAAAAAAAAAAAAAAAAAAAAAAAAAAAAAAAAAAAAAAAAAAAAAAAAAAAAAAAAAAAAAAAAAAAAAAAAAAAAAAAAAAAAAAAAAAAAAAAAAAAAAAAAAAAAAAAAAAAAAAAAAAAAAAAAAAAAAAAAAAAAAAAAAAAAAAAAAAAAAAAAAAAAAAAAAAAAAAAAAAAAAAAAAAAAAAAAAAAAAAAAAAAAAAAAAAAAAAAAAAAAAAAAAAAAAAAAAAAAAAAAAAAAAAAAAAAAAAAAAAAAAAAAAAAAAAAAAAAAAAAAAAAAAAAAAAAAAAAAAAAAAAAAAAAAAAAAAAAAAAAAAAAAAAAAAAAAAAAAAAAAAAAAAAAAAAAAAAAAAAAAAAAAAAAAAAAAAAAAAAAAAAAAAAAAAAAAAAAAAAAAAAAAAAAAAAAAAAAAAAAAAAAAAAAAAAAAAAAAAAAAAAAAAAAAAAAAAAAAAAAAAAAAAAAAAAAAAAAAAAAAAAAAAAAAAAAAAAAAAAAAAAAAAAAAAAAAAAAAAAAAAAAAAAAAAAAAAAAAAAAAAAAAAAAAAAAAAAAAAAAAAAAAAAAAAAAAAAAAAAAAAAAAAAAAAAAAAAAAAAAAAAAAAAAAAAAAAAAAAAAAAAAAAAAAAAAAAAAAAAAAAAAAAAAAAAAAAAAAAAAAAAAAAAAAAAAAAAAAAAAAAAAAAAAAAAAAAAAAAAAAAAAAAAAAAAAAAAAAAAAAAAAAAAAAAAAAAAAAAAAAAAAAAAAAAAAAAAAAAAAAAAAAAAAAAAAAAAAAAAAAAAAAAAAAAAAAAAAAAAAAAAAAAAAAAAAAAAAAAAAAAAAAAAAAAAAAAAAAAAAAAAAAAAAAAAAAAAAAAAAAAAAAAAAAAAAAAAAAAAAAAAAAAAAAAAAAAAAAAAAAAAAAAAAAAAAAAAAAAAAAAAAAAAAAAAAAAAAAAAAAAAAAAAAAAAAAAAAAAAAAAAAAAAAAAAAAAAAAAAAAAAAAAAAAAAAAAAAAAAAAAAAAAAAAAAAAAAAAAAAAAAAAAAAAAAAAAAAAAAAAAAAAAAAAAAAAAAAAAAAAAAAAAAAAAAAAAAAAAAAAAAAAAAAAAAAAAAAAAAAAAAAAAAAAAAAAAAAAAAAAAAAAAAAAAAAAAAAAAAAAAAAAAAAAAAAAAAAAAAAAAAAAAAAAAAAAAAAAAAAAAAAAAAAAAAAAAAAAAAAAAAAAAAAAAAAAAAAAAAAAAAAAAAAAAAAAAAAAAAAAAAAAAAAAAAAAAAAAAAAAAAAAAAAAAAAAAAAAAAAAAAAAAAAAAAAAAAAAAAAAAAAAAAAAAAAAAAAAAAAAAAAAAAAAAAAAAAAAAAAAAAAAAAAAAAAAAAAAAAAAAAAAAAAAAAAAAAAAAAAAAAAAAAAAAAAAAAAAAAAAAAAAAAAAAAAAAAAAAAAAAAAAAAAAAAAAAAAAAAAAAAAAAAAAAAAAAAAAAAAAAAAAAAAAAAAAAAAAAAAAAAAAAAAAAAAAAAAAAAAAAAAAAAAAAAAAAAAAAAAAAAAAAAAAAAAAAAAAAAAAAAAAAAAAAAAAAAAAAAAAAAAAAAAAAAAAAAAAAAAAAAAAAAAAAAAAAAAAAAAAAAAAAAAAAAAAAAAAAAAAAAAAAAAAAAAAAAAAAAAAAAAAAAAAAAAAAAAAAAAAAAAAAAAAAAAAAAAAAAAAAAAAAAAAAAAAAAAAAAAAAAAAAAAAAAAAAAAAAAAAAAAAAAAAAAAAAAAAAAAAAAAAAAAAAAAAAAAAAAAAAAAAAAAAAAAAAAAAAAAAAAAAAAAAAAAAAAAAAAAAAAAAAAAAAAAAAAAAAAAAAAAAAAAAAAAAAAAAAAAAAAAAAAAAAAAAAAAAAAAAAAAAAAAAAAAAAAAAAAAAAAAAAAAAAAAAAAAAAAAAAAAAAAAAAAAAAAAAAAAAAAAAAAAAAAAAAAAAAAAAAAAAAAAAAAAAAAAAAAAAAAAAAAAAAAAAAAAAAAAAAAAAAAAAAAAAAAAAAAAAAAAAAAAAAAAAAAAAAAAAAAAAAAAAAAAAAAAAAAAAAAAAAAAAAAAAAAAAAAAAAAAAAAAAAAAAAAAAAAAAAAAAAAAAAAAAAAAAAAAAAAAAAAAAAAAAAAAAAAAAAAAAAAAAAAAAAAAAAAAAAAAAAAAAAAAAAAAAAAAAAAAAAAAAAAAAAAAAAAAAAAAAAAAAAAAAAAAAAAAAAAAAAAAAAAAAAAAAAAAAAAAAAAAAAAAAAAAAAAAAAAAAAAAAAAAAAAAAAAAAAAAAAAAAAAAAAAAAAAAAAAAAAAAAAAAAAAAAAAAAAAAAAAAAAAAAAAAAAAAAAAAAAAAAAAAAAAAAAAAAAAAAAAAAAAAAAAAAAAAAAAAAAAAAAAAAAAAAAAAAAAAAAAAAAAAAAAAAAAAAAAAAAAAAAAAAAAAAAAAAAAAAAAAAAAAAAAAAAAAAAAAAAAAAAAAAAAAAAAAAAAAAAAAAAAAAAAAAAAAAAAAAAAAAAAAAAAAAAAAAAAAAAAAAAAAAAAAAAAAAAAAAAAAAAAAAAAAAAAAAAAAAAAAAAAAAAAAAAAAAAAAAAAAAAAAAAAAAAAAAAAAAAAAAAAAAAAAAAAAAAAAAAAAAAAAAAAAAAAAAAAAAAAAAAAAAAAAAAAAAAAAAAAAAAAAAAAAAAAAAAAAAAAAAAAAAAAAAAAAAAAAAAAAAAAAAAAAAAAAAAAAAAAAAAAAAAAAAAAAAAAAAAAAAAAAAAAAAAAAAAAAAAAAAAAAAAAAAAAAAAAAAAAAAAAAAAAAAAAAAAAAAAAAAAAAAAAAAAAAAAAAAAAAAAAAAAAAAAAAAAAAAAAAAAAAAAAAAAAAAAAAAAAAAAAAAAAAAAAAAAAAAAAAAAAAAAAAAAAAAAAAAAAAAAAAAAAAAAAAAAAAAAAAAAAAAAAAAAAAAAAAAAAAAAAAAAAAAAAAAAAAAAAAAAAAAAAAAAAAAAAAAAAAAAAAAAAAAAAAAAAAAAAAAAAAAAAAAAAAAAAAAAAAAAAAAAAAAAAAAAAAAAAAAAAAAAAAAAAAAAAAAAAAAAAAAAAAAAAAAAAAAAAAAAAAAAAAAAAAAAAAAAAAAAAAAAAAAAAAAAAAAAAAAAAAAAAAAAAAAAAAAAAAAAAAAAAAAAAAAAAAAAAAAAAAAAAAAAAAAAAAAAAAAAAAAAAAAAAAAAAAAAAAAAAAAAAAAAAAAAAAAAAAAAAAAAAAAAAAAAAAAAAAAAAAAAAAAAAAAAAAAAAAAAAAAAAAAAAAAAAAAAAAAAAAAAAAAAAAAAAAAAAAAAAAAAAAAAAAAAAAAAAAAAAAAAAAAAAAAAAAAAAAAAAAAAAAAAAAAAAAAAAAAAAAAAAAAAAAAAAAAAAAAAAAAAAAAAAAAAAAAAAAAAAAAAAAAAAAAAAAAAAAAAAAAAAAAAAAAAAAAAAAAAAAAAAAAAAAAAAAAAAAAAAAAAAAAAAAAAAAAAAAAAAAAAAAAAAAAAAAAAAAAAAAAAAAAAAAAAAAAAAAAAAAAAAAAAAAAAAAAAAAAAAAAAAAAAAAAAAAAAAAAAAAAAAAAAAAAAAAAAAAAAAAAAAAAAAAAAAAAAAAAAAAAAAAAAAAAAAAAAAAAAAAAAAAAAAAAAAAAAAAAAAAAAAAAAAAAAAAAAAAAAAAAAAAAAAAAAAAAAAAAAAAAAAAAAAAAAAAAAAAAAAAAAAAAAAAAAAAAAAAAAAAAAAAAAAAAAAAAAAAAAAAAAAAAAAAAAAAAAAAAAAAAAAAAAAAAAAAAAAAAAAAAAAAAAAAAAAAAAAAAAAAAAAAAAAAAAAAAAAAAAAAAAAAAAAAAAAAAAAAAAAAAAAAAAAAAAAAAAAAAAAAAAAAAAAAAAAAAAAAAAAAAAAAAAAAAAAAAAAAAAAAAAAAAAAAAAAAAAAAAAAAAAAAAAAAAAAAAAAAAAAAAAAAAAAAAAAAAAAAAAAAAAAAAAAAAAAAAAAAAAAAAAAAAAAAAAAAAAAAAAAAAAAAAAAAAAAAAAAAAAAAAAAAAAAAAAAAAAAAAAAAAAAAAAAAAAAAAAAAAAAAAAAAAAAAAAAAAAAAAAAAAAAAAAAAAAAAAAAAAAAAAAAAAAAAAAAAAAAAAAAAAAAAAAAAAAAAAAAAAAAAAAAAAAAAAAAAAAAAAAAAAAAAAAAAAAAAAAAAAAAAAAAAAAAAAAAAAAAAAAAAAAAAAAAAAAAAAAAAAAAAAAAAAAAAAAAAAAAAAAAAAAAAAAAAAAAAAAAAAAAAAAAAAAAAAAAAAAAAAAAAAAAAAAAAAAAAAAAAAAAAAAAAAAAAAAAAAAAAAAAAAAAAAAAAAAAAAAAAAAAAAAAAAAAAAAAAAAAAAAAAAAAAAAAAAAAAAAAAAAAAAAAAAAAAAAAAAAAAAAAAAAAAAAAAAAAAAAAAAAAAAAAAAAAAAAAAAAAAAAAAAAAAAAAAAAAAAAAAAAAAAAAAAAAAAAAAAAAAAAAAAAAAAAAAAAAAAAAAAAAAAAAAAAAAAAAAAAAAAAAAAAAAAAAAAAAAAAAAAAAAAAAAAAAAAAAAAAAAAAAAAAAAAAAAAAAAAAAAAAAAAAAAAAAAAAAAAAAAAAAAAAAAAAAAAAAAAAAAAAAAAAAAAAAAAAAAAAAAAAAAAAAAAAAAAAAAAAAAAAAAAAAAAAAAAAAAAAAAAAAAAAAAAAAAAAAAAAAAAAAAAAAAAAAAAAAAAAAAAAAAAAAAAAAAAAAAAAAAAAAAAAAAAAAAAAAAAAAAAAAAAAAAAAAAAAAAAAAAAAAAAAAAAAAAAAAAAAAAAAAAAAAAAAAAAAAAAAAAAAAAAAAAAAAAAAAAAAAAAAAAAAAAAAAAAAAAAAAAAAAAAAAAAAAAAAAAAAAAAAAAAAAAAAAAAAAAAAAAAAAAAAAAAAAAAAAAAAAAAAAAAAAAAAAAAAAAAAAAAAAAAAAAAAAAAAAAAAAAAAAAAAAAAAAAAAAAAAAAAAAAAAAAAAAAAAAAAAAAAAAAAAAAAAAAAAAAAAAAAAAAAAAAAAAAAAAAAAAAAAAAAAAAAAAAAAAAAAAAAAAAAAAAAAAAAAAAAAAAAAAAAAAAAAAAAAAAAAAAAAAAAAAAAAAAAAAAAAAAAAAAAAAAAAAAAAAAAAAAAAAAAAAAAAAAAAAAAAAAAAAAAAAAAAAAAAAAAAAAAAAAAAAAAAAAAAAAAAAAAAAAAAAAAAAAAAAAAAAAAAAAAAAAAAAAAAAAAAAAAAAAAAAAAAAAAAAAAAAAAAAAAAAAAAAAAAAAAAAAAAAAAAAAAAAAAAAAAAAAAAAAAAAAAAAAAAAAAAAAAAAAAAAAAAAAAAAAAAAAAAAAAAAAAAAAAAAAAAAAAAAAAAAAAAAAAAAAAAAAAAAAAAAAAAAAAAAAAAAAAAAAAAAAAAAAAAAAAAAAAAAAAAAAAAAAAAAAAAAAAAAAAAAAAAAAAAAAAAAAAAAAAAAAAAAAAAAAAAAAAAAAAAAAAAAAAAAAAAAAAAAAAAAAAAAAAAAAAAAAAAAAAAAAAAAAAAAAAAAAAAAAAAAAAAAAAAAAAAAAAAAAAAAAAAAAAAAAAAAAAAAAAAAAAAAAAAAAAAAAAAAAAAAAAAAAAAAAAAAAAAAAAAAAAAAAAAAAAAAAAAAAAAAAAAAAAAAAAAAAAAAAAAAAAAAAAAAAAAAAAAAAAAAAAAAAAAAAAAAAAAAAAAAAAAAAAAAAAAAAAAAAAAAAAAAAAAAAAAAAAAAAAAAAAAAAAAAAAAAAAAAAAAAAAAAAAAAAAAAAAAAAAAAAAAAAAAAAAAAAAAAAAAAAAAAAAAAAAAAAAAAAAAAAAAAAAAAAAAAAAAAAAAAAAAAAAAAAAAAAAAAAAAAAAAAAAAAAAAAAAAAAAAAAAAAAAAAAAAAAAAAAAAAAAAAAAAAAAAAAAAAAAAAAAAAAAAAAAAAAAAAAAAAAAAAAAAAAAAAAAAAAAAAAAAAAAAAAAAAAAAAAAAAAAAAAAAAAAAAAAAAAAAAAAAAAAAAAAAAAAAAAAAAAAAAAAAAAAAAAAAAAAAAAAAAAAAAAAAAAAAAAAAAAAAAAAAAAAAAAAAAAAAAAAAAAAAAAAAAAAAAAAAAAAAAAAAAAAAAAAAAAAAAAAAAAAAAAAAAAAAAAAAAAAAAAAAAAAAAAAAAAAAAAAAAAAAAAAAAAAAAAAAAAAAAAAAAAAAAAAAAAAAAAAAAAAAAAAAAAAAAAAAAAAAAAAAAAAAAAAAAAAAAAAAAAAAAAAAAAAAAAAAAAAAAAAAAAAAAAAAAAAAAAAAAAAAAAAAAAAAAAAAAAAAAAAAAAAAAAAAAAAAAAAAAAAAAAAAAAAAAAAAAAAAAAAAAAAAAAAAAAAAAAAAAAAAAAAAAAAAAAAAAAAAAAAAAAAAAAAAAAAAAAAAAAAAAAAAAAAAAAAAAAAAAAAAAAAAAAAAAAAAAAAAAAAAAAAAAAAAAAAAAAAAAAAAAAAAAAAAAAAAAAAAAAAAAAAAAAAAAAAAAAAAAAAAAAAAAAAAAAAAAAAAAAAAAAAAAAAAAAAAAAAAAAAAAAAAAAAAAAAAAAAAAAAAAAAAAAAAAAAAAAAAAAAAAAAAAAAAAAAAAAAAAAAAAAAAAAAAAAAAAAAAAAAAAAAAAAAAAAAAAAAAAAAAAAAAAAAAAAAAAAAAAAAAAAAAAAAAAAAAAAAAAAAAAAAAAAAAAAAAAAAAAAAAAAAAAAAAAAAAAAAAAAAAAAAAAAAAAAAAAAAAAAAAAAAAAAAAAAAAAAAAAAAAAAAAAAAAAAAAAAAAAAAAAAAAAAAAAAAAAAAAAAAAAAAAAAAAAAAAAAAAAAAAAAAAAAAAAAAAAAAAAAAAAAAAAAAAAAAAAAAAAAAAAAAAAAAAAAAAAAAAAAAAAAAAAAAAAAAAAAAAAAAAAAAAAAAAAAAAAAAAAAAAAAAAAAAAAAAAAAAAAAAAAAAAAAAAAAAAAAAAAAAAAAAAAAAAAAAAAAAAAAAAAAAAAAAAAAAAAAAAAAAAAAAAAAAAAAAAAAAAAAAAAAAAAAAAAAAAAAAAAAAAAAAAAAAAAAAAAAAAAAAAAAAAAAAAAAAAAAAAAAAAAAAAAAAAAAAAAAAAAAAAAAAAAAAAAAAAAAAAAAAAAAAAAAAAAAAAAAAAAAAAAAAAAAAAAAAAAAAAAAAAAAAAAAAAAAAAAAAAAAAAAAAAAAAAAAAAAAAAAAAAAAAAAAAAAAAAAAAAAAAAAAAAAAAAAAAAAAAAAAAAAAAAAAAAAAAAAAAAAAAAAAAAAAAAAAAAAAAAAAAAAAAAAAAAAAAAAAAAAAAAAAAAAAAAAAAAAAAAAAAAAAAAAAAAAAAAAAAAAAAAAAAAAAAAAAAAAAAAAAAAAAAAAAAAAAAAAAAAAAAAAAAAAAAAAAAAAAAAAAAAAAAAAAAAAAAAAAAAAAAAAAAAAAAAAAAAAAAAAAAAAAAAAAAAAAAAAAAAAAAAAAAAAAAAAAAAAAAAAAAAAAAAAAAAAAAAAAAAAAAAAAAAAAAAAAAAAAAAAAAAAAAAAAAAAAAAAAAAAAAAAAAAAAAAAAAAAAAAAAAAAAAAAAAAAAAAAAAAAAAAAAAAAAAAAAAAAAAAAAAAAAAAAAAAAAAAAAAAAAAAAAAAAAAAAAAAAAAAAAAAAAAAAAAAAAAAAAAAAAAAAAAAAAAAAAAAAAAAAAAAAAAAAAAAAAAAAAAAAAAAAAAAAAAAAAAAAAAAAAAAAAAAAAAAAAAAAAAAAAAAAAAAAAAAAAAAAAAAAAAAAAAAAAAAAAAAAAAAAAAAAAAAAAAAAAAAAAAAAAAAAAAAAAAAAAAAAAAAAAAAAAAAAAAAAAAAAAAAAAAAAAAAAAAAAAAAAAAAAAAAAAAAAAAAAAAAAAAAAAAAAAAAAAAAAAAAAAAAAAAAAAAAAAAAAAAAAAAAAAAAAAAAAAAAAAAAAAAAAAAAAAAAAAAAAAAAAAAAAAAAAAAAAAAAAAAAAAAAAAAAAAAAAAAAAAAAAAAAAAAAAAAAAAAAAAAAAAAAAAAAAAAAAAAAAAAAAAAAAAAAAAAAAAAAAAAAAAAAAAAAAAAAAAAAAAAAAAAAAAAAAAAAAAAAAAAAAAAAAAAAAAAAAAAAAAAAAAAAAAAAAAAAAAAAAAAAAAAAAAAAAAAAAAAAAAAAAAAAAAAAAAAAAAAAAAAAAAAAAAAAAAAAAAAAAAAAAAAAAAAAAAAAAAAAAAAAAAAAAAAAAAAAAAAAAAAAAAAAAAAAAAAAAAAAAAAAAAAAAAAAAAAAAAAAAAAAAAAAAAAAAAAAAAAAAAAAAAAAAAAAAAAAAAAAAAAAAAAAAAAAAAAAAAAAAAAAAAAAAAAAAAAAAAAAAAAAAAAAAAAAAAAAAAAAAAAAAAAAAAAAAAAAAAAAAAAAAAAAAAAAAAAAAAAAAAAAAAAAAAAAAAAAAAAAAAAAAAAAAAAAAAAAAAAAAAAAAAAAAAAAAAAAAAAAAAAAAAAAAAAAAAAAAAAAAAAAAAAAAAAAAAAAAAAAAAAAAAAAAAAAAAAAAAAAAAAAAAAAAAAAAAAAAAAAAAAAAAAAAAAAAAAAAAAAAAAAAAAAAAAAAAAAAAAAAAAAAAAAAAAAAAAAAAAAAAAAAAAAAAAAAAAAAAAAAAAAAAAAAAAAAAAAAAAAAAAAAAAAAAAAAAAAAAAAAAAAAAAAAAAAAAAAAAAAAAAAAAAAAAAAAAAAAAAAAAAAAAAAAAAAAAAAAAAAAAAAAAAAAAAAAAAAAAAAAAAAAAAAAAAAAAAAAAAAAAAAAAAAAAAAAAAAAAAAAAAAAAAAAAAAAAAAAAAAAAAAAAAAAAAAAAAAAAAAAAAAAAAAAAAAAAAAAAAAAAAAAAAAAAAAAAAAAAAAAAAAAAAAAAAAAAAAAAAAAAAAAAAAAAAAAAAAAAAAAAAAAAAAAAAAAAAAAAAAAAAAAAAAAAAAAAAAAAAAAAAAAAAAAAAAAAAAAAAAAAAAAAAAAAAAAAAAAAAAAAAAAAAAAAAAAAAAAAAAAAAAAAAAAAAAAAAAAAAAAAAAAAAAAAAAAAAAAAAAAAAAAAAAAAAAAAAAAAAAAAAAAAAAAAAAAAAAAAAAAAAAAAAAAAAAAAAAAAAAAAAAAAAAAAAAAAAAAAAAAAAAAAAAAAAAAAAAAAAAAAAAAAAAAAAAAAAAAAAAAAAAAAAAAAAAAAAAAAAAAAAAAAAAAAAAAAAAAAAAAAAAAAAAAAAAAAAAAAAAAAAAAAAAAAAAAAAAAAAAAAAAAAAAAAAAAAAAAAAAAAAAAAAAAAAAAAAAAAAAAAAAAAAAAAAAAAAAAAAAAAAAAAAAAAAAAAAAAAAAAAAAAAAAAAAAAAAAAAAAAAAAAAAAAAAAAAAAAAAAAAAAAAAAAAAAAAAAAAAAAAAAAAAAAAAAAAAAAAAAAAAAAAAAAAAAAAAAAAAAAAAAAAAAAAAAAAAAAAAAAAAAAAAAAAAAAAAAAAAAAAAAAAAAAAAAAAAAAAAAAAAAAAAAAAAAAAAAAAAAAAAAAAAAAAAAAAAAAAAAAAAAAAAAAAAAAAAAAAAAAAAAAAAAAAAAAAAAAAAAAAAAAAAAAAAAAAAAAAAAAAAAAAAAAAAAAAAAAAAAAAAAAAAAAAAAAAAAAAAAAAAAAAAAAAAAAAAAAAAAAAAAAAAAAAAAAAAAAAAAAAAAAAAAAAAAAAAAAAAAAAAAAAAAAAAAAAAAAAAAAAAAAAAAAAAAAAAAAAAAAAAAAAAAAAAAAAAAAAAAAAAAAAAAAAAAAAAAAAAAAAAAAAAAAAAAAAAAAAAAAAAAAAAAAAAAAAAAAAAAAAAAAAAAAAAAAAAAAAAAAAAAAAAAAAAAAAAAAAAAAAAAAAAAAAAAAAAAAAAAAAAAAAAAAAAAAAAAAAAAAAAAAAAAAAAAAAAAAAAAAAAAAAAAAAAAAAAAAAAAAAAAAAAAAAAAAAAAAAAAAAAAAAAAAAAAAAAAAAAAAAAAAAAAAAAAAAAAAAAAAAAAAAAAAAAAAAAAAAAAAAAAAAAAAAAAAAAAAAAAAAAAAAAAAAAAAAAAAAAAAAAAAAAAAAAAAAAAAAAAAAAAAAAAAAAAAAAAAAAAAAAAAAAAAAAAAAAAAAAAAAAAAAAAAAAAAAAAAAAAAAAAAAAAAAAAAAAAAAAAAAAAAAAAAAAAAAAAAAAAAAAAAAAAAAAAAAAAAAAAAAAAAAAAAAAAAAAAAAAAAAAAAAAAAAAAAAAAAAAAAAAAAAAAAAAAAAAAAAAAAAAAAAAAAAAAAAAAAAAAAAAAAAAAAAAAAAAAAAAAAAAAAAAAAAAAAAAAAAAAAAAAAAAAAAAAAAAAAAAAAAAAAAAAAAAAAAAAAAAAAAAAAAAAAAAAAAAAAAAAAAAAAAAAAAAAAAAAAAAAAAAAAAAAAAAAAAAAAAAAAAAAAAAAAAAAAAAAAAAAAAAAAAAAAAAAAAAAAAAAAAAAAAAAAAAAAAAAAAAAAAAAAAAAAAAAAAAAAAAAAAAAAAAAAAAAAAAAAAAAAAAAAAAAAAAAAAAAAAAAAAAAAAAAAAAAAAAAAAAAAAAAAAAAAAAAAAAAAAAAAAAAAAAAAAAAAAAAAAAAAAAAAAAAAAAAAAAAAAAAAAAAAAAAAAAAAAAAAAAAAAAAAAAAAAAAAAAAAAAAAAAAAAAAAAAAAAAAAAAAAAAAAAAAAAAAAAAAAAAAAAAAAAAAAAAAAAAAAAAAAAAAAAAAAAAAAAAAAAAAAAAAAAAAAAAAAAAAAAAAAAAAAAAAAAAAAAAAAAAAAAAAAAAAAAAAAAAAAAAAAAAAAAAAAAAAAAAAAAAAAAAAAAAAAAAAAAAAAAAAAAAAAAAAAAAAAAAAAAAAAAAAAAAAAAAAAAAAAAAAAAAAAAAAAAAAAAAAAAAAAAAAAAAAAAAAAAAAAAAAAAAAAAAAAAAAAAAAAAAAAAAAAAAAAAAAAAAAAAAAAAAAAAAAAAAAAAAAAAAAAAAAAAAAAAAAAAAAAAAAAAAAAAAAAAAAAAAAAAAAAAAAAAAAAAAAAAAAAAAAAAAAAAAAAAAAAAAAAAAAAAAAAAAAAAAAAAAAAAAAAAAAAAAAAAAAAAAAAAAAAAAAAAAAAAAAAAAAAAAAAAAAAAAAAAAAAAAAAAAAAAAAAAAAAAAAAAAAAAAAAAAAAAAAAAAAAAAAAAAAAAAAAAAAAAAAAAAAAAAAAAAAAAAAAAAAAAAAAAAAAAAAAAAAAAAAAAAAAAAAAAAAAAAAAAAAAAAAAAAAAAAAAAAAAAAAAAAAAAAAAAAAAAAAAAAAAAAAAAAAAAAAAAAAAAAAAAAAAAAAAAAAAAAAAAAAAAAAAAAAAAAAAAAAAAAAAAAAAAAAAAAAAAAAAAAAAAAAAAAAAAAAAAAAAAAAAAAAAAAAAAAAAAAAAAAAAAAAAAAAAAAAAAAAAAAAAAAAAAAAAAAAAAAAAAAAAAAAAAAAAAAAAAAAAAAAAAAAAAAAAAAAAAAAAAAAAAAAAAAAAAAAAAAAAAAAAAAAAAAAAAAAAAAAAAAAAAAAAAAAAAAAAAAAAAAAAAAAAAAAAAAAAAAAAAAAAAAAAAAAAAAAAAAAAAAAAAAAAAAAAAAAAAAAAAAAAAAAAAAAAAAAAAAAAAAAAAAAAAAAAAAAAAAAAAAAAAAAAAAAAAAAAAAAAAAAAAAAAAAAAAAAAAAAAAAAAAAAAAAAAAAAAAAAAAAAAAAAAAAAAAAAAAAAAAAAAAAAAAAAAAAAAAAAAAAAAAAAAAAAAAAAAAAAAAAAAAAAAAAAAAAAAAAAAAAAAAAAAAAAAAAAAAAAAAAAAAAAAAAAAAAAAAAAAAAAAAAAAAAAAAAAAAAAAAAAAAAAAAAAAAAAAAAAAAAAAAAAAAAAAAAAAAAAAAAAAAAAAAAAAAAAAAAAAAAAAAAAAAAAAAAAAAAAAAAAAAAAAAAAAAAAAAAAAAAAAAAAAAAAAAAAAAAAAAAAAAAAAAAAAAAAAAAAAAAAAAAAAAAAAAAAAAAAAAAAAAAAAAAAAAAAAAAAAAAAAAAAAAAAAAAAAAAAAAAAAAAAAAAAAAAAAAAAAAAAAAAAAAAAAAAAAAAAAAAAAAAAAAAAAAAAAAAAAAAAAAAAAAAAAAAAAAAAAAAAAAAAAAAAAAAAAAAAAAAAAAAAAAAAAAAAAAAAAAAAAAAAAAAAAAAAAAAAAAAAAAAAAAAAAAAAAAAAAAAAAAAAAAAAAAAAAAAAAAAAAAAAAAAAAAAAAAAAAAAAAAAAAAAAAAAAAAAAAAAAAAAAAAAAAAAAAAAAAAAAAAAAAAAAAAAAAAAAAAAAAAAAAAAAAAAAAAAAAAAAAAAAAAAAAAAAAAAAAAAAAAAAAAAAAAAAAAAAAAAAAAAAAAAAAAAAAAAAAAAAAAAAAAAAAAAAAAAAAAAAAAAAAAAAAAAAAAAAAAAAAAAAAAAAAAAAAAAAAAAAAAAAAAAAAAAAAAAAAAAAAAAAAAAAAAAAAAAAAAAAAAAAAAAAAAAAAAAAAAAAAAAAAAAAAAAAAAAAAAAAAAAAAAAAAAAAAAAAAAAAAAAAAAAAAAAAAAAAAAAAAAAAAAAAAAAAAAAAAAAAAAAAAAAAAAAAAAAAAAAAAAAAAAAAAAAAAAAAAAAAAAAAAAAAAAAAAAAAAAAAAAAAAAAAAAAAAAAAAAAAAAAAAAAAAAAAAAAAAAAAAAAAAAAAAAAAAAAAAAAAAAAAAAAAAAAAAAAAAAAAAAAAAAAAAAAAAAAAAAAAAAAAAAAAAAAAAAAAAAAAAAAAAAAAAAAAAAAAAAAAAAAAAAAAAAAAAAAAAAAAAAAAAAAAAAAAAAAAAAAAAAAAAAAAAAAAAAAAAAAAAAAAAAAAAAAAAAAAAAAAAAAAAAAAAAAAAAAAAAAAAAAAAAAAAAAAAAAAAAAAAAAAAAAAAAAAAAAAAAAAAAAAAAAAAAAAAAAAAAAAAAAAAAAAAAAAAAAAAAAAAAAAAAAAAAAAAAAAAAAAAAAAAAAAAAAAAAAAAAAAAAAAAAAAAAAAAAAAAAAAAAAAAAAAAAAAAAAAAAAAAAAAAAAAAAAAAAAAAAAAAAAAAAAAAAAAAAAAAAAAAAAAAAAAAAAAAAAAAAAAAAAAAAAAAAAAAAAAAAAAAAAAAAAAAAAAAAAAAAAAAAAAAAAAAAAAAAAAAAAAAAAAAAAAAAAAAAAAAAAAAAAAAAAAAAAAAAAAAAAAAAAAAAAAAAAAAAAAAAAAAAAAAAAAAAAAAAAAAAAAAAAAAAAAAAAAAAAAAAAAAAAAAAAAAAAAAAAAAAAAAAAAAAAAAAAAAAAAAAAAAAAAAAAAAAAAAAAAAAAAAAAAAAAAAAAAAAAAAAAAAAAAAAAAAAAAAAAAAAAAAAAAAAAAAAAAAAAAAAAAAAAAAAAAAAAAAAAAAAAAAAAAAAAAAAAAAAAAAAAAAAAAAAAAAAAAAAAAAAAAAAAAAAAAAAAAAAAAAAAAAAAAAAAAAAAAAAAAAAAAAAAAAAAAAAAAAAAAAAAAAAAAAAAAAAAAAAAAAAAAAAAAAAAAAAAAAAAAAAAAAAAAAAAAAAAAAAAAAAAAAAAAAAAAAAAAAAAAAAAAAAAAAAAAAAAAAAAAAAAAAAAAAAAAAAAAAAAAAAAAAAAAAAAAAAAAAAAAAAAAAAAAAAAAAAAAAAAAAAAAAAAAAAAAAAAAAAAAAAAAAAAAAAAAAAAAAAAAAAAAAAAAAAAAAAAAAAAAAAAAAAAAAAAAAAAAAAAAAAAAAAAAAAAAAAAAAAAAAAAAAAAAAAAAAAAAAAAAAAAAAAAAAAAAAAAAAAAAAAAAAAAAAAAAAAAAAAAAAAAAAAAAAAAAAAAAAAAAAAAAAAAAAAAAAAAAAAAAAAAAAAAAAAAAAAAAAAAAAAAAAAAAAAAAAAAAAAAAAAAAAAAAAAAAAAAAAAAAAAAAAAAAAAAAAAAAAAAAAAAAAAAAAAAAAAAAAAAAAAAAAAAAAAAAAAAAAAAAAAAAAAAAAAAAAAAAAAAAAAAAAAAAAAAAAAAAAAAAAAAAAAAAAAAAAAAAAAAAAAAAAAAAAAAAAAAAAAAAAAAAAAAAAAAAAAAAAAAAAAAAAAAAAAAAAAAAAAAAAAAAAAAAAAAAAAAAAAAAAAAAAAAAAAAAAAAAAAAAAAAAAAAAAAAAAAAAAAAAAAAAAAAAAAAAAAAAAAAAAAAAAAAAAAAAAAAAAAAAAAAAAAAAAAAAAAAAAAAAAAAAAAAAAAAAAAAAAAAAAAAAAAAAAAAAAAAAAAAAAAAAAAAAAAAAAAAAAAAAAAAAAAAAAAAAAAAAAAAAAAAAAAAAAAAAAAAAAAAAAAAAAAAAAAAAAAAAAAAAAAAAAAAAAAAAAAAAAAAAAAAAAAAAAAAAAAAAAAAAAAAAAAAAAAAAAAAAAAAAAAAAAAAAAAAAAAAAAAAAAAAAAAAAAAAAAAAAAAAAAAAAAAAAAAAAAAAAAAAAAAAAAAAAAAAAAAAAAAAAAAAAAAAAAAAAAAAAAAAAAAAAAAAAAAAAAAAAAAAAAAAAAAAAAAAAAAAAAAAAAAAAAAAAAAAAAAAAAAAAAAAAAAAAAAAAAAAAAAAAAAAAAAAAAAAAAAAAAAAAAAAAAAAAAAAAAAAAAAAAAAAAAAAAAAAAAAAAAAAAAAAAAAAAAAAAAAAAAAAAAAAAAAAAAAAAAAAAAAAAAAAAAAAAAAAAAAAAAAAAAAAAAAAAAAAAAAAAAAAAAAAAAAAAAAAAAAAAAAAAAAAAAAAAAAAAAAAAAAAAAAAAAAAAAAAAAAAAAAAAAAAAAAAAAAAAAAAAAAAAAAAAAAAAAAAAAAAAAAAAAAAAAAAAAAAAAAAAAAAAAAAAAAAAAAAAAAAAAAAAAAAAAAAAAAAAAAAAAAAAAAAAAAAAAAAAAAAAAAAAAAAAAAAAAAAAAAAAAAAAAAAAAAAAAAAAAAAAAAAAAAAAAAAAAAAAAAAAAAAAAAAAAAAAAAAAAAAAAAAAAAAAAAAAAAAAAAAAAAAAAAAAAAAAAAAAAAAAAAAAAAAAAAAAAAAAAAAAAAAAAAAAAAAAAAAAAAAAAAAAAAAAAAAAAAAAAAAAAAAAAAAAAAAAAAAAAAAAAAAAAAAAAAAAAAAAAAAAAAAAAAAAAAAAAAAAAAAAAAAAAAAAAAAAAAAAAAAAAAAAAAAAAAAAAAAAAAAAAAAAAAAAAAAAAAAAAAAAAAAAAAAAAAAAAAAAAAAAAAAAAAAAAAAAAAAAAAAAAAAAAAAAAAAAAAAAAAAAAAAAAAAAAAAAAAAAAAAAAAAAAAAAAAAAAAAAAAAAAAAAAAAAAAAAAAAAAAAAAAAAAAAAAAAAAAAAAAAAAAAAAAAAAAAAAAAAAAAAAAAAAAAAAAAAAAAAAAAAAAAAAAAAAAAAAAAAAAAAAAAAAAAAAAAAAAAAAAAAAAAAAAAAAAAAAAAAAAAAAAAAAAAAAAAAAAAAAAAAAAAAAAAAAAAAAAAAAAAAAAAAAAAAAAAAAAAAAAAAAAAAAAAAAAAAAAAAAAAAAAAAAAAAAAAAAAAAAAAAAAAAAAAAAAAAAAAAAAAAAAAAAAAAAAAAAAAAAAAAAAAAAAAAAAAAAAAAAAAAAAAAAAAAAAAAAAAAAAAAAAAAAAAAAAAAAAAAAAAAAAAAAAAAAAAAAAAAAAAAAAAAAAAAAAAAAAAAAAAAAAAAAAAAAAAAAAAAAAAAAAAAAAAAAAAAAAAAAAAAAAAAAAAAAAAAAAAAAAAAAAAAAAAAAAAAAAAAAAAAAAAAAAAAAAAAAAAAAAAAAAAAAAAAAAAAAAAAAAAAAAAAAAAAAAAAAAAAAAAAAAAAAAAAAAAAAAAAAAAAAAAAAAAAAAAAAAAAAAAAAAAAAAAAAAAAAAAAAAAAAAAAAAAAAAAAAAAAAAAAAAAAAAAAAAAAAAAAAAAAAAAAAAAAAAAAAAAAAAAAAAAAAAAAAAAAAAAAAAAAAAAAAAAAAAAAAAAAAAAAAAAAAAAAAAAAAAAAAAAAAAAAAAAAAAAAAAAAAAAAAAAAAAAAAAAAAAAAAAAAAAAAAAAAAAAAAAAAAAAAAAAAAAAAAAAAAAAAAAAAAAAAAAAAAAAAAAAAAAAAAAAAAAAAAAAAAAAAAAAAAAAAAAAAAAAAAAAAAAAAAAAAAAAAAAAAAAAAAAAAAAAAAAAAAAAAAAAAAAAAAAAAAAAAAAAAAAAAAAAAAAAAAAAAAAAAAAAAAAAAAAAAAAAAAAAAAAAAAAAAAAAAAAAAAAAAAAAAAAAAAAAAAAAAAAAAAAAAAAAAAAAAAAAAAAAAAAAAAAAAAAAAAAAAAAAAAAAAAAAAAAAAAAAAAAAAAAAAAAAAAAAAAAAAAAAAAAAAAAAAAAAAAAAAAAAAAAAAAAAAAAAAAAAAAAAAAAAAAAAAAAAAAAAAAAAAAAAAAAAAAAAAAAAAAAAAAAAAAAAAAAAAAAAAAAAAAAAAAAAAAAAAAAAAAAAAAAAAAAAAAAAAAAAAAAAAAAAAAAAAAAAAAAAAAAAAAAAAAAAAAAAAAAAAAAAAAAAAAAAAAAAAAAAAAAAAAAAAAAAAAAAAAAAAAAAAAAAAAAAAAAAAAAAAAAAAAAAAAAAAAAAAAAAAAAAAAAAAAAAAAAAAAAAAAAAAAAAAAAAAAAAAAAAAAAAAAAAAAAAAAAAAAAAAAAAAAAAAAAAAAAAAAAAAAAAAAAAAAAAAAAAAAAAAAAAAAAAAAAAAAAAAAAAAAAAAAAAAAAAAAAAAAAAAAAAAAAAAAAAAAAAAAAAAAAAAAAAAAAAAAAAAAAAAAAAAAAAAAAAAAAAAAAAAAAAAAAAAAAAAAAAAAAAAAAAAAAAAAAAAAAAAAAAAAAAAAAAAAAAAAAAAAAAAAAAAAAAAAAAAAAAAAAAAAAAAAAAAAAAAAAAAAAAAAAAAAAAAAAAAAAAAAAAAAAAAAAAAAAAAAAAAAAAAAAAAAAAAAAAAAAAAAAAAAAAAAAAAAAAAAAAAAAAAAAAAAAAAAAAAAAAAAAAAAAAAAAAAAAAAAAAAAAAAAAAAAAAAAAAAAAAAAAAAAAAAAAAAAAAAAAAAAAAAAAAAAAAAAAAAAAAAAAAAAAAAAAAAAAAAAAAAAAAAAAAAAAAAAAAAAAAAAAAAAAAAAAAAAAAAAAAAAAAAAAAAAAAAAAAAAAAAAAAAAAAAAAAAAAAAAAAAAAAAAAAAAAAAAAAAAAAAAAAAAAAAAAAAAAAAAAAAAAAAAAAAAAAAAAAAAAAAAAAAAAAAAAAAAAAAAAAAAAAAAAAAAAAAAAAAAAAAAAAAAAAAAAAAAAAAAAAAAAAAAAAAAAAAAAAAAAAAAAAAAAAAAAAAAAAAAAAAAAAAAAAAAAAAAAAAAAAAAAAAAAAAAAAAAAAAAAAAAAAAAAAAAAAAAAAAAAAAAAAAAAAAAAAAAAAAAAAAAAAAAAAAAAAAAAAAAAAAAAAAAAAAAAAAAAAAAAAAAAAAAAAAAAAAAAAAAAAAAAAAAAAAAAAAAAAAAAAAAAAAAAAAAAAAAAAAAAAAAAAAAAAAAAAAAAAAAAAAAAAAAAAAAAAAAAAAAAAAAAAAAAAAAAAAAAAAAAAAAAAAAAAAAAAAAAAAAAAAAAAAAAAAAAAAAAAAAAAAAAAAAAAAAAAAAAAAAAAAAAAAAAAAAAAAAAAAAAAAAAAAAAAAAAAAAAAAAAAAAAAAAAAAAAAAAAAAAAAAAAAAAAAAAAAAAAAAAAAAAAAAAAAAAAAAAAAAAAAAAAAAAAAAAAAAAAAAAAAAAAAAAAAAAAAAAAAAAAAAAAAAAAAAAAAAAAAAAAAAAAAAAAAAAAAAAAAAAAAAAAAAAAAAAAAAAAAAAAAAAAAAAAAAAAAAAAAAAAAAAAAAAAAAAAAAAAAAAAAAAAAAAAAAAAAAAAAAAAAAAAAAAAAAAAAAAAAAAAAAAAAAAAAAAAAAAAAAAAAAAAAAAAAAAAAAAAAAAAAAAAAAAAAAAAAAAAAAAAAAAAAAAAAAAAAAAAAAAAAAAAAAAAAAAAAAAAAAAAAAAAAAAAAAAAAAAAAAAAAAAAAAAAAAAAAAAAAAAAAAAAAAAAAAAAAAAAAAAAAAAAAAAAAAAAAAAAAAAAAAAAAAAAAAAAAAAAAAAAAAAAAAAAAAAAAAAAAAAAAAAAAAAAAAAAAAAAAAAAAAAAAAAAAAAAAAAAAAAAAAAAAAAAAAAAAAAAAAAAAAAAAAAAAAAAAAAAAAAAAAAAAAAAAAAAAAAAAAAAAAAAAAAAAAAAAAAAAAAAAAAAAAAAAAAAAAAAAAAAAAAAAAAAAAAAAAAAAAAAAAAAAAAAAAAAAAAAAAAAAAAAAAAAAAAAAAAAAAAAAAAAAAAAAAAAAAAAAAAAAAAAAAAAAAAAAAAAAAAAAAAAAAAAAAAAAAAAAAAAAAAAAAAAAAAAAAAAAAAAAAAAAAAAAAAAAAAAAAAAAAAAAAAAAAAAAAAAAAAAAAAAAAAAAAAAAAAAAAAAAAAAAAAAAAAAAAAAAAAAAAAAAAAAAAAAAAAAAAAAAAAAAAAAAAAAAAAAAAAAAAAAAAAAAAAAAAAAAAAAAAAAAAAAAAAAAAAAAAAAAAAAAAAAAAAAAAAAAAAAAAAAAAAAAAAAAAAAAAAAAAAAAAAAAAAAAAAAAAAAAAAAAAAAAAAAAAAAAAAAAAAAAAAAAAAAAAAAAAAAAAAAAAAAAAAAAAAAAAAAAAAAAAAAAAAAAAAAAAAAAAAAAAAAAAAAAAAAAAAAAAAAAAAAAAAAAAAAAAAAAAAAAAAAAAAAAAAAAAAAAAAAAAAAAAAAAAAAAAAAAAAAAAAAAAAAAAAAAAAAAAAAAAAAAAAAAAAAAAAAAAAAAAAAAAAAAAAAAAAAAAAAAAAAAAAAAAAAAAAAAAAAAAAAAAAAAAAAAAAAAAAAAAAAAAAAAAAAAAAAAAAAAAAAAAAAAAAAAAAAAAAAAAAAAAAAAAAAAAAAAAAAAAAAAAAAAAAAAAAAAAAAAAAAAAAAAAAAAAAAAAAAAAAAAAAAAAAAAAAAAAAAAAAAAAAAAAAAAAAAAAAAAAAAAAAAAAAAAAAAAAAAAAAAAAAAAAAAAAAAAAAAAAAAAAAAAAAAAAAAAAAAAAAAAAAAAAAAAAAAAAAAAAAAAAAAAAAAAAAAAAAAAAAAAAAAAAAAAAAAAAAAAAAAAAAAAAAAAAAAAAAAAAAAAAAAAAAAAAAAAAAAAAAAAAAAAAAAAAAAAAAAAAAAAAAAAAAAAAAAAAAAAAAAAAAAAAAAAAAAAAAAAAAAAAAAAAAAAAAAAAAAAAAAAAAAAAAAAAAAAAAAAAAAAAAAAAAAAAAAAAAAAAAAAAAAAAAAAAAAAAAAAAAAAAAAAAAAAAAAAAAAAAAAAAAAAAAAAAAAAAAAAAAAAAAAAAAAAAAAAAAAAAAAAAAAAAAAAAAAAAAAAAAAAAAAAAAAAAAAAAAAAAAAAAAAAAAAAAAAAAAAAAAAAAAAAAAAAAAAAAAAAAAAAAAAAAAAAAAAAAAAAAAAAAAAAAAAAAAAAAAAAAAAAAAAAAAAAAAAAAAAAAAAAAAAAAAAAAAAAAAAAAAAAAAAAAAAAAAAAAAAAAAAAAAAAAAAAAAAAAAAAAAAAAAAAAAAAAAAAAAAAAAAAAAAAAAAAAAAAAAAAAAAAAAAAAAAAAAAAAAAAAAAAAAAAAAAAAAAAAAAAAAAAAAAAAAAAAAAAAAAAAAAAAAAAAAAAAAAAAAAAAAAAAAAAAAAAAAAAAAAAAAAAAAAAAAAAAAAAAAAAAAAAAAAAAAAAAAAAAAAAAAAAAAAAAAAAAAAAAAAAAAAAAAAAAAAAAAAAAAAAAAAAAAAAAAAAAAAAAAAAAAAAAAAAAAAAAAAAAAAAAAAAAAAAAAAAAAAAAAAAAAAAAAAAAAAAAAAAAAAAAAAAAAAAAAAAAAAAAAAAAAAAAAAAAAAAAAAAAAAAAAAAAAAAAAAAAAAAAAAAAAAAAAAAAAAAAAAAAAAAAAAAAAAAAAAAAAAAAAAAAAAAAAAAAAAAAAAAAAAAAAAAAAAAAAAAAAAAAAAAAAAAAAAAAAAAAAAAAAAAAAAAAAAAAAAAAAAAAAAAAAAAAAAAAAAAAAAAAAAAAAAAAAAAAAAAAAAAAAAAAAAAAAAAAAAAAAAAAAAAAAAAAAAAAAAAAAAAAAAAAAAAAAAAAAAAAAAAAAAAAAAAAAAAAAAAAAAAAAAAAAAAAAAAAAAAAAAAAAAAAAAAAAAAAAAAAAAAAAAAAAAAAAAAAAAAAAAAAAAAAAAAAAAAAAAAAAAAAAAAAAAAAAAAAAAAAAAAAAAAAAAAAAAAAAAAAAAAAAAAAAAAAAAAAAAAAAAAAAAAAAAAAAAAAAAAAAAAAAAAAAAAAAAAAAAAAAAAAAAAAAAAAAAAAAAAAAAAAAAAAAAAAAAAAAAAAAAAAAAAAAAAAAAAAAAAAAAAAAAAAAAAAAAAAAAAAAAAAAAAAAAAAAAAAAAAAAAAAAAAAAAAAAAAAAAAAAAAAAAAAAAAAAAAAAAAAAAAAAAAAAAAAAAAAAAAAAAAAAAAAAAAAAAAAAAAAAAAAAAAAAAAAAAAAAAAAAAAAAAAAAAAAAAAAAAAAAAAAAAAAAAAAAAAAAAAAAAAAAAAAAAAAAAAAAAAAAAAAAAAAAAAAAAAAAAAAAAAAAAAAAAAAAAAAAAAAAAAAAAAAAAAAAAAAAAAAAAAAAAAAAAAAAAAAAAAAAAAAAAAAAAAAAAAAAAAAAAAAAAAAAAAAAAAAAAAAAAAAAAAAAAAAAAAAAAAAAAAAAAAAAAAAAAAAAAAAAAAAAAAAAAAAAAAAAAAAAAAAAAAAAAAAAAAAAAAAAAAAAAAAAAAAAAAAAAAAAAAAAAAAAAAAAAAAAAAAAAAAAAAAAAAAAAAAAAAAAAAAAAAAAAAAAAAAAAAAAAAAAAAAAAAAAAAAAAAAAAAAAAAAAAAAAAAAAAAAAAAAAAAAAAAAAAAAAAAAAAAAAAAAAAAAAAAAAAAAAAAAAAAAAAAAAAAAAAAAAAAAAAAAAAAAAAAAAAAAAAAAAAAAAAAAAAAAAAAAAAAAAAAAAAAAAAAAAAAAAAAAAAAAAAAAAAAAAAAAAAAAAAAAAAAAAAAAAAAAAAAAAAAAAAAAAAAAAAAAAAAAAAAAAAAAAAAAAAAAAAAAAAAAAAAAAAAAAAAAAAAAAAAAAAAAAAAAAAAAAAAAAAAAAAAAAAAAAAAAAAAAAAAAAAAAAAAAAAAAAAAAAAAAAAAAAAAAAAAAAAAAAAAAAAAAAAAAAAAAAAAAAAAAAAAAAAAAAAAAAAAAAAAAAAAAAAAAAAAAAAAAAAAAAAAAAAAAAAAAAAAAAAAAAAAAAAAAAAAAAAAAAAAAAAAAAAAAAAAAAAAAAAAAAAAAAAAAAAAAAAAAAAAAAAAAAAAAAAAAAAAAAAAAAAAAAAAAAAAAAAAAAAAAAAAAAAAAAAAAAAAAAAAAAAAAAAAAAAAAAAAAAAAAAAAAAAAAAAAAAAAAAAAAAAAAAAAAAAAAAAAAAAAAAAAAAAAAAAAAAAAAAAAAAAAAAAAAAAAAAAAAAAAAAAAAAAAAAAAAAAAAAAAAAAAAAAAAAAAAAAAAAAAAAAAAAAAAAAAAAAAAAAAAAAAAAAAAAAAAAAAAAAAAAAAAAAAAAAAAAAAAAAAAAAAAAAAAAAAAAAAAAAAAAAAAAAAAAAAAAAAAAAAAAAAAAAAAAAAAAAAAAAAAAAAAAAAAAAAAAAAAAAAAAAAAAAAAAAAAAAAAAAAAAAAAAAAAAAAAAAAAAAAAAAAAAAAAAAAAAAAAAAAAAAAAAAAAAAAAAAAAAAAAAAAAAAAAAAAAAAAAAAAAAAAAAAAAAAAAAAAAAAAAAAAAAAAAAAAAAAAAAAAAAAAAAAAAAAAAAAAAAAAAAAAAAAAAAAAAAAAAAAAAAAAAAAAAAAAAAAAAAAAAAAAAAAAAAAAAAAAAAAAAAAAAAAAAAAAAAAAAAAAAAAAAAAAAAAAAAAAAAAAAAAAAAAAAAAAAAAAAAAAAAAAAAAAAAAAAAAAAAAAAAAAAAAAAAAAAAAAAAAAAAAAAAAAAAAAAAAAAAAAAAAAAAAAAAAAAAAAAAAAAAAAAAAAAAAAAAAAAAAAAAAAAAAAAAAAAAAAAAAAAAAAAAAAAAAAAAAAAAAAAAAAAAAAAAAAAAAAAAAAAAAAAAAAAAAAAAAAAAAAAAAAAAAAAAAAAAAAAAAAAAAAAAAAAAAAAAAAAAAAAAAAAAAAAAAAAAAAAAAAAAAAAAAAAAAAAAAAAAAAAAAAAAAAAAAAAAAAAAAAAAAAAAAAAAAAAAAAAAAAAAAAAAAAAAAAAAAAAAAAAAAAAAAAAAAAAAAAAAAAAAAAAAAAAAAAAAAAAAAAAAAAAAAAAAAAAAAAAAAAAAAAAAAAAAAAAAAAAAAAAAAAAAAAAAAAAAAAAAAAAAAAAAAAAAAAAAAAAAAAAAAAAAAAAAAAAAAAAAAAAAAAAAAAAAAAAAAAAAAAAAAAAAAAAAAAAAAAAAAAAAAAAAAAAAAAAAAAAAAAAAAAAAAAAAAAAAAAAAAAAAAAAAAAAAAAAAAAAAAAAAAAAAAAAAAAAAAAAAAAAAAAAAAAAAAAAAAAAAAAAAAAAAAAAAAAAAAAAAAAAAAAAAAAAAAAAAAAAAAAAAAAAAAAAAAAAAAAAAAAAAAAAAAAAAAAAAAAAAAAAAAAAAAAAAAAAAAAAAAAAAAAAAAAAAAAAAAAAAAAAAAAAAAAAAAAAAAAAAAAAAAAAAAAAAAAAAAAAAAAAAAAAAAAAAAAAAAAAAAAAAAAAAAAAAAAAAAAAAAAAAAAAAAAAAAAAAAAAAAAAAAAAAAAAAAAAAAAAAAAAAAAAAAAAAAAAAAAAAAAAAAAAAAAAAAAAAAAAAAAAAAAAAAAAAAAAAAAAAAAAAAAAAAAAAAAAAAAAAAAAAAAAAAAAAAAAAAAAAAAAAAAAAAAAAAAAAAAAAAAAAAAAAAAAAAAAAAAAAAAAAAAAAAAAAAAAAAAAAAAAAAAAAAAAAAAAAAAAAAAAAAAAAAAAAAAAAAAAAAAAAAAAAAAAAAAAAAAAAAAAAAAAAAAAAAAAAAAAAAAAAAAAAAAAAAAAAAAAAAAAAAAAAAAAAAAAAAAAAAAAAAAAAAAAAAAAAAAAAAAAAAAAAAAAAAAAAAAAAAAAAAAAAAAAAAAAAAAAAAAAAAAAAAAAAAAAAAAAAAAAAAAAAAAAAAAAAAAAAAAAAAAAAAAAAAAAAAAAAAAAAAAAAAAAAAAAAAAAAAAAAAAAAAAAAAAAAAAAAAAAAAAAAAAAAAAAAAAAAAAAAAAAAAAAAAAAAAAAAAAAAAAAAAAAAAAAAAAAAAAAAAAAAAAAAAAAAAAAAAAAAAAAAAAAAAAAAAAAAAAAAAAAAAAAAAAAAAAAAAAAAAAAAAAAAAAAAAAAAAAAAAAAAAAAAAAAAAAAAAAAAAAAAAAAAAAAAAAAAAAAAAAAAAAAAAAAAAAAAAAAAAAAAAAAAAAAAAAAAAAAAAAAAAAAAAAAAAAAAAAAAAAAAAAAAAAAAAAAAAAAAAAAAAAAAAAAAAAAAAAAAAAAAAAAAAAAAAAAAAAAAAAAAAAAAAAAAAAAAAAAAAAAAAAAAAAAAAAAAAAAAAAAAAAAAAAAAAAAAAAAAAAAAAAAAAAAAAAAAAAAAAAAAAAAAAAAAAAAAAAAAAAAAAAAAAAAAAAAAAAAAAAAAAAAAAAAAAAAAAAAAAAAAAAAAAAAAAAAAAAAAAAAAAAAAAAAAAAAAAAAAAAAAAAAAAAAAAAAAAAAAAAAAAAAAAAAAAAAAAAAAAAAAAAAAAAAAAAAAAAAAAAAAAAAAAAAAAAAAAAAAAAAAAAAAAAAAAAAAAAAAAAAAAAAAAAAAAAAAAAAAAAAAAAAAAAAAAAAAAAAAAAAAAAAAAAAAAAAAAAAAAAAAAAAAAAAAAAAAAAAAAAAAAAAAAAAAAAAAAAAAAAAAAAAAAAAAAAAAAAAAAAAAAAAAAAAAAAAAAAAAAAAAAAAAAAAAAAAAAAAAAAAAAAAAAAAAAAAAAAAAAAAAAAAAAAAAAAAAAAAAAAAAAAAAAAAAAAAAAAAAAAAAAAAAAAAAAAAAAAAAAAAAAAAAAAAAAAAAAAAAAAAAAAAAAAAAAAAAAAAAAAAAAAAAAAAAAAAAAAAAAAAAAAAAAAAAAAAAAAAAAAAAAAAAAAAAAAAAAAAAAAAAAAAAAAAAAAAAAAAAAAAAAAAAAAAAAAAAAAAAAAAAAAAAAAAAAAAAAAAAAAAAAAAAAAAAAAAAAAAAAAAAAAAAAAAAAAAAAAAAAAAAAAAAAAAAAAAAAAAAAAAAAAAAAAAAAAAAAAAAAAAAAAAAAAAAAAAAAAAAAAAAAAAAAAAAAAAAAAAAAAAAAAAAAAAAAAAAAAAAAAAAAAAAAAAAAAAAAAAAAAAAAAAAAAAAAAAAAAAAAAAAAAAAAAAAAAAAAAAAAAAAAAAAAAAAAAAAAAAAAAAAAAAAAAAAAAAAAAAAAAAAAAAAAAAAAAAAAAAAAAAAAAAAAAAAAAAAAAAAAAAAAAAAAAAAAAAAAAAAAAAAAAAAAAAAAAAAAAAAAAAAAAAAAAAAAAAAAAAAAAAAAAAAAAAAAAAAAAAAAAAAAAAAAAAAAAAAAAAAAAAAAAAAAAAAAAAAAAAAAAAAAAAAAAAAAAAAAAAAAAAAAAAAAAAAAAAAAAAAAAAAAAAAAAAAAAAAAAAAAAAAAAAAAAAAAAAAAAAAAAAAAAAAAAAAAAAAAAAAAAAAAAAAAAAAAAAAAAAAAAAAAAAAAAAAAAAAAAAAAAAAAAAAAAAAAAAAAAAAAAAAAAAAAAAAAAAAAAAAAAAAAAAAAAAAAAAAAAAAAAAAAAAAAAAAAAAAAAAAAAAAAAAAAAAAAAAAAAAAAAAAAAAAAAAAAAAAAAAAAAAAAAAAAAAAAAAAAAAAAAAAAAAAAAAAAAAAAAAAAAAAAAAAAAAAAAAAAAAAAAAAAAAAAAAAAAAAAAAAAAAAAAAAAAAAAAAAAAAAAAAAAAAAAAAAAAAAAAAAAAAAAAAAAAAAAAAAAAAAAAAAAAAAAAAAAAAAAAAAAAAAAAAAAAAAAAAAAAAAAAAAAAAAAAAAAAAAAAAAAAAAAAAAAAAAAAAAAAAAAAAAAAAAAAAAAAAAAAAAAAAAAAAAAAAAAAAAAAAAAAAAAAAAAAAAAAAAAAAAAAAAAAAAAAAAAAAAAAAAAAAAAAAAAAAAAAAAAAAAAAAAAAAAAAAAAAAAAAAAAAAAAAAAAAAAAAAAAAAAAAAAAAAAAAAAAAAAAAAAAAAAAAAAAAAAAAAAAAAAAAAAAAAAAAAAAAAAAAAAAAAAAAAAAAAAAAAAAAAAAAAAAAAAAAAAAAAAAAAAAAAAAAAAAAAAAAAAAAAAAAAAAAAAAAAAAAAAAAAAAAAAAAAAAAAAAAAAAAAAAAAAAAAAAAAAAAAAAAAAAAAAAAAAAAAAAAAAAAAAAAAAAAAAAAAAAAAAAAAAAAAAAAAAAAAAAAAAAAAAAAAAAAAAAAAAAAAAAAAAAAAAAAAAAAAAAAAAAAAAAAAAAAAAAAAAAAAAAAAAAAAAAAAAAAAAAAAAAAAAAAAAAAAAAAAAAAAAAAAAAAAAAAAAAAAAAAAAAAAAAAAAAAAAAAAAAAAAAAAAAAAAAAAAAAAAAAAAAAAAAAAAAAAAAAAAAAAAAAAAAAAAAAAAAAAAAAAAAAAAAAAAAAAAAAAAAAAAAAAAAAAAAAAAAAAAAAAAAAAAAAAAAAAAAAAAAAAAAAAAAAAAAAAAAAAAAAAAAAAAAAAAAAAAAAAAAAAAAAAAAAAAAAAAAAAAAAAAAAAAAAAAAAAAAAAAAAAAAAAAAAAAAAAAAAAAAAAAAAAAAAAAAAAAAAAAAAAAAAAAAAAAAAAAAAAAAAAAAAAAAAAAAAAAAAAAAAAAAAAAAAAAAAAAAAAAAAAAAAAAAAAAAAAAAAAAAAAAAAAAAAAAAAAAAAAAAAAAAAAAAAAAAAAAAAAAAAAAAAAAAAAAAAAAAAAAAAAAAAAAAAAAAAAAAAAAAAAAAAAAAAAAAAAAAAAAAAAAAAAAAAAAAAAAAAAAAAAAAAAAAAAAAAAAAAAAAAAAAAAAAAAAAAAAAAAAAAAAAAAAAAAAAAAAAAAAAAAAAAAAAAAAAAAAAAAAAAAAAAAAAAAAAAAAAAAAAAAAAAAAAAAAAAAAAAAAAAAAAAAAAAAAAAAAAAAAAAAAAAAAAAAAAAAAAAAAAAAAAAAAAAAAAAAAAAAAAAAAAAAAAAAAAAAAAAAAAAAAAAAAAAAAAAAAAAAAAAAAAAAAAAAAAAAAAAAAAAAAAAAAAAAAAAAAAAAAAAAAAAAAAAAAAAAAAAAAAAAAAAAAAAAAAAAAAAAAAAAAAAAAAAAAAAAAAAAAAAAAAAAAAAAAAAAAAAAAAAAAAAAAAAAAAAAAAAAAAAAAAAAAAAAAAAAAAAAAAAAAAAAAAAAAAAAAAAAAAAAAAAAAAAAAAAAAAAAAAAAAAAAAAAAAAAAAAAAAAAAAAAAAAAAAAAAAAAAAAAAAAAAAAAAAAAAAAAAAAAAAAAAAAAAAAAAAAAAAAAAAAAAAAAAAAAAAAAAAAAAAAAAAAAAAAAAAAAAAAAAAAAAAAAAAAAAAAAAAAAAAAAAAAAAAAAAAAAAAAAAAAAAAAAAAAAAAAAAAAAAAAAAAAAAAAAAAAAAAAAAAAAAAAAAAAAAAAAAAAAAAAAAAAAAAAAAAAAAAAAAAAAAAAAAAAAAAAAAAAAAAAAAAAAAAAAAAAAAAAAAAAAAAAAAAAAAAAAAAAAAAAAAAAAAAAAAAAAAAAAAAAAAAAAAAAAAAAAAAAAAAAAAAAAAAAAAAAAAAAAAAAAAAAAAAAAAAAAAAAAAAAAAAAAAAAAAAAAAAAAAAAAAAAAAAAAAAAAAAAAAAAAAAAAAAAAAAAAAAAAAAAAAAAAAAAAAAAAAAAAAAAAAAAAAAAAAAAAAAAAAAAAAAAAAAAAAAAAAAAAAAAAAAAAAAAAAAAAAAAAAAAAAAAAAAAAAAAAAAAAAAAAAAAAAAAAAAAAAAAAAAAAAAAAAAAAAAAAAAAAAAAAAAAAAAAAAAAAAAAAAAAAAAAAAAAAAAAAAAAAAAAAAAAAAAAAAAAAAAAAAAAAAAAAAAAAAAAAAAAAAAAAAAAAAAAAAAAAAAAAAAAAAAAAAAAAAAAAAAAAAAAAAAAAAAAAAAAAAAAAAAAAAAAAAAAAAAAAAAAAAAAAAAAAAAAAAAAAAAAAAAAAAAAAAAAAAAAAAAAAAAAAAAAAAAAAAAAAAAAAAAAAAAAAAAAAAAAAAAAAAAAAAAAAAAAAAAAAAAAAAAAAAAAAAAAAAAAAAAAAAAAAAAAAAAAAAAAAAAAAAAAAAAAAAAAAAAAAAAAAAAAAAAAAAAAAAAAAAAAAAAAAAAAAAAAAAAAAAAAAAAAAAAAAAAAAAAAAAAAAAAAAAAAAAAAAAAAAAAAAAAAAAAAAAAAAAAAAAAAAAAAAAAAAAAAAAAAAAAAAAAAAAAAAAAAAAAAAAAAAAAAAAAAAAAAAAAAAAAAAAAAAAAAAAAAAAAAAAAAAAAAAAAAAAAAAAAAAAAAAAAAAAAAAAAAAAAAAAAAAAAAAAAAAAAAAAAAAAAAAAAAAAAAAAAAAAAAAAAAAAAAAAAAAAAAAAAAAAAAAAAAAAAAAAAAAAAAAAAAAAAAAAAAAAAAAAAAAAAAAAAAAAAAAAAAAAAAAAAAAAAAAAAAAAAAAAAAAAAAAAAAAAAAAAAAAAAAAAAAAAAAAAAAAAAAAAAAAAAAAAAAAAAAAAAAAAAAAAAAAAAAAAAAAAAAAAAAAAAAAAAAAAAAAAAAAAAAAAAAAAAAAAAAAAAAAAAAAAAAAAAAAAAAAAAAAAAAAAAAAAAAAAAAAAAAAAAAAAAAAAAAAAAAAAAAAAAAAAAAAAAAAAAAAAAAAAAAAAAAAAAAAAAAAAAAAAAAAAAAAAAAAAAAAAAAAAAAAAAAAAAAAAAAAAAAAAAAAAAAAAAAAAAAAAAAAAAAAAAAAAAAAAAAAAAAAAAAAAAAAAAAAAAAAAAAAAAAAAAAAAAAAAAAAAAAAAAAAAAAAAAAAAAAAAAAAAAAAAAAAAAAAAAAAAAAAAAAAAAAAAAAAAAAAAAAAAAAAAAAAAAAAAAAAAAAAAAAAAAAAAAAAAAAAAAAAAAAAAAAAAAAAAAAAAAAAAAAAAAAAAAAAAAAAAAAAAAAAAAAAAAAAAAAAAAAAAAAAAAAAAAAAAAAAAAAAAAAAAAAAAAAAAAAAAAAAAAAAAAAAAAAAAAAAAAAAAAAAAAAAAAAAAAAAAAAAAAAAAAAAAAAAAAAAAAAAAAAAAAAAAAAAAAAAAAAAAAAAAAAAAAAAAAAAAAAAAAAAAAAAAAAAAAAAAAAAAAAAAAAAAAAAAAAAAAAAAAAAAAAAAAAAAAAAAAAAAAAAAAAAAAAAAAAAAAAAAAAAAAAAAAAAAAAAAAAAAAAAAAAAAAAAAAAAAAAAAAAAAAAAAAAAAAAAAAAAAAAAAAAAAAAAAAAAAAAAAAAAAAAAAAAAAAAAAAAAAAAAAAAAAAAAAAAAAAAAAAAAAAAAAAAAAAAAAAAAAAAAAAAAAAAAAAAAAAAAAAAAAAAAAAAAAAAAAAAAAAAAAAAAAAAAAAAAAAAAAAAAAAAAAAAAAAAAAAAAAAAAAAAAAAAAAAAAAAAAAAAAAAAAAAAAAAAAAAAAAAAAAAAAAAAAAAAAAAAAAAAAAAAAAAAAAAAAAAAAAAAAAAAAAAAAAAAAAAAAAAAAAAAAAAAAAAAAAAAAAAAAAAAAAAAAAAAAAAAAAAAAAAAAAAAAAAAAAAAAAAAAAAAAAAAAAAAAAAAAAAAAAAAAAAAAAAAAAAAAAAAAAAAAAAAAAAAAAAAAAAAAAAAAAAAAAAAAAAAAAAAAAAAAAAAAAAAAAAAAAAAAAAAAAAAAAAAAAAAAAAAAAAAAAAAAAAAAAAAAAAAAAAAAAAAAAAAAAAAAAAAAAAAAAAAAAAAAAAAAAAAAAAAAAAAAAAAAAAAAAAAAAAAAAAAAAAAAAAAAAAAAAAAAAAAAAAAAAAAAAAAAAAAAAAAAAAAAAAAAAAAAAAAAAAAAAAAAAAAAAAAAAAAAAAAAAAAAAAAAAAAAAAAAAAAAAAAAAAAAAAAAAAAAAAAAAAAAAAAAAAAAAAAAAAAAAAAAAAAAAAAAAAAAAAAAAAAAAAAAAAAAAAAAAAAAAAAAAAAAAAAAAAAAAAAAAAAAAAAAAAAAAAAAAAAAAAAAAAAAAAAAAAAAAAAAAAAAAAAAAAAAAAAAAAAAAAAAAAAAAAAAAAAAAAAAAAAAAAAAAAAAAAAAAAAAAAAAAAAAAAAAAAAAAAAAAAAAAAAAAAAAAAAAAAAAAAAAAAAAAAAAAAAAAAAAAAAAAAAAAAAAAAAAAAAAAAAAAAAAAAAAAAAAAAAAAAAAAAAAAAAAAAAAAAAAAAAAAAAAAAAAAAAAAAAAAAAAAAAAAAAAAAAAAAAAAAAAAAAAAAAAAAAAAAAAAAAAAAAAAAAAAAAAAAAAAAAAAAAAAAAAAAAAAAAAAAAAAAAAAAAAAAAAAAAAAAAAAAAAAAAAAAAAAAAAAAAAAAAAAAAAAAAAAAAAAAAAAAAAAAAAAAAAAAAAAAAAAAAAAAAAAAAAAAAAAAAAAAAAAAAAAAAAAAAAAAAAAAAAAAAAAAAAAAAAAAAAAAAAAAAAAAAAAAAAAAAAAAAAAAAAAAAAAAAAAAAAAAAAAAAAAAAAAAAAAAAAAAAAAAAAAAAAAAAAAAAAAAAAAAAAAAAAAAAAAAAAAAAAAAAAAAAAAAAAAAAAAAAAAAAAAAAAAAAAAAAAAAAAAAAAAAAAAAAAAAAAAAAAAAAAAAAAAAAAAAAAAAAAAAAAAAAAAAAAAAAAAAAAAAAAAAAAAAAAAAAAAAAAAAAAAAAAAAAAAAAAAAAAAAAAAAAAAAAAAAAAAAAAAAAAAAAAAAAAAAAAAAAAAAAAAAAAAAAAAAAAAAAAAAAAAAAAAAAAAAAAAAAAAAAAAAAAAAAAAAAAAAAAAAAAAAAAAAAAAAAAAAAAAAAAAAAAAAAAAAAAAAAAAAAAAAAAAAAAAAAAAAAAAAAAAAAAAAAAAAAAAAAAAAAAAAAAAAAAAAAAAAAAAAAAAAAAAAAAAAAAAAAAAAAAAAAAAAAAAAAAAAAAAAAAAAAAAAAAAAAAAAAAAAAAAAAAAAAAAAAAAAAAAAAAAAAAAAAAAAAAAAAAAAAAAAAAAAAAAAAAAAAAAAAAAAAAAAAAAAAAAAAAAAAAAAAAAAAAAAAAAAAAAAAAAAAAAAAAAAAAAAAAAAAAAAAAAAAAAAAAAAAAAAAAAAAAAAAAAAAAAAAAAAAAAAAAAAAAAAAAAAAAAAAAAAAAAAAAAAAAAAAAAAAAAAAAAAAAAAAAAAAAAAAAAAAAAAAAAAAAAAAAAAAAAAAAAAAAAAAAAAAAAAAAAAAAAAAAAAAAAAAAAAAAAAAAAAAAAAAAAAAAAAAAAAAAAAAAAAAAAAAAAAAAAAAAAAAAAAAAAAAAAAAAAAAAAAAAAAAAAAAAAAAAAAAAAAAAAAAAAAAAAAAAAAAAAAAAAAAAAAAAAAAAAAAAAAAAAAAAAAAAAAAAAAAAAAAAAAAAAAAAAAAAAAAAAAAAAAAAAAAAAAAAAAAAAAAAAAAAAAAAAAAAAAAAAAAAAAAAAAAAAAAAAAAAAAAAAAAAAAAAAAAAAAAAAAAAAAAAAAAAAAAAAAAAAAAAAAAAAAAAAAAAAAAAAAAAAAAAAAAAAAAAAAAAAAAAAAAAAAAAAAAAAAAAAAAAAAAAAAAAAAAAAAAAAAAAAAAAAAAAAAAAAAAAAAAAAAAAAAAAAAAAAAAAAAAAAAAAAAAAAAAAAAAAAAAAAAAAAAAAAAAAAAAAAAAAAAAAAAAAAAAAAAAAAAAAAAAAAAAAAAAAAAAAAAAAAAAAAAAAAAAAAAAAAAAAAAAAAAAAAAAAAAAAAAAAAAAAAAAAAAAAAAAAAAAAAAAAAAAAAAAAAAAAAAAAAAAAAAAAAAAAAAAAAAAAAAAAAAAAAAAAAAAAAAAAAAAAAAAAAAAAAAAAAAAAAAAAAAAAAAAAAAAAAAAAAAAAAAAAAAAAAAAAAAAAAAAAAAAAAAAAAAAAAAAAAAAAAAAAAAAAAAAAAAAAAAAAAAAAAAAAAAAAAAAAAAAAAAAAAAAAAAAAAAAAAAAAAAAAAAAAAAAAAAAAAAAAAAAAAAAAAAAAAAAAAAAAAAAAAAAAAAAAAAAAAAAAAAAAAAAAAAAAAAAAAAAAAAAAAAAAAAAAAAAAAAAAAAAAAAAAAAAAAAAAAAAAAAAAAAAAAAAAAAAAAAAAAAAAAAAAAAAAAAAAAAAAAAAAAAAAAAAAAAAAAAAAAAAAAAAAAAAAAAAAAAAAAAAAAAAAAAAAAAAAAAAAAAAAAAAAAAAAAAAAAAAAAAAAAAAAAAAAAAAAAAAAAAAAAAAAAAAAAAAAAAAAAAAAAAAAAAAAAAAAAAAAAAAAAAAAAAAAAAAAAAAAAAAAAAAAAAAAAAAAAAAAAAAAAAAAAAAAAAAAAAAAAAAAAAAAAAAAAAAAAAAAAAAAAAAAAAAAAAAAAAAAAAAAAAAAAAAAAAAAAAAAAAAAAAAAAAAAAAAAAAAAAAAAAAAAAAAAAAAAAAAAAAAAAAAAAAAAAAAAAAAAAAAAAAAAAAAAAAAAAAAAAAAAAAAAAAAAAAAAAAAAAAAAAAAAAAAAAAAAAAAAAAAAAAAAAAAAAAAAAAAAAAAAAAAAAAAAAAAAAAAAAAAAAAAAAAAAAAAAAAAAAAAAAAAAAAAAAAAAAAAAAAAAAAAAAAAAAAAAAAAAAAAAAAAAAAAAAAAAAAAAAAAAAAAAAAAAAAAAAAAAAAAAAAAAAAAAAAAAAAAAAAAAAAAAAAAAAAAAAAAAAAAAAAAAAAAAAAAAAAAAAAAAAAAAAAAAAAAAAAAAAAAAAAAAAAAAAAAAAAAAAAAAAAAAAAAAAAAAAAAAAAAAAAAAAAAAAAAAAAAAAAAAAAAAAAAAAAAAAAAAAAAAAAAAAAAAAAAAAAAAAAAAAAAAAAAAAAAAAAAAAAAAAAAAAAAAAAAAAAAAAAAAAAAAAAAAAAAAAAAAAAAAAAAAAAAAAAAAAAAAAAAAAAAAAAAAAAAAAAAAAAAAAAAAAAAAAAAAAAAAAAAAAAAAAAAAAAAAAAAAAAAAAAAAAAAAAAAAAAAAAAAAAAAAAAAAAAAAAAAAAAAAAAAAAAAAAAAAAAAAAAAAAAAAAAAAAAAAAAAAAAAAAAAAAAAAAAAAAAAAAAAAAAAAAAAAAAAAAAAAAAAAAAAAAAAAAAAAAAAAAAAAAAAAAAAAAAAAAAAAAAAAAAAAAAAAAAAAAAAAAAAAAAAAAAAAAAAAAAAAAAAAAAAAAAAAAAAAAAAAAAAAAAAAAAAAAAAAAAAAAAAAAAAAAAAAAAAAAAAAAAAAAAAAAAAAAAAAAAAAAAAAAAAAAAAAAAAAAAAAAAAAAAAAAAAAAAAAAAAAAAAAAAAAAAAAAAAAAAAAAAAAAAAAAAAAAAAAAAAAAAAAAAAAAAAAAAAAAAAAAAAAAAAAAAAAAAAAAAAAAAAAAAAAAAAAAAAAAAAAAAAAAAAAAAAAAAAAAAAAAAAAAAAAAAAAAAAAAAAAAAAAAAAAAAAAAAAAAAAAAAAAAAAAAAAAAAAAAAAAAAAAAAAAAAAAAAAAAAAAAAAAAAAAAAAAAAAAAAAAAAAAAAAAAAAAAAAAAAAAAAAAAAAAAAAAAAAAAAAAAAAAAAAAAAAAAAAAAAAAAAAAAAAAAAAAAAAAAAAAAAAAAAAAAAAAAAAAAAAAAAAAAAAAAAAAAAAAAAAAAAAAAAAAAAAAAAAAAAAAAAAAAAAAAAAAAAAAAAAAAAAAAAAAAAAAAAAAAAAAAAAAAAAAAAAAAAAAAAAAAAAAAAAAAAAAAAAAAAAAAAAAAAAAAAAAAAAAAAAAAAAAAAAAAAAAAAAAAAAAAAAAAAAAAAAAAAAAAAAAAAAAAAAAAAAAAAAAAAAAAAAAAAAAAAAAAAAAAAAAAAAAAAAAAAAAAAAAAAAAAAAAAAAAAAAAAAAAAAAAAAAAAAAAAAAAAAAAAAAAAAAAAAAAAAAAAAAAAAAAAAAAAAAAAAAAAAAAAAAAAAAAAAAAAAAAAAAAAAAAAAAAAAAAAAAAAAAAAAAAAAAAAAAAAAAAAAAAAAAAAAAAAAAAAAAAAAAAAAAAAAAAAAAAAAAAAAAAAAAAAAAAAAAAAAAAAAAAAAAAAAAAAAAAAAAAAAAAAAAAAAAAAAAAAAAAAAAAAAAAAAAAAAAAAAAAAAAAAAAAAAAAAAAAAAAAAAAAAAAAAAAAAAAAAAAAAAAAAAAAAAAAAAAAAAAAAAAAAAAAAAAAAAAAAAAAAAAAAAAAAAAAAAAAAAAAAAAAAAAAAAAAAAAAAAAAAAAAAAAAAAAAAAAAAAAAAAAAAAAAAAAAAAAAAAAAAAAAAAAAAAAAAAAAAAAAAAAAAAAAAAAAAAAAAAAAAAAAAAAAAAAAAAAAAAAAAAAAAAAAAAAAAAAAAAAAAAAAAAAAAAAAAAAAAAAAAAAAAAAAAAAAAAAAAAAAAAAAAAAAAAAAAAAAAAAAAAAAAAAAAAAAAAAAAAAAAAAAAAAAAAAAAAAAAAAAAAAAAAAAAAAAAAAAAAAAAAAAAAAAAAAAAAAAAAAAAAAAAAAAAAAAAAAAAAAAAAAAAAAAAAAAAA=" ControlIconTabs="0" OnSetValue="" IsGlobal="False" IsRetain="False" IncludeInAppView="True" DrawTextAndIcon="False" LockSize="False" ShowDimmer="False" DimmerIncr="1" DimmerInterval="200" DimmerLeftPosition="TopLeft" DimmerRightPosition="TopRight" DimmerSize="12" DimmerFillColor="Transparent" ControlIconRotate="0" PeriphID="" IsConst="False" ControlIconItems="" ControlIconCallout="False" ControlIconCalloutColor="Green" ControlIconCalloutDrawBorder="False" ControlIconTextMaxLen="256" ControlIconMaxLines="50" ControlIconAnimate="False" ControlIconIndex="-1" ControlIconCalloutBorder="2" FitToControlIconTextSize="False" explosions="" ControlIconSlideWidth="" TextInCommandPanel="" ReportRangeErrorBeforeLimit="False" ControlIconCalloutLines="False" ControlIconCalloutSatur="60" StatusColor="Red" ControlIconTextCut="False" BodySatur="255" CalloutSize="20" MarkAnnotation="True" MarkedColor="Thistle" MarkRegion="True" MarkedRegionRect="{X=0,Y=0,Width=650,Height=560}" MarkedSatur="20" RefObjMoved="" RectRadiusPercent="5" LineColor="Black" TextAutoSize="False" Direction="RB" RTSCommOutput="ControlIconTxt" RTSCommDelay="500" RTSCommPuls="False" RTSCommQuestion="False" ExecOnNewCycle="False" LayoutType="Note" RTSCommBuffer="" />
    <object Type="Annotation" ctrlType="DVMExNote" Name="entryNote" Index="349" ShallowCopySrcID="entryNote" PreDefStyle="" BodyColor="" Width="135" Height="24" ExcludeForTarget="False" ScaleCoef="1" Show3DNavig="False" Navig3DMin="-100" Navig3DMax="100" Left="8" Top="764" c3Dabs="0" MinValue="" MaxValue="" PercentValues="" DataType="STRING" Items="" DefaultValue="" Value="Entry to dance notation" Theme="" UseCustomColor="" BodyStyle="" CustColor="" OnColor="" OffColor="" OuterColor="" OuterGradient="" IsHWSig="" rw="" PortAddress="" Connections="~ro50&gt;Rel28" OperationDescr="" Font="Tahoma, 8.25pt" BackColor="White" ForeColor="ControlText" ItemColor="" NeedleWidth="" NeedleDotSize="" NeedleRadius="" DivisorNum="" UseConnPoints="True" ConnPointList="ObjectConPoint,DVMExControls,DVControl.dll{{x=44}{y=4}{z=0}{roleID=ro50}{symType=c}{symSize=5}{cpID=ro50}{color=Color [Black]}}" ControlIconFlowColor="Violet" ControlIconFlowSatur="60" ControlIconVisible="False" ControlIconPosition="BottomMiddle" ControlIconWidth="32" ControlIconDrawOut="True" ControlIconToGif="False" ControlIconText="" ControlTextForID="" ControlIconErrorText="" ControlIconXY="{X=0,Y=0}" ControlLabelFont="[Font: Name=Microsoft Sans Serif, Size=8.25, Units=3, GdiCharSet=1, GdiVerticalFont=False]" ControlLabelColor="Black" ControlIconStr="" ControlIconTabs="0" OnSetValue="" IsGlobal="False" IsRetain="False" IncludeInAppView="True" DrawTextAndIcon="False" LockSize="False" ShowDimmer="False" DimmerIncr="1" DimmerInterval="200" DimmerLeftPosition="TopLeft" DimmerRightPosition="TopRight" DimmerSize="12" DimmerFillColor="Transparent" ControlIconRotate="0" PeriphID="" IsConst="False" ControlIconItems="" ControlIconCallout="False" ControlIconCalloutColor="Green" ControlIconCalloutDrawBorder="False" ControlIconTextMaxLen="256" ControlIconMaxLines="50" ControlIconAnimate="False" ControlIconIndex="-1" ControlIconCalloutBorder="2" FitToControlIconTextSize="False" explosions="" ControlIconSlideWidth="" TextInCommandPanel="" ReportRangeErrorBeforeLimit="False" ControlIconCalloutLines="False" ControlIconCalloutSatur="60" StatusColor="Red" ControlIconTextCut="False" BodySatur="255" CalloutSize="20" MarkAnnotation="True" MarkedColor="LightBlue" MarkRegion="True" MarkedRegionRect="{X=0,Y=0,Width=280,Height=590}" MarkedSatur="40" RefObjMoved="" RectRadiusPercent="5" LineColor="Black" TextAutoSize="False" Direction="LT" RTSCommOutput="ControlIconTxt" RTSCommDelay="500" RTSCommPuls="False" RTSCommQuestion="False" ExecOnNewCycle="False" LayoutType="Note" RTSCommBuffer="" />
    <object Type="Annotation" ctrlType="DVMExNote" Name="noteGenMovem" Index="360" ShallowCopySrcID="noteGenMovem" PreDefStyle="" BodyColor="" Width="185" Height="24" ExcludeForTarget="False" ScaleCoef="1" Show3DNavig="False" Navig3DMin="-100" Navig3DMax="100" Left="192" Top="0" c3Dabs="0" MinValue="" MaxValue="" PercentValues="" DataType="STRING" Items="" DefaultValue="" Value="Generated movements and gests" Theme="" UseCustomColor="" BodyStyle="" CustColor="" OnColor="" OffColor="" OuterColor="" OuterGradient="" IsHWSig="" rw="" PortAddress="" Connections="" OperationDescr="" Font="Tahoma, 8.25pt" BackColor="White" ForeColor="ControlText" ItemColor="" NeedleWidth="" NeedleDotSize="" NeedleRadius="" DivisorNum="" UseConnPoints="True" ConnPointList="" ControlIconFlowColor="Violet" ControlIconFlowSatur="60" ControlIconVisible="False" ControlIconPosition="BottomMiddle" ControlIconWidth="32" ControlIconDrawOut="True" ControlIconToGif="False" ControlIconText="" ControlTextForID="" ControlIconErrorText="" ControlIconXY="{X=0,Y=0}" ControlLabelFont="[Font: Name=Microsoft Sans Serif, Size=8.25, Units=3, GdiCharSet=1, GdiVerticalFont=False]" ControlLabelColor="Black" ControlIconStr="" ControlIconTabs="0" OnSetValue="" IsGlobal="False" IsRetain="False" IncludeInAppView="True" DrawTextAndIcon="False" LockSize="False" ShowDimmer="False" DimmerIncr="1" DimmerInterval="200" DimmerLeftPosition="TopLeft" DimmerRightPosition="TopRight" DimmerSize="12" DimmerFillColor="Transparent" ControlIconRotate="0" PeriphID="" IsConst="False" ControlIconItems="" ControlIconCallout="False" ControlIconCalloutColor="Green" ControlIconCalloutDrawBorder="False" ControlIconTextMaxLen="256" ControlIconMaxLines="50" ControlIconAnimate="False" ControlIconIndex="-1" ControlIconCalloutBorder="2" FitToControlIconTextSize="False" explosions="" ControlIconSlideWidth="" TextInCommandPanel="" ReportRangeErrorBeforeLimit="False" ControlIconCalloutLines="False" ControlIconCalloutSatur="60" StatusColor="Red" ControlIconTextCut="False" BodySatur="255" CalloutSize="20" MarkAnnotation="True" MarkedColor="Goldenrod" MarkRegion="True" MarkedRegionRect="{X=0,Y=0,Width=370,Height=100}" MarkedSatur="20" RefObjMoved="" RectRadiusPercent="5" LineColor="Black" TextAutoSize="False" Direction="RB" RTSCommOutput="ControlIconTxt" RTSCommDelay="500" RTSCommPuls="False" RTSCommQuestion="False" ExecOnNewCycle="False" LayoutType="Note" RTSCommBuffer="" />
    <object Type="Bit" ctrlType="DVMExKinet" Name="Step5" Index="342" ShallowCopySrcID="Step5" PreDefStyle="" BodyColor="" Width="80" Height="30" ExcludeForTarget="False" ScaleCoef="1" Show3DNavig="False" Navig3DMin="-100" Navig3DMax="100" Left="40" Top="510" c3Dabs="0" MinValue="" MaxValue="" PercentValues="" DataType="REAL" Items="" DefaultValue="" Value="" Theme="" UseCustomColor="" BodyStyle="" CustColor="" OnColor="" OffColor="" OuterColor="" OuterGradient="" IsHWSig="" rw="" PortAddress="" Connections="~ro67&gt;Rel38,~ro71&gt;Rel40" OperationDescr="" Font="Microsoft Sans Serif, 8.25pt" BackColor="LightSkyBlue" ForeColor="ControlText" ItemColor="" NeedleWidth="" NeedleDotSize="" NeedleRadius="" DivisorNum="" UseConnPoints="True" ConnPointList="ObjectConPoint,DVMExControls,DVControl.dll{{x=1}{y=23}{z=0}{roleID=ro67}{symType=c}{symSize=5}{cpID=ro67}{color=Color [Black]}}{{x=1}{y=9}{z=0}{roleID=ro71}{symType=c}{symSize=5}{cpID=ro71}{color=Color [Black]}}" ControlIconFlowColor="Violet" ControlIconFlowSatur="60" ControlIconVisible="False" ControlIconPosition="CenterLeft" ControlIconWidth="32" ControlIconDrawOut="True" ControlIconToGif="False" ControlIconText="DL: :DirectionForLeft; LL: :LevelForLeft;&#xA;DR: :DirectionForRight; LR: :LevelForRight;&#xA;LF: :FootHookForLeft; RF: :FootHookForRight;" ControlTextForID="" ControlIconErrorText="" ControlIconXY="{X=0,Y=0}" ControlLabelFont="[Font: Name=Microsoft Sans Serif, Size=6.75, Units=3, GdiCharSet=0, GdiVerticalFont=False]" ControlLabelColor="Black" ControlIconStr="iVBORw0KGgoAAAANSUhEUgAAAAEAAAABCAYAAAAfFcSJAAAAAXNSR0IArs4c6QAAAARnQU1BAACxjwv8YQUAAAAJcEhZcwAADrwAAA68AZW8ckkAAAALSURBVBhXY2AAAgAABQABqtXIUQAAAABJRU5ErkJgggAAAAAAAAAAAAAAAAAAAAAAAAAAAAAAAAAAAAAAAAAAAAAAAAAAAAAAAAAAAAAAAAAAAAAAAAAAAAAAAAAAAAAAAAAAAAAAAAAAAAAAAAAAAAAAAAAAAAAAAAAAAAAAAAAAAAAAAAAAAAAAAAAAAAAAAAAAAAAAAAAAAAAAAAAAAAAAAAAAAAAAAA==" ControlIconTabs="0" OnSetValue="" IsGlobal="False" IsRetain="False" IncludeInAppView="True" DrawTextAndIcon="False" LockSize="False" ShowDimmer="False" DimmerIncr="1" DimmerInterval="200" DimmerLeftPosition="TopLeft" DimmerRightPosition="TopRight" DimmerSize="12" DimmerFillColor="Transparent" ControlIconRotate="0" PeriphID="" IsConst="False" ControlIconItems="" ControlIconCallout="False" ControlIconCalloutColor="Green" ControlIconCalloutDrawBorder="False" ControlIconTextMaxLen="256" ControlIconMaxLines="50" ControlIconAnimate="False" ControlIconIndex="-1" ControlIconCalloutBorder="2" FitToControlIconTextSize="False" explosions="" ControlIconSlideWidth="" TextInCommandPanel="" ReportRangeErrorBeforeLimit="False" ControlIconCalloutLines="False" ControlIconCalloutSatur="60" StatusColor="Red" ControlIconTextCut="False" DirectionForLeft="Place" LevelForLeft="Middle" DirectionForRight="Unknown" LevelForRight="Middle" FootHookForLeft="WholeFoot" FootHookForRight="Unknown" AccentForLeft="Strong" AccentForRight="Unknown" GestureForLeft="Unknown" GestureForRight="Unknown" GestLevelForLeft="Low" GestLevelForRight="Unknown" GestSymbolLeft="" GestSymbolRight="" BackColorSatur="60" LeftToRight="False" />
    <object Type="Bit" ctrlType="DVMExKinet" Name="Step3" Index="344" ShallowCopySrcID="Step3" PreDefStyle="" BodyColor="" Width="80" Height="60" ExcludeForTarget="False" ScaleCoef="1" Show3DNavig="False" Navig3DMin="-100" Navig3DMax="100" Left="40" Top="600" c3Dabs="0" MinValue="" MaxValue="" PercentValues="" DataType="REAL" Items="" DefaultValue="" Value="" Theme="" UseCustomColor="" BodyStyle="" CustColor="" OnColor="" OffColor="" OuterColor="" OuterGradient="" IsHWSig="" rw="" PortAddress="" Connections="~ro53&gt;Rel34,~ro61&gt;Rel36" OperationDescr="" Font="Microsoft Sans Serif, 8.25pt" BackColor="LightGreen" ForeColor="ControlText" ItemColor="" NeedleWidth="" NeedleDotSize="" NeedleRadius="" DivisorNum="" UseConnPoints="True" ConnPointList="ObjectConPoint,DVMExControls,DVControl.dll{{x=0}{y=50}{z=0}{roleID=ro53}{symType=c}{symSize=5}{cpID=ro53}{color=Color [Black]}}{{x=1}{y=12}{z=0}{roleID=ro61}{symType=c}{symSize=5}{cpID=ro61}{color=Color [Black]}}" ControlIconFlowColor="Violet" ControlIconFlowSatur="60" ControlIconVisible="False" ControlIconPosition="CenterLeft" ControlIconWidth="32" ControlIconDrawOut="True" ControlIconToGif="False" ControlIconText="DL: :DirectionForLeft; LL: :LevelForLeft;&#xA;DR: :DirectionForRight; LR: :LevelForRight;&#xA;LF: :FootHookForLeft; RF: :FootHookForRight;" ControlTextForID="" ControlIconErrorText="" ControlIconXY="{X=0,Y=0}" ControlLabelFont="[Font: Name=Microsoft Sans Serif, Size=6.75, Units=3, GdiCharSet=0, GdiVerticalFont=False]" ControlLabelColor="Black" ControlIconStr="iVBORw0KGgoAAAANSUhEUgAAAAEAAAABCAYAAAAfFcSJAAAAAXNSR0IArs4c6QAAAARnQU1BAACxjwv8YQUAAAAJcEhZcwAADrwAAA68AZW8ckkAAAALSURBVBhXY2AAAgAABQABqtXIUQAAAABJRU5ErkJgggAAAAAAAAAAAAAAAAAAAAAAAAAAAAAAAAAAAAAAAAAAAAAAAAAAAAAAAAAAAAAAAAAAAAAAAAAAAAAAAAAAAAAAAAAAAAAAAAAAAAAAAAAAAAAAAAAAAAAAAAAAAAAAAAAAAAAAAAAAAAAAAAAAAAAAAAAAAAAAAAAAAAAAAAAAAAAAAAAAAAAAAA==" ControlIconTabs="0" OnSetValue="" IsGlobal="False" IsRetain="False" IncludeInAppView="True" DrawTextAndIcon="False" LockSize="False" ShowDimmer="False" DimmerIncr="1" DimmerInterval="200" DimmerLeftPosition="TopLeft" DimmerRightPosition="TopRight" DimmerSize="12" DimmerFillColor="Transparent" ControlIconRotate="0" PeriphID="" IsConst="False" ControlIconItems="" ControlIconCallout="False" ControlIconCalloutColor="Green" ControlIconCalloutDrawBorder="False" ControlIconTextMaxLen="256" ControlIconMaxLines="50" ControlIconAnimate="False" ControlIconIndex="-1" ControlIconCalloutBorder="2" FitToControlIconTextSize="False" explosions="" ControlIconSlideWidth="" TextInCommandPanel="" ReportRangeErrorBeforeLimit="False" ControlIconCalloutLines="False" ControlIconCalloutSatur="60" StatusColor="Red" ControlIconTextCut="False" DirectionForLeft="Place" LevelForLeft="Middle" DirectionForRight="Unknown" LevelForRight="Unknown" FootHookForLeft="WholeFoot" FootHookForRight="Unknown" AccentForLeft="Stronger" AccentForRight="Unknown" GestureForLeft="Unknown" GestureForRight="Place" GestLevelForLeft="Middle" GestLevelForRight="Low" GestSymbolLeft="" GestSymbolRight="X" BackColorSatur="60" LeftToRight="False" />
    <object Type="Bit" ctrlType="DVMExKinet" Name="Step9" Index="340" ShallowCopySrcID="Step9" PreDefStyle="" BodyColor="" Width="80" Height="60" ExcludeForTarget="False" ScaleCoef="1" Show3DNavig="False" Navig3DMin="-100" Navig3DMax="100" Left="40" Top="279" c3Dabs="0" MinValue="" MaxValue="" PercentValues="" DataType="REAL" Items="" DefaultValue="" Value="" Theme="" UseCustomColor="" BodyStyle="" CustColor="" OnColor="" OffColor="" OuterColor="" OuterGradient="" IsHWSig="" rw="" PortAddress="" Connections="~ro87&gt;Rel46,~ro91&gt;Rel48" OperationDescr="" Font="Microsoft Sans Serif, 8.25pt" BackColor="LightGreen" ForeColor="ControlText" ItemColor="" NeedleWidth="" NeedleDotSize="" NeedleRadius="" DivisorNum="" UseConnPoints="True" ConnPointList="ObjectConPoint,DVMExControls,DVControl.dll{{x=0}{y=51}{z=0}{roleID=ro87}{symType=c}{symSize=5}{cpID=ro87}{color=Color [Black]}}{{x=2}{y=11}{z=0}{roleID=ro91}{symType=c}{symSize=5}{cpID=ro91}{color=Color [Black]}}" ControlIconFlowColor="Violet" ControlIconFlowSatur="60" ControlIconVisible="False" ControlIconPosition="CenterLeft" ControlIconWidth="32" ControlIconDrawOut="True" ControlIconToGif="False" ControlIconText="DL: :DirectionForLeft; LL: :LevelForLeft;&#xA;DR: :DirectionForRight; LR: :LevelForRight;&#xA;LF: :FootHookForLeft; RF: :FootHookForRight;" ControlTextForID="" ControlIconErrorText="" ControlIconXY="{X=0,Y=0}" ControlLabelFont="[Font: Name=Microsoft Sans Serif, Size=6.75, Units=3, GdiCharSet=0, GdiVerticalFont=False]" ControlLabelColor="Black" ControlIconStr="iVBORw0KGgoAAAANSUhEUgAAAAEAAAABCAYAAAAfFcSJAAAAAXNSR0IArs4c6QAAAARnQU1BAACxjwv8YQUAAAAJcEhZcwAADrwAAA68AZW8ckkAAAALSURBVBhXY2AAAgAABQABqtXIUQAAAABJRU5ErkJgggAAAAAAAAAAAAAAAAAAAAAAAAAAAAAAAAAAAAAAAAAAAAAAAAAAAAAAAAAAAAAAAAAAAAAAAAAAAAAAAAAAAAAAAAAAAAAAAAAAAAAAAAAAAAAAAAAAAAAAAAAAAAAAAAAAAAAAAAAAAAAAAAAAAAAAAAAAAAAAAAAAAAAAAAAAAAAAAAAAAAAAAA==" ControlIconTabs="0" OnSetValue="" IsGlobal="False" IsRetain="False" IncludeInAppView="True" DrawTextAndIcon="False" LockSize="False" ShowDimmer="False" DimmerIncr="1" DimmerInterval="200" DimmerLeftPosition="TopLeft" DimmerRightPosition="TopRight" DimmerSize="12" DimmerFillColor="Transparent" ControlIconRotate="0" PeriphID="" IsConst="False" ControlIconItems="" ControlIconCallout="False" ControlIconCalloutColor="Green" ControlIconCalloutDrawBorder="False" ControlIconTextMaxLen="256" ControlIconMaxLines="50" ControlIconAnimate="False" ControlIconIndex="-1" ControlIconCalloutBorder="2" FitToControlIconTextSize="False" explosions="" ControlIconSlideWidth="" TextInCommandPanel="" ReportRangeErrorBeforeLimit="False" ControlIconCalloutLines="False" ControlIconCalloutSatur="60" StatusColor="Red" ControlIconTextCut="False" DirectionForLeft="Place" LevelForLeft="Middle" DirectionForRight="Unknown" LevelForRight="Unknown" FootHookForLeft="WholeFoot" FootHookForRight="Unknown" AccentForLeft="Stronger" AccentForRight="Unknown" GestureForLeft="Unknown" GestureForRight="Place" GestLevelForLeft="Middle" GestLevelForRight="Low" GestSymbolLeft="" GestSymbolRight="X" BackColorSatur="60" LeftToRight="False" />
    <object Type="Bit" ctrlType="DVMExKinet" Name="Step18" Index="336" ShallowCopySrcID="Step18" PreDefStyle="" BodyColor="" Width="80" Height="30" ExcludeForTarget="False" ScaleCoef="1" Show3DNavig="False" Navig3DMin="-100" Navig3DMax="100" Left="170" Top="389" c3Dabs="0" MinValue="" MaxValue="" PercentValues="" DataType="REAL" Items="" DefaultValue="" Value="" Theme="" UseCustomColor="" BodyStyle="" CustColor="" OnColor="" OffColor="" OuterColor="" OuterGradient="" IsHWSig="" rw="" PortAddress="" Connections="~ro127&gt;Rel62,~ro131&gt;Rel64" OperationDescr="" Font="Microsoft Sans Serif, 8.25pt" BackColor="LightGreen" ForeColor="ControlText" ItemColor="" NeedleWidth="" NeedleDotSize="" NeedleRadius="" DivisorNum="" UseConnPoints="True" ConnPointList="ObjectConPoint,DVMExControls,DVControl.dll{{x=81}{y=22}{z=0}{roleID=ro127}{symType=c}{symSize=5}{cpID=ro127}{color=Color [Black]}}{{x=81}{y=7}{z=0}{roleID=ro131}{symType=c}{symSize=5}{cpID=ro131}{color=Color [Black]}}" ControlIconFlowColor="Violet" ControlIconFlowSatur="60" ControlIconVisible="False" ControlIconPosition="CenterLeft" ControlIconWidth="32" ControlIconDrawOut="True" ControlIconToGif="False" ControlIconText="DL: :DirectionForLeft; LL: :LevelForLeft;&#xA;DR: :DirectionForRight; LR: :LevelForRight;&#xA;LF: :FootHookForLeft; RF: :FootHookForRight;" ControlTextForID="" ControlIconErrorText="" ControlIconXY="{X=0,Y=0}" ControlLabelFont="[Font: Name=Microsoft Sans Serif, Size=6.75, Units=3, GdiCharSet=0, GdiVerticalFont=False]" ControlLabelColor="Black" ControlIconStr="iVBORw0KGgoAAAANSUhEUgAAAAEAAAABCAYAAAAfFcSJAAAAAXNSR0IArs4c6QAAAARnQU1BAACxjwv8YQUAAAAJcEhZcwAADrwAAA68AZW8ckkAAAALSURBVBhXY2AAAgAABQABqtXIUQAAAABJRU5ErkJgggAAAAAAAAAAAAAAAAAAAAAAAAAAAAAAAAAAAAAAAAAAAAAAAAAAAAAAAAAAAAAAAAAAAAAAAAAAAAAAAAAAAAAAAAAAAAAAAAAAAAAAAAAAAAAAAAAAAAAAAAAAAAAAAAAAAAAAAAAAAAAAAAAAAAAAAAAAAAAAAAAAAAAAAAAAAAAAAAAAAAAAAA==" ControlIconTabs="0" OnSetValue="" IsGlobal="False" IsRetain="False" IncludeInAppView="True" DrawTextAndIcon="False" LockSize="False" ShowDimmer="False" DimmerIncr="1" DimmerInterval="200" DimmerLeftPosition="TopLeft" DimmerRightPosition="TopRight" DimmerSize="12" DimmerFillColor="Transparent" ControlIconRotate="0" PeriphID="" IsConst="False" ControlIconItems="" ControlIconCallout="False" ControlIconCalloutColor="Green" ControlIconCalloutDrawBorder="False" ControlIconTextMaxLen="256" ControlIconMaxLines="50" ControlIconAnimate="False" ControlIconIndex="-1" ControlIconCalloutBorder="2" FitToControlIconTextSize="False" explosions="" ControlIconSlideWidth="" TextInCommandPanel="" ReportRangeErrorBeforeLimit="False" ControlIconCalloutLines="False" ControlIconCalloutSatur="60" StatusColor="Red" ControlIconTextCut="False" DirectionForLeft="Place" LevelForLeft="Middle" DirectionForRight="Unknown" LevelForRight="Middle" FootHookForLeft="WholeFoot" FootHookForRight="Unknown" AccentForLeft="Strong" AccentForRight="Unknown" GestureForLeft="Unknown" GestureForRight="Unknown" GestLevelForLeft="Low" GestLevelForRight="Unknown" GestSymbolLeft="" GestSymbolRight="" BackColorSatur="60" LeftToRight="False" />
    <object Type="Bit" ctrlType="DVMExKinet" Name="Step11" Index="352" ShallowCopySrcID="Step11" PreDefStyle="" BodyColor="" Width="80" Height="45" ExcludeForTarget="False" ScaleCoef="1" Show3DNavig="False" Navig3DMin="-100" Navig3DMax="100" Left="40" Top="164" c3Dabs="0" MinValue="" MaxValue="" PercentValues="" DataType="REAL" Items="" DefaultValue="" Value="" Theme="" UseCustomColor="" BodyStyle="" CustColor="" OnColor="" OffColor="" OuterColor="" OuterGradient="" IsHWSig="" rw="" PortAddress="" Connections="~ro55&gt;Rel30,~ro97&gt;Rel50" OperationDescr="" Font="Microsoft Sans Serif, 8.25pt" BackColor="Red" ForeColor="ControlText" ItemColor="" NeedleWidth="" NeedleDotSize="" NeedleRadius="" DivisorNum="" UseConnPoints="True" ConnPointList="ObjectConPoint,DVMExControls,DVControl.dll{{x=80}{y=25}{z=0}{roleID=ro55}{symType=c}{symSize=5}{cpID=ro55}{color=Color [Black]}}{{x=1}{y=39}{z=0}{roleID=ro97}{symType=c}{symSize=5}{cpID=ro97}{color=Color [Black]}}" ControlIconFlowColor="Violet" ControlIconFlowSatur="60" ControlIconVisible="False" ControlIconPosition="CenterLeft" ControlIconWidth="32" ControlIconDrawOut="True" ControlIconToGif="False" ControlIconText="DL: :DirectionForLeft; LL: :LevelForLeft;&#xA;DR: :DirectionForRight; LR: :LevelForRight;&#xA;LF: :FootHookForLeft; RF: :FootHookForRight;" ControlTextForID="" ControlIconErrorText="" ControlIconXY="{X=0,Y=0}" ControlLabelFont="[Font: Name=Microsoft Sans Serif, Size=6.75, Units=3, GdiCharSet=0, GdiVerticalFont=False]" ControlLabelColor="Black" ControlIconStr="iVBORw0KGgoAAAANSUhEUgAAAAEAAAABCAYAAAAfFcSJAAAAAXNSR0IArs4c6QAAAARnQU1BAACxjwv8YQUAAAAJcEhZcwAADrwAAA68AZW8ckkAAAALSURBVBhXY2AAAgAABQABqtXIUQAAAABJRU5ErkJgggAAAAAAAAAAAAAAAAAAAAAAAAAAAAAAAAAAAAAAAAAAAAAAAAAAAAAAAAAAAAAAAAAAAAAAAAAAAAAAAAAAAAAAAAAAAAAAAAAAAAAAAAAAAAAAAAAAAAAAAAAAAAAAAAAAAAAAAAAAAAAAAAAAAAAAAAAAAAAAAAAAAAAAAAAAAAAAAAAAAAAAAA==" ControlIconTabs="0" OnSetValue="" IsGlobal="False" IsRetain="False" IncludeInAppView="True" DrawTextAndIcon="False" LockSize="False" ShowDimmer="False" DimmerIncr="1" DimmerInterval="200" DimmerLeftPosition="TopLeft" DimmerRightPosition="TopRight" DimmerSize="12" DimmerFillColor="Transparent" ControlIconRotate="0" PeriphID="" IsConst="False" ControlIconItems="" ControlIconCallout="False" ControlIconCalloutColor="Green" ControlIconCalloutDrawBorder="False" ControlIconTextMaxLen="256" ControlIconMaxLines="50" ControlIconAnimate="False" ControlIconIndex="-1" ControlIconCalloutBorder="2" FitToControlIconTextSize="False" explosions="" ControlIconSlideWidth="" TextInCommandPanel="" ReportRangeErrorBeforeLimit="False" ControlIconCalloutLines="False" ControlIconCalloutSatur="60" StatusColor="Red" ControlIconTextCut="False" DirectionForLeft="Unknown" LevelForLeft="Unknown" DirectionForRight="Place" LevelForRight="Middle" FootHookForLeft="Unknown" FootHookForRight="WholeFoot" AccentForLeft="Unknown" AccentForRight="Strong" GestureForLeft="Place" GestureForRight="Unknown" GestLevelForLeft="Low" GestLevelForRight="Middle" GestSymbolLeft="X" GestSymbolRight="" BackColorSatur="60" LeftToRight="False" />
    <object Type="Bit" ctrlType="DVMExKinet" Name="Step16" Index="335" ShallowCopySrcID="Step16" PreDefStyle="" BodyColor="" Width="80" Height="30" ExcludeForTarget="False" ScaleCoef="1" Show3DNavig="False" Navig3DMin="-100" Navig3DMax="100" Left="170" Top="509" c3Dabs="0" MinValue="" MaxValue="" PercentValues="" DataType="REAL" Items="" DefaultValue="" Value="" Theme="" UseCustomColor="" BodyStyle="" CustColor="" OnColor="" OffColor="" OuterColor="" OuterGradient="" IsHWSig="" rw="" PortAddress="" Connections="~ro117&gt;Rel58,~ro121&gt;Rel60" OperationDescr="" Font="Microsoft Sans Serif, 8.25pt" BackColor="LightSkyBlue" ForeColor="ControlText" ItemColor="" NeedleWidth="" NeedleDotSize="" NeedleRadius="" DivisorNum="" UseConnPoints="True" ConnPointList="ObjectConPoint,DVMExControls,DVControl.dll{{x=80}{y=24}{z=0}{roleID=ro117}{symType=c}{symSize=5}{cpID=ro117}{color=Color [Black]}}{{x=80}{y=6}{z=0}{roleID=ro121}{symType=c}{symSize=5}{cpID=ro121}{color=Color [Black]}}" ControlIconFlowColor="Violet" ControlIconFlowSatur="60" ControlIconVisible="False" ControlIconPosition="CenterLeft" ControlIconWidth="32" ControlIconDrawOut="True" ControlIconToGif="False" ControlIconText="DL: :DirectionForLeft; LL: :LevelForLeft;&#xA;DR: :DirectionForRight; LR: :LevelForRight;&#xA;LF: :FootHookForLeft; RF: :FootHookForRight;" ControlTextForID="" ControlIconErrorText="" ControlIconXY="{X=0,Y=0}" ControlLabelFont="[Font: Name=Microsoft Sans Serif, Size=6.75, Units=3, GdiCharSet=0, GdiVerticalFont=False]" ControlLabelColor="Black" ControlIconStr="iVBORw0KGgoAAAANSUhEUgAAAAEAAAABCAYAAAAfFcSJAAAAAXNSR0IArs4c6QAAAARnQU1BAACxjwv8YQUAAAAJcEhZcwAADrwAAA68AZW8ckkAAAALSURBVBhXY2AAAgAABQABqtXIUQAAAABJRU5ErkJgggAAAAAAAAAAAAAAAAAAAAAAAAAAAAAAAAAAAAAAAAAAAAAAAAAAAAAAAAAAAAAAAAAAAAAAAAAAAAAAAAAAAAAAAAAAAAAAAAAAAAAAAAAAAAAAAAAAAAAAAAAAAAAAAAAAAAAAAAAAAAAAAAAAAAAAAAAAAAAAAAAAAAAAAAAAAAAAAAAAAAAAAA==" ControlIconTabs="0" OnSetValue="" IsGlobal="False" IsRetain="False" IncludeInAppView="True" DrawTextAndIcon="False" LockSize="False" ShowDimmer="False" DimmerIncr="1" DimmerInterval="200" DimmerLeftPosition="TopLeft" DimmerRightPosition="TopRight" DimmerSize="12" DimmerFillColor="Transparent" ControlIconRotate="0" PeriphID="" IsConst="False" ControlIconItems="" ControlIconCallout="False" ControlIconCalloutColor="Green" ControlIconCalloutDrawBorder="False" ControlIconTextMaxLen="256" ControlIconMaxLines="50" ControlIconAnimate="False" ControlIconIndex="-1" ControlIconCalloutBorder="2" FitToControlIconTextSize="False" explosions="" ControlIconSlideWidth="" TextInCommandPanel="" ReportRangeErrorBeforeLimit="False" ControlIconCalloutLines="False" ControlIconCalloutSatur="60" StatusColor="Red" ControlIconTextCut="False" DirectionForLeft="Place" LevelForLeft="Middle" DirectionForRight="Unknown" LevelForRight="Middle" FootHookForLeft="WholeFoot" FootHookForRight="Unknown" AccentForLeft="Strong" AccentForRight="Unknown" GestureForLeft="Unknown" GestureForRight="Unknown" GestLevelForLeft="Low" GestLevelForRight="Unknown" GestSymbolLeft="" GestSymbolRight="" BackColorSatur="60" LeftToRight="False" />
    <object Type="Bit" ctrlType="DVMExKinet" Name="Step12" Index="331" ShallowCopySrcID="Step12" PreDefStyle="" BodyColor="" Width="80" Height="30" ExcludeForTarget="False" ScaleCoef="1" Show3DNavig="False" Navig3DMin="-100" Navig3DMax="100" Left="170" Top="709" c3Dabs="0" MinValue="" MaxValue="" PercentValues="" DataType="REAL" Items="" DefaultValue="" Value="" Theme="" UseCustomColor="" BodyStyle="" CustColor="" OnColor="" OffColor="" OuterColor="" OuterGradient="" IsHWSig="" rw="" PortAddress="" Connections="~ro56&gt;Rel30,~ro101&gt;Rel52" OperationDescr="" Font="Microsoft Sans Serif, 8.25pt" BackColor="LightGreen" ForeColor="ControlText" ItemColor="" NeedleWidth="" NeedleDotSize="" NeedleRadius="" DivisorNum="" UseConnPoints="True" ConnPointList="ObjectConPoint,DVMExControls,DVControl.dll{{x=0}{y=16}{z=0}{roleID=ro56}{symType=c}{symSize=5}{cpID=ro56}{color=Color [Black]}}{{x=80}{y=6}{z=0}{roleID=ro101}{symType=c}{symSize=5}{cpID=ro101}{color=Color [Black]}}" ControlIconFlowColor="Violet" ControlIconFlowSatur="60" ControlIconVisible="False" ControlIconPosition="CenterLeft" ControlIconWidth="32" ControlIconDrawOut="True" ControlIconToGif="False" ControlIconText="DL: :DirectionForLeft; LL: :LevelForLeft;&#xA;DR: :DirectionForRight; LR: :LevelForRight;&#xA;LF: :FootHookForLeft; RF: :FootHookForRight;" ControlTextForID="" ControlIconErrorText="" ControlIconXY="{X=0,Y=0}" ControlLabelFont="[Font: Name=Microsoft Sans Serif, Size=6.75, Units=3, GdiCharSet=0, GdiVerticalFont=False]" ControlLabelColor="Black" ControlIconStr="iVBORw0KGgoAAAANSUhEUgAAAAEAAAABCAYAAAAfFcSJAAAAAXNSR0IArs4c6QAAAARnQU1BAACxjwv8YQUAAAAJcEhZcwAADrwAAA68AZW8ckkAAAALSURBVBhXY2AAAgAABQABqtXIUQAAAABJRU5ErkJgggAAAAAAAAAAAAAAAAAAAAAAAAAAAAAAAAAAAAAAAAAAAAAAAAAAAAAAAAAAAAAAAAAAAAAAAAAAAAAAAAAAAAAAAAAAAAAAAAAAAAAAAAAAAAAAAAAAAAAAAAAAAAAAAAAAAAAAAAAAAAAAAAAAAAAAAAAAAAAAAAAAAAAAAAAAAAAAAAAAAAAAAA==" ControlIconTabs="0" OnSetValue="" IsGlobal="False" IsRetain="False" IncludeInAppView="True" DrawTextAndIcon="False" LockSize="False" ShowDimmer="False" DimmerIncr="1" DimmerInterval="200" DimmerLeftPosition="TopLeft" DimmerRightPosition="TopRight" DimmerSize="12" DimmerFillColor="Transparent" ControlIconRotate="0" PeriphID="" IsConst="False" ControlIconItems="" ControlIconCallout="False" ControlIconCalloutColor="Green" ControlIconCalloutDrawBorder="False" ControlIconTextMaxLen="256" ControlIconMaxLines="50" ControlIconAnimate="False" ControlIconIndex="-1" ControlIconCalloutBorder="2" FitToControlIconTextSize="False" explosions="" ControlIconSlideWidth="" TextInCommandPanel="" ReportRangeErrorBeforeLimit="False" ControlIconCalloutLines="False" ControlIconCalloutSatur="60" StatusColor="Red" ControlIconTextCut="False" DirectionForLeft="Backward" LevelForLeft="Middle" DirectionForRight="Unknown" LevelForRight="Middle" FootHookForLeft="WholeFoot" FootHookForRight="Unknown" AccentForLeft="Strong" AccentForRight="Unknown" GestureForLeft="Unknown" GestureForRight="Unknown" GestLevelForLeft="Low" GestLevelForRight="Unknown" GestSymbolLeft="" GestSymbolRight="" BackColorSatur="60" LeftToRight="False" />
    <object Type="Bit" ctrlType="DVMExKinet" Name="Step19" Index="337" ShallowCopySrcID="Step19" PreDefStyle="" BodyColor="" Width="80" Height="30" ExcludeForTarget="False" ScaleCoef="1" Show3DNavig="False" Navig3DMin="-100" Navig3DMax="100" Left="170" Top="349" c3Dabs="0" MinValue="" MaxValue="" PercentValues="" DataType="REAL" Items="" DefaultValue="" Value="" Theme="" UseCustomColor="" BodyStyle="" CustColor="" OnColor="" OffColor="" OuterColor="" OuterGradient="" IsHWSig="" rw="" PortAddress="" Connections="~ro132&gt;Rel64,~ro136&gt;Rel66" OperationDescr="" Font="Microsoft Sans Serif, 8.25pt" BackColor="LightGreen" ForeColor="ControlText" ItemColor="" NeedleWidth="" NeedleDotSize="" NeedleRadius="" DivisorNum="" UseConnPoints="True" ConnPointList="ObjectConPoint,DVMExControls,DVControl.dll{{x=79}{y=23}{z=0}{roleID=ro132}{symType=c}{symSize=5}{cpID=ro132}{color=Color [Black]}}{{x=79}{y=8}{z=0}{roleID=ro136}{symType=c}{symSize=5}{cpID=ro136}{color=Color [Black]}}" ControlIconFlowColor="Violet" ControlIconFlowSatur="60" ControlIconVisible="False" ControlIconPosition="CenterLeft" ControlIconWidth="32" ControlIconDrawOut="True" ControlIconToGif="False" ControlIconText="DL: :DirectionForLeft; LL: :LevelForLeft;&#xA;DR: :DirectionForRight; LR: :LevelForRight;&#xA;LF: :FootHookForLeft; RF: :FootHookForRight;" ControlTextForID="" ControlIconErrorText="" ControlIconXY="{X=0,Y=0}" ControlLabelFont="[Font: Name=Microsoft Sans Serif, Size=6.75, Units=3, GdiCharSet=0, GdiVerticalFont=False]" ControlLabelColor="Black" ControlIconStr="iVBORw0KGgoAAAANSUhEUgAAAAEAAAABCAYAAAAfFcSJAAAAAXNSR0IArs4c6QAAAARnQU1BAACxjwv8YQUAAAAJcEhZcwAADrwAAA68AZW8ckkAAAALSURBVBhXY2AAAgAABQABqtXIUQAAAABJRU5ErkJgggAAAAAAAAAAAAAAAAAAAAAAAAAAAAAAAAAAAAAAAAAAAAAAAAAAAAAAAAAAAAAAAAAAAAAAAAAAAAAAAAAAAAAAAAAAAAAAAAAAAAAAAAAAAAAAAAAAAAAAAAAAAAAAAAAAAAAAAAAAAAAAAAAAAAAAAAAAAAAAAAAAAAAAAAAAAAAAAAAAAAAAAA==" ControlIconTabs="0" OnSetValue="" IsGlobal="False" IsRetain="False" IncludeInAppView="True" DrawTextAndIcon="False" LockSize="False" ShowDimmer="False" DimmerIncr="1" DimmerInterval="200" DimmerLeftPosition="TopLeft" DimmerRightPosition="TopRight" DimmerSize="12" DimmerFillColor="Transparent" ControlIconRotate="0" PeriphID="" IsConst="False" ControlIconItems="" ControlIconCallout="False" ControlIconCalloutColor="Green" ControlIconCalloutDrawBorder="False" ControlIconTextMaxLen="256" ControlIconMaxLines="50" ControlIconAnimate="False" ControlIconIndex="-1" ControlIconCalloutBorder="2" FitToControlIconTextSize="False" explosions="" ControlIconSlideWidth="" TextInCommandPanel="" ReportRangeErrorBeforeLimit="False" ControlIconCalloutLines="False" ControlIconCalloutSatur="60" StatusColor="Red" ControlIconTextCut="False" DirectionForLeft="Unknown" LevelForLeft="Middle" DirectionForRight="Place" LevelForRight="Middle" FootHookForLeft="Unknown" FootHookForRight="WholeFoot" AccentForLeft="Unknown" AccentForRight="Strong" GestureForLeft="Unknown" GestureForRight="Unknown" GestLevelForLeft="Unknown" GestLevelForRight="Unknown" GestSymbolLeft="" GestSymbolRight="" BackColorSatur="60" LeftToRight="False" />
    <object Type="Bit" ctrlType="DVMExKinet" Name="Step21" Index="348" ShallowCopySrcID="Step21" PreDefStyle="" BodyColor="" Width="80" Height="45" ExcludeForTarget="False" ScaleCoef="1" Show3DNavig="False" Navig3DMin="-100" Navig3DMax="100" Left="170" Top="221" c3Dabs="0" MinValue="" MaxValue="" PercentValues="" DataType="REAL" Items="" DefaultValue="" Value="" Theme="" UseCustomColor="" BodyStyle="" CustColor="" OnColor="" OffColor="" OuterColor="" OuterGradient="" IsHWSig="" rw="" PortAddress="" Connections="~ro142&gt;Rel68,~ro146&gt;Rel70" OperationDescr="" Font="Microsoft Sans Serif, 8.25pt" BackColor="Red" ForeColor="ControlText" ItemColor="" NeedleWidth="" NeedleDotSize="" NeedleRadius="" DivisorNum="" UseConnPoints="True" ConnPointList="ObjectConPoint,DVMExControls,DVControl.dll{{x=79}{y=35}{z=0}{roleID=ro142}{symType=c}{symSize=5}{cpID=ro142}{color=Color [Black]}}{{x=80}{y=11}{z=0}{roleID=ro146}{symType=c}{symSize=5}{cpID=ro146}{color=Color [Black]}}" ControlIconFlowColor="Violet" ControlIconFlowSatur="60" ControlIconVisible="False" ControlIconPosition="CenterLeft" ControlIconWidth="32" ControlIconDrawOut="True" ControlIconToGif="False" ControlIconText="DL: :DirectionForLeft; LL: :LevelForLeft;&#xA;DR: :DirectionForRight; LR: :LevelForRight;&#xA;LF: :FootHookForLeft; RF: :FootHookForRight;" ControlTextForID="" ControlIconErrorText="" ControlIconXY="{X=0,Y=0}" ControlLabelFont="[Font: Name=Microsoft Sans Serif, Size=6.75, Units=3, GdiCharSet=0, GdiVerticalFont=False]" ControlLabelColor="Black" ControlIconStr="iVBORw0KGgoAAAANSUhEUgAAAAEAAAABCAYAAAAfFcSJAAAAAXNSR0IArs4c6QAAAARnQU1BAACxjwv8YQUAAAAJcEhZcwAADrwAAA68AZW8ckkAAAALSURBVBhXY2AAAgAABQABqtXIUQAAAABJRU5ErkJgggAAAAAAAAAAAAAAAAAAAAAAAAAAAAAAAAAAAAAAAAAAAAAAAAAAAAAAAAAAAAAAAAAAAAAAAAAAAAAAAAAAAAAAAAAAAAAAAAAAAAAAAAAAAAAAAAAAAAAAAAAAAAAAAAAAAAAAAAAAAAAAAAAAAAAAAAAAAAAAAAAAAAAAAAAAAAAAAAAAAAAAAA==" ControlIconTabs="0" OnSetValue="" IsGlobal="False" IsRetain="False" IncludeInAppView="True" DrawTextAndIcon="False" LockSize="False" ShowDimmer="False" DimmerIncr="1" DimmerInterval="200" DimmerLeftPosition="TopLeft" DimmerRightPosition="TopRight" DimmerSize="12" DimmerFillColor="Transparent" ControlIconRotate="0" PeriphID="" IsConst="False" ControlIconItems="" ControlIconCallout="False" ControlIconCalloutColor="Green" ControlIconCalloutDrawBorder="False" ControlIconTextMaxLen="256" ControlIconMaxLines="50" ControlIconAnimate="False" ControlIconIndex="-1" ControlIconCalloutBorder="2" FitToControlIconTextSize="False" explosions="" ControlIconSlideWidth="" TextInCommandPanel="" ReportRangeErrorBeforeLimit="False" ControlIconCalloutLines="False" ControlIconCalloutSatur="60" StatusColor="Red" ControlIconTextCut="False" DirectionForLeft="Unknown" LevelForLeft="Unknown" DirectionForRight="Forward" LevelForRight="Middle" FootHookForLeft="Unknown" FootHookForRight="WholeFoot" AccentForLeft="Unknown" AccentForRight="StrongThree" GestureForLeft="Unknown" GestureForRight="Unknown" GestLevelForLeft="Low" GestLevelForRight="Middle" GestSymbolLeft="" GestSymbolRight="" BackColorSatur="60" LeftToRight="False" />
    <object Type="Bit" ctrlType="DVMExKinet" Name="Step20" Index="338" ShallowCopySrcID="Step20" PreDefStyle="" BodyColor="" Width="80" Height="60" ExcludeForTarget="False" ScaleCoef="1" Show3DNavig="False" Navig3DMin="-100" Navig3DMax="100" Left="170" Top="279" c3Dabs="0" MinValue="" MaxValue="" PercentValues="" DataType="REAL" Items="" DefaultValue="" Value="" Theme="" UseCustomColor="" BodyStyle="" CustColor="" OnColor="" OffColor="" OuterColor="" OuterGradient="" IsHWSig="" rw="" PortAddress="" Connections="~ro137&gt;Rel66,~ro141&gt;Rel68" OperationDescr="" Font="Microsoft Sans Serif, 8.25pt" BackColor="LightGreen" ForeColor="ControlText" ItemColor="" NeedleWidth="" NeedleDotSize="" NeedleRadius="" DivisorNum="" UseConnPoints="True" ConnPointList="ObjectConPoint,DVMExControls,DVControl.dll{{x=79}{y=52}{z=0}{roleID=ro137}{symType=c}{symSize=5}{cpID=ro137}{color=Color [Black]}}{{x=79}{y=9}{z=0}{roleID=ro141}{symType=c}{symSize=5}{cpID=ro141}{color=Color [Black]}}" ControlIconFlowColor="Violet" ControlIconFlowSatur="60" ControlIconVisible="False" ControlIconPosition="CenterLeft" ControlIconWidth="32" ControlIconDrawOut="True" ControlIconToGif="False" ControlIconText="DL: :DirectionForLeft; LL: :LevelForLeft;&#xA;DR: :DirectionForRight; LR: :LevelForRight;&#xA;LF: :FootHookForLeft; RF: :FootHookForRight;" ControlTextForID="" ControlIconErrorText="" ControlIconXY="{X=0,Y=0}" ControlLabelFont="[Font: Name=Microsoft Sans Serif, Size=6.75, Units=3, GdiCharSet=0, GdiVerticalFont=False]" ControlLabelColor="Black" ControlIconStr="iVBORw0KGgoAAAANSUhEUgAAAAEAAAABCAYAAAAfFcSJAAAAAXNSR0IArs4c6QAAAARnQU1BAACxjwv8YQUAAAAJcEhZcwAADrwAAA68AZW8ckkAAAALSURBVBhXY2AAAgAABQABqtXIUQAAAABJRU5ErkJgggAAAAAAAAAAAAAAAAAAAAAAAAAAAAAAAAAAAAAAAAAAAAAAAAAAAAAAAAAAAAAAAAAAAAAAAAAAAAAAAAAAAAAAAAAAAAAAAAAAAAAAAAAAAAAAAAAAAAAAAAAAAAAAAAAAAAAAAAAAAAAAAAAAAAAAAAAAAAAAAAAAAAAAAAAAAAAAAAAAAAAAAA==" ControlIconTabs="0" OnSetValue="" IsGlobal="False" IsRetain="False" IncludeInAppView="True" DrawTextAndIcon="False" LockSize="False" ShowDimmer="False" DimmerIncr="1" DimmerInterval="200" DimmerLeftPosition="TopLeft" DimmerRightPosition="TopRight" DimmerSize="12" DimmerFillColor="Transparent" ControlIconRotate="0" PeriphID="" IsConst="False" ControlIconItems="" ControlIconCallout="False" ControlIconCalloutColor="Green" ControlIconCalloutDrawBorder="False" ControlIconTextMaxLen="256" ControlIconMaxLines="50" ControlIconAnimate="False" ControlIconIndex="-1" ControlIconCalloutBorder="2" FitToControlIconTextSize="False" explosions="" ControlIconSlideWidth="" TextInCommandPanel="" ReportRangeErrorBeforeLimit="False" ControlIconCalloutLines="False" ControlIconCalloutSatur="60" StatusColor="Red" ControlIconTextCut="False" DirectionForLeft="Place" LevelForLeft="Middle" DirectionForRight="Unknown" LevelForRight="Unknown" FootHookForLeft="WholeFoot" FootHookForRight="Unknown" AccentForLeft="Stronger" AccentForRight="Unknown" GestureForLeft="Unknown" GestureForRight="Place" GestLevelForLeft="Middle" GestLevelForRight="Low" GestSymbolLeft="" GestSymbolRight="X" BackColorSatur="60" LeftToRight="False" />
    <object Type="Bit" ctrlType="DVMExKinet" Name="Step4" Index="343" ShallowCopySrcID="Step4" PreDefStyle="" BodyColor="" Width="80" Height="30" ExcludeForTarget="False" ScaleCoef="1" Show3DNavig="False" Navig3DMin="-100" Navig3DMax="100" Left="40" Top="550" c3Dabs="0" MinValue="" MaxValue="" PercentValues="" DataType="REAL" Items="" DefaultValue="" Value="" Theme="" UseCustomColor="" BodyStyle="" CustColor="" OnColor="" OffColor="" OuterColor="" OuterGradient="" IsHWSig="" rw="" PortAddress="" Connections="~ro62&gt;Rel36,~ro66&gt;Rel38" OperationDescr="" Font="Microsoft Sans Serif, 8.25pt" BackColor="LightSkyBlue" ForeColor="ControlText" ItemColor="" NeedleWidth="" NeedleDotSize="" NeedleRadius="" DivisorNum="" UseConnPoints="True" ConnPointList="ObjectConPoint,DVMExControls,DVControl.dll{{x=0}{y=23}{z=0}{roleID=ro62}{symType=c}{symSize=5}{cpID=ro62}{color=Color [Black]}}{{x=0}{y=10}{z=0}{roleID=ro66}{symType=c}{symSize=5}{cpID=ro66}{color=Color [Black]}}" ControlIconFlowColor="Violet" ControlIconFlowSatur="60" ControlIconVisible="False" ControlIconPosition="CenterLeft" ControlIconWidth="32" ControlIconDrawOut="True" ControlIconToGif="False" ControlIconText="DL: :DirectionForLeft; LL: :LevelForLeft;&#xA;DR: :DirectionForRight; LR: :LevelForRight;&#xA;LF: :FootHookForLeft; RF: :FootHookForRight;" ControlTextForID="" ControlIconErrorText="" ControlIconXY="{X=0,Y=0}" ControlLabelFont="[Font: Name=Microsoft Sans Serif, Size=6.75, Units=3, GdiCharSet=0, GdiVerticalFont=False]" ControlLabelColor="Black" ControlIconStr="iVBORw0KGgoAAAANSUhEUgAAAAEAAAABCAYAAAAfFcSJAAAAAXNSR0IArs4c6QAAAARnQU1BAACxjwv8YQUAAAAJcEhZcwAADrwAAA68AZW8ckkAAAALSURBVBhXY2AAAgAABQABqtXIUQAAAABJRU5ErkJgggAAAAAAAAAAAAAAAAAAAAAAAAAAAAAAAAAAAAAAAAAAAAAAAAAAAAAAAAAAAAAAAAAAAAAAAAAAAAAAAAAAAAAAAAAAAAAAAAAAAAAAAAAAAAAAAAAAAAAAAAAAAAAAAAAAAAAAAAAAAAAAAAAAAAAAAAAAAAAAAAAAAAAAAAAAAAAAAAAAAAAAAA==" ControlIconTabs="0" OnSetValue="" IsGlobal="False" IsRetain="False" IncludeInAppView="True" DrawTextAndIcon="False" LockSize="False" ShowDimmer="False" DimmerIncr="1" DimmerInterval="200" DimmerLeftPosition="TopLeft" DimmerRightPosition="TopRight" DimmerSize="12" DimmerFillColor="Transparent" ControlIconRotate="0" PeriphID="" IsConst="False" ControlIconItems="" ControlIconCallout="False" ControlIconCalloutColor="Green" ControlIconCalloutDrawBorder="False" ControlIconTextMaxLen="256" ControlIconMaxLines="50" ControlIconAnimate="False" ControlIconIndex="-1" ControlIconCalloutBorder="2" FitToControlIconTextSize="False" explosions="" ControlIconSlideWidth="" TextInCommandPanel="" ReportRangeErrorBeforeLimit="False" ControlIconCalloutLines="False" ControlIconCalloutSatur="60" StatusColor="Red" ControlIconTextCut="False" DirectionForLeft="Unknown" LevelForLeft="Middle" DirectionForRight="Place" LevelForRight="Middle" FootHookForLeft="Unknown" FootHookForRight="WholeFoot" AccentForLeft="Unknown" AccentForRight="Strong" GestureForLeft="Unknown" GestureForRight="Unknown" GestLevelForLeft="Unknown" GestLevelForRight="Unknown" GestSymbolLeft="" GestSymbolRight="" BackColorSatur="60" LeftToRight="False" />
    <object Type="Bit" ctrlType="DVMExKinet" Name="Step6" Index="341" ShallowCopySrcID="Step6" PreDefStyle="" BodyColor="" Width="80" Height="60" ExcludeForTarget="False" ScaleCoef="1" Show3DNavig="False" Navig3DMin="-100" Navig3DMax="100" Left="40" Top="439" c3Dabs="0" MinValue="" MaxValue="" PercentValues="" DataType="REAL" Items="" DefaultValue="" Value="" Theme="" UseCustomColor="" BodyStyle="" CustColor="" OnColor="" OffColor="" OuterColor="" OuterGradient="" IsHWSig="" rw="" PortAddress="" Connections="~ro72&gt;Rel40,~ro76&gt;Rel42" OperationDescr="" Font="Microsoft Sans Serif, 8.25pt" BackColor="LightSkyBlue" ForeColor="ControlText" ItemColor="" NeedleWidth="" NeedleDotSize="" NeedleRadius="" DivisorNum="" UseConnPoints="True" ConnPointList="ObjectConPoint,DVMExControls,DVControl.dll{{x=0}{y=51}{z=0}{roleID=ro72}{symType=c}{symSize=5}{cpID=ro72}{color=Color [Black]}}{{x=1}{y=10}{z=0}{roleID=ro76}{symType=c}{symSize=5}{cpID=ro76}{color=Color [Black]}}" ControlIconFlowColor="Violet" ControlIconFlowSatur="60" ControlIconVisible="False" ControlIconPosition="CenterLeft" ControlIconWidth="32" ControlIconDrawOut="True" ControlIconToGif="False" ControlIconText="DL: :DirectionForLeft; LL: :LevelForLeft;&#xA;DR: :DirectionForRight; LR: :LevelForRight;&#xA;LF: :FootHookForLeft; RF: :FootHookForRight;" ControlTextForID="" ControlIconErrorText="" ControlIconXY="{X=0,Y=0}" ControlLabelFont="[Font: Name=Microsoft Sans Serif, Size=6.75, Units=3, GdiCharSet=0, GdiVerticalFont=False]" ControlLabelColor="Black" ControlIconStr="iVBORw0KGgoAAAANSUhEUgAAAAEAAAABCAYAAAAfFcSJAAAAAXNSR0IArs4c6QAAAARnQU1BAACxjwv8YQUAAAAJcEhZcwAADrwAAA68AZW8ckkAAAALSURBVBhXY2AAAgAABQABqtXIUQAAAABJRU5ErkJgggAAAAAAAAAAAAAAAAAAAAAAAAAAAAAAAAAAAAAAAAAAAAAAAAAAAAAAAAAAAAAAAAAAAAAAAAAAAAAAAAAAAAAAAAAAAAAAAAAAAAAAAAAAAAAAAAAAAAAAAAAAAAAAAAAAAAAAAAAAAAAAAAAAAAAAAAAAAAAAAAAAAAAAAAAAAAAAAAAAAAAAAA==" ControlIconTabs="0" OnSetValue="" IsGlobal="False" IsRetain="False" IncludeInAppView="True" DrawTextAndIcon="False" LockSize="False" ShowDimmer="False" DimmerIncr="1" DimmerInterval="200" DimmerLeftPosition="TopLeft" DimmerRightPosition="TopRight" DimmerSize="12" DimmerFillColor="Transparent" ControlIconRotate="0" PeriphID="" IsConst="False" ControlIconItems="" ControlIconCallout="False" ControlIconCalloutColor="Green" ControlIconCalloutDrawBorder="False" ControlIconTextMaxLen="256" ControlIconMaxLines="50" ControlIconAnimate="False" ControlIconIndex="-1" ControlIconCalloutBorder="2" FitToControlIconTextSize="False" explosions="" ControlIconSlideWidth="" TextInCommandPanel="" ReportRangeErrorBeforeLimit="False" ControlIconCalloutLines="False" ControlIconCalloutSatur="60" StatusColor="Red" ControlIconTextCut="False" DirectionForLeft="Unknown" LevelForLeft="Unknown" DirectionForRight="Place" LevelForRight="Middle" FootHookForLeft="Unknown" FootHookForRight="WholeFoot" AccentForLeft="Unknown" AccentForRight="Stronger" GestureForLeft="Place" GestureForRight="Unknown" GestLevelForLeft="Low" GestLevelForRight="Middle" GestSymbolLeft="X" GestSymbolRight="" BackColorSatur="60" LeftToRight="False" />
    <object Type="Bit" ctrlType="DVMExKinet" Name="Step2" Index="330" ShallowCopySrcID="Step2" PreDefStyle="" BodyColor="" Width="80" Height="30" ExcludeForTarget="False" ScaleCoef="1" Show3DNavig="False" Navig3DMin="-100" Navig3DMax="100" Left="40" Top="670" c3Dabs="0" MinValue="" MaxValue="" PercentValues="" DataType="REAL" Items="" DefaultValue="" Value="" Theme="" UseCustomColor="" BodyStyle="" CustColor="" OnColor="" OffColor="" OuterColor="" OuterGradient="" IsHWSig="" rw="" PortAddress="" Connections="~ro34&gt;Rel32,~ro52&gt;Rel34" OperationDescr="" Font="Microsoft Sans Serif, 8.25pt" BackColor="LightGreen" ForeColor="ControlText" ItemColor="" NeedleWidth="" NeedleDotSize="" NeedleRadius="" DivisorNum="" UseConnPoints="True" ConnPointList="ObjectConPoint,DVMExControls,DVControl.dll{{x=1}{y=22}{z=0}{roleID=ro34}{symType=c}{symSize=5}{cpID=ro34}{color=Color [Black]}}{{x=1}{y=8}{z=0}{roleID=ro52}{symType=c}{symSize=5}{cpID=ro52}{color=Color [Black]}}" ControlIconFlowColor="Violet" ControlIconFlowSatur="60" ControlIconVisible="False" ControlIconPosition="CenterLeft" ControlIconWidth="32" ControlIconDrawOut="True" ControlIconToGif="False" ControlIconText="DL: :DirectionForLeft; LL: :LevelForLeft;&#xA;DR: :DirectionForRight; LR: :LevelForRight;&#xA;LF: :FootHookForLeft; RF: :FootHookForRight;" ControlTextForID="" ControlIconErrorText="" ControlIconXY="{X=0,Y=0}" ControlLabelFont="[Font: Name=Microsoft Sans Serif, Size=6.75, Units=3, GdiCharSet=0, GdiVerticalFont=False]" ControlLabelColor="Black" ControlIconStr="iVBORw0KGgoAAAANSUhEUgAAAAEAAAABCAYAAAAfFcSJAAAAAXNSR0IArs4c6QAAAARnQU1BAACxjwv8YQUAAAAJcEhZcwAADrwAAA68AZW8ckkAAAALSURBVBhXY2AAAgAABQABqtXIUQAAAABJRU5ErkJgggAAAAAAAAAAAAAAAAAAAAAAAAAAAAAAAAAAAAAAAAAAAAAAAAAAAAAAAAAAAAAAAAAAAAAAAAAAAAAAAAAAAAAAAAAAAAAAAAAAAAAAAAAAAAAAAAAAAAAAAAAAAAAAAAAAAAAAAAAAAAAAAAAAAAAAAAAAAAAAAAAAAAAAAAAAAAAAAAAAAAAAAA==" ControlIconTabs="0" OnSetValue="" IsGlobal="False" IsRetain="False" IncludeInAppView="True" DrawTextAndIcon="False" LockSize="False" ShowDimmer="False" DimmerIncr="1" DimmerInterval="200" DimmerLeftPosition="TopLeft" DimmerRightPosition="TopRight" DimmerSize="12" DimmerFillColor="Transparent" ControlIconRotate="0" PeriphID="" IsConst="False" ControlIconItems="" ControlIconCallout="False" ControlIconCalloutColor="Green" ControlIconCalloutDrawBorder="False" ControlIconTextMaxLen="256" ControlIconMaxLines="50" ControlIconAnimate="False" ControlIconIndex="-1" ControlIconCalloutBorder="2" FitToControlIconTextSize="False" explosions="" ControlIconSlideWidth="" TextInCommandPanel="" ReportRangeErrorBeforeLimit="False" ControlIconCalloutLines="False" ControlIconCalloutSatur="60" StatusColor="Red" ControlIconTextCut="False" DirectionForLeft="Unknown" LevelForLeft="Middle" DirectionForRight="Place" LevelForRight="Middle" FootHookForLeft="Unknown" FootHookForRight="WholeFoot" AccentForLeft="Unknown" AccentForRight="Strong" GestureForLeft="Unknown" GestureForRight="Unknown" GestLevelForLeft="Unknown" GestLevelForRight="Unknown" GestSymbolLeft="" GestSymbolRight="" BackColorSatur="60" LeftToRight="False" />
    <object Type="Bit" ctrlType="DVMExKinet" Name="Step22" Index="345" ShallowCopySrcID="Step22" PreDefStyle="" BodyColor="" Width="80" Height="45" ExcludeForTarget="False" ScaleCoef="1" Show3DNavig="False" Navig3DMin="-100" Navig3DMax="100" Left="170" Top="163" c3Dabs="0" MinValue="" MaxValue="" PercentValues="" DataType="REAL" Items="" DefaultValue="" Value="" Theme="" UseCustomColor="" BodyStyle="" CustColor="" OnColor="" OffColor="" OuterColor="" OuterGradient="" IsHWSig="" rw="" PortAddress="" Connections="~ro37&gt;Rel22,~ro147&gt;Rel70" OperationDescr="" Font="Microsoft Sans Serif, 8.25pt" BackColor="Red" ForeColor="ControlText" ItemColor="" NeedleWidth="" NeedleDotSize="" NeedleRadius="" DivisorNum="" UseConnPoints="True" ConnPointList="ObjectConPoint,DVMExControls,DVControl.dll{{x=80}{y=12}{z=0}{roleID=ro37}{symType=c}{symSize=5}{cpID=ro37}{color=Color [Black]}}{{x=80}{y=37}{z=0}{roleID=ro147}{symType=c}{symSize=5}{cpID=ro147}{color=Color [Black]}}" ControlIconFlowColor="Violet" ControlIconFlowSatur="60" ControlIconVisible="False" ControlIconPosition="CenterLeft" ControlIconWidth="32" ControlIconDrawOut="True" ControlIconToGif="False" ControlIconText="DL: :DirectionForLeft; LL: :LevelForLeft;&#xA;DR: :DirectionForRight; LR: :LevelForRight;&#xA;LF: :FootHookForLeft; RF: :FootHookForRight;" ControlTextForID="" ControlIconErrorText="" ControlIconXY="{X=0,Y=0}" ControlLabelFont="[Font: Name=Microsoft Sans Serif, Size=6.75, Units=3, GdiCharSet=0, GdiVerticalFont=False]" ControlLabelColor="Black" ControlIconStr="iVBORw0KGgoAAAANSUhEUgAAAAEAAAABCAYAAAAfFcSJAAAAAXNSR0IArs4c6QAAAARnQU1BAACxjwv8YQUAAAAJcEhZcwAADrwAAA68AZW8ckkAAAALSURBVBhXY2AAAgAABQABqtXIUQAAAABJRU5ErkJgggAAAAAAAAAAAAAAAAAAAAAAAAAAAAAAAAAAAAAAAAAAAAAAAAAAAAAAAAAAAAAAAAAAAAAAAAAAAAAAAAAAAAAAAAAAAAAAAAAAAAAAAAAAAAAAAAAAAAAAAAAAAAAAAAAAAAAAAAAAAAAAAAAAAAAAAAAAAAAAAAAAAAAAAAAAAAAAAAAAAAAAAA==" ControlIconTabs="0" OnSetValue="" IsGlobal="False" IsRetain="False" IncludeInAppView="True" DrawTextAndIcon="False" LockSize="False" ShowDimmer="False" DimmerIncr="1" DimmerInterval="200" DimmerLeftPosition="TopLeft" DimmerRightPosition="TopRight" DimmerSize="12" DimmerFillColor="Transparent" ControlIconRotate="0" PeriphID="" IsConst="False" ControlIconItems="" ControlIconCallout="False" ControlIconCalloutColor="Green" ControlIconCalloutDrawBorder="False" ControlIconTextMaxLen="256" ControlIconMaxLines="50" ControlIconAnimate="False" ControlIconIndex="-1" ControlIconCalloutBorder="2" FitToControlIconTextSize="False" explosions="" ControlIconSlideWidth="" TextInCommandPanel="" ReportRangeErrorBeforeLimit="False" ControlIconCalloutLines="False" ControlIconCalloutSatur="60" StatusColor="Red" ControlIconTextCut="False" DirectionForLeft="Unknown" LevelForLeft="Unknown" DirectionForRight="Place" LevelForRight="Middle" FootHookForLeft="Unknown" FootHookForRight="WholeFoot" AccentForLeft="Unknown" AccentForRight="Strong" GestureForLeft="Place" GestureForRight="Unknown" GestLevelForLeft="Low" GestLevelForRight="Middle" GestSymbolLeft="X" GestSymbolRight="" BackColorSatur="60" LeftToRight="False" />
    <object Type="Bit" ctrlType="DVMExKinet" Name="Step14" Index="333" ShallowCopySrcID="Step14" PreDefStyle="" BodyColor="" Width="80" Height="60" ExcludeForTarget="False" ScaleCoef="1" Show3DNavig="False" Navig3DMin="-100" Navig3DMax="100" Left="170" Top="601" c3Dabs="0" MinValue="" MaxValue="" PercentValues="" DataType="REAL" Items="" DefaultValue="" Value="" Theme="" UseCustomColor="" BodyStyle="" CustColor="" OnColor="" OffColor="" OuterColor="" OuterGradient="" IsHWSig="" rw="" PortAddress="" Connections="~ro107&gt;Rel54,~ro111&gt;Rel56" OperationDescr="" Font="Microsoft Sans Serif, 8.25pt" BackColor="LightGreen" ForeColor="ControlText" ItemColor="" NeedleWidth="" NeedleDotSize="" NeedleRadius="" DivisorNum="" UseConnPoints="True" ConnPointList="ObjectConPoint,DVMExControls,DVControl.dll{{x=80}{y=51}{z=0}{roleID=ro107}{symType=c}{symSize=5}{cpID=ro107}{color=Color [Black]}}{{x=79}{y=9}{z=0}{roleID=ro111}{symType=c}{symSize=5}{cpID=ro111}{color=Color [Black]}}" ControlIconFlowColor="Violet" ControlIconFlowSatur="60" ControlIconVisible="False" ControlIconPosition="CenterLeft" ControlIconWidth="32" ControlIconDrawOut="True" ControlIconToGif="False" ControlIconText="DL: :DirectionForLeft; LL: :LevelForLeft;&#xA;DR: :DirectionForRight; LR: :LevelForRight;&#xA;LF: :FootHookForLeft; RF: :FootHookForRight;" ControlTextForID="" ControlIconErrorText="" ControlIconXY="{X=0,Y=0}" ControlLabelFont="[Font: Name=Microsoft Sans Serif, Size=6.75, Units=3, GdiCharSet=0, GdiVerticalFont=False]" ControlLabelColor="Black" ControlIconStr="iVBORw0KGgoAAAANSUhEUgAAAAEAAAABCAYAAAAfFcSJAAAAAXNSR0IArs4c6QAAAARnQU1BAACxjwv8YQUAAAAJcEhZcwAADrwAAA68AZW8ckkAAAALSURBVBhXY2AAAgAABQABqtXIUQAAAABJRU5ErkJgggAAAAAAAAAAAAAAAAAAAAAAAAAAAAAAAAAAAAAAAAAAAAAAAAAAAAAAAAAAAAAAAAAAAAAAAAAAAAAAAAAAAAAAAAAAAAAAAAAAAAAAAAAAAAAAAAAAAAAAAAAAAAAAAAAAAAAAAAAAAAAAAAAAAAAAAAAAAAAAAAAAAAAAAAAAAAAAAAAAAAAAAA==" ControlIconTabs="0" OnSetValue="" IsGlobal="False" IsRetain="False" IncludeInAppView="True" DrawTextAndIcon="False" LockSize="False" ShowDimmer="False" DimmerIncr="1" DimmerInterval="200" DimmerLeftPosition="TopLeft" DimmerRightPosition="TopRight" DimmerSize="12" DimmerFillColor="Transparent" ControlIconRotate="0" PeriphID="" IsConst="False" ControlIconItems="" ControlIconCallout="False" ControlIconCalloutColor="Green" ControlIconCalloutDrawBorder="False" ControlIconTextMaxLen="256" ControlIconMaxLines="50" ControlIconAnimate="False" ControlIconIndex="-1" ControlIconCalloutBorder="2" FitToControlIconTextSize="False" explosions="" ControlIconSlideWidth="" TextInCommandPanel="" ReportRangeErrorBeforeLimit="False" ControlIconCalloutLines="False" ControlIconCalloutSatur="60" StatusColor="Red" ControlIconTextCut="False" DirectionForLeft="Place" LevelForLeft="Middle" DirectionForRight="Unknown" LevelForRight="Unknown" FootHookForLeft="WholeFoot" FootHookForRight="Unknown" AccentForLeft="Stronger" AccentForRight="Unknown" GestureForLeft="Unknown" GestureForRight="Place" GestLevelForLeft="Middle" GestLevelForRight="Low" GestSymbolLeft="" GestSymbolRight="X" BackColorSatur="60" LeftToRight="False" />
    <object Type="Bit" ctrlType="DVMExKinet" Name="Step10" Index="339" ShallowCopySrcID="Step10" PreDefStyle="" BodyColor="" Width="80" Height="45" ExcludeForTarget="False" ScaleCoef="1" Show3DNavig="False" Navig3DMin="-100" Navig3DMax="100" Left="40" Top="219" c3Dabs="0" MinValue="" MaxValue="" PercentValues="" DataType="REAL" Items="" DefaultValue="" Value="" Theme="" UseCustomColor="" BodyStyle="" CustColor="" OnColor="" OffColor="" OuterColor="" OuterGradient="" IsHWSig="" rw="" PortAddress="" Connections="~ro92&gt;Rel48,~ro96&gt;Rel50" OperationDescr="" Font="Microsoft Sans Serif, 8.25pt" BackColor="Red" ForeColor="ControlText" ItemColor="" NeedleWidth="" NeedleDotSize="" NeedleRadius="" DivisorNum="" UseConnPoints="True" ConnPointList="ObjectConPoint,DVMExControls,DVControl.dll{{x=0}{y=36}{z=0}{roleID=ro92}{symType=c}{symSize=5}{cpID=ro92}{color=Color [Black]}}{{x=1}{y=9}{z=0}{roleID=ro96}{symType=c}{symSize=5}{cpID=ro96}{color=Color [Black]}}" ControlIconFlowColor="Violet" ControlIconFlowSatur="60" ControlIconVisible="False" ControlIconPosition="CenterLeft" ControlIconWidth="32" ControlIconDrawOut="True" ControlIconToGif="False" ControlIconText="DL: :DirectionForLeft; LL: :LevelForLeft;&#xA;DR: :DirectionForRight; LR: :LevelForRight;&#xA;LF: :FootHookForLeft; RF: :FootHookForRight;" ControlTextForID="" ControlIconErrorText="" ControlIconXY="{X=0,Y=0}" ControlLabelFont="[Font: Name=Microsoft Sans Serif, Size=6.75, Units=3, GdiCharSet=0, GdiVerticalFont=False]" ControlLabelColor="Black" ControlIconStr="iVBORw0KGgoAAAANSUhEUgAAAAEAAAABCAYAAAAfFcSJAAAAAXNSR0IArs4c6QAAAARnQU1BAACxjwv8YQUAAAAJcEhZcwAADrwAAA68AZW8ckkAAAALSURBVBhXY2AAAgAABQABqtXIUQAAAABJRU5ErkJgggAAAAAAAAAAAAAAAAAAAAAAAAAAAAAAAAAAAAAAAAAAAAAAAAAAAAAAAAAAAAAAAAAAAAAAAAAAAAAAAAAAAAAAAAAAAAAAAAAAAAAAAAAAAAAAAAAAAAAAAAAAAAAAAAAAAAAAAAAAAAAAAAAAAAAAAAAAAAAAAAAAAAAAAAAAAAAAAAAAAAAAAA==" ControlIconTabs="0" OnSetValue="" IsGlobal="False" IsRetain="False" IncludeInAppView="True" DrawTextAndIcon="False" LockSize="False" ShowDimmer="False" DimmerIncr="1" DimmerInterval="200" DimmerLeftPosition="TopLeft" DimmerRightPosition="TopRight" DimmerSize="12" DimmerFillColor="Transparent" ControlIconRotate="0" PeriphID="" IsConst="False" ControlIconItems="" ControlIconCallout="False" ControlIconCalloutColor="Green" ControlIconCalloutDrawBorder="False" ControlIconTextMaxLen="256" ControlIconMaxLines="50" ControlIconAnimate="False" ControlIconIndex="-1" ControlIconCalloutBorder="2" FitToControlIconTextSize="False" explosions="" ControlIconSlideWidth="" TextInCommandPanel="" ReportRangeErrorBeforeLimit="False" ControlIconCalloutLines="False" ControlIconCalloutSatur="60" StatusColor="Red" ControlIconTextCut="False" DirectionForLeft="Unknown" LevelForLeft="Unknown" DirectionForRight="Forward" LevelForRight="Middle" FootHookForLeft="Unknown" FootHookForRight="WholeFoot" AccentForLeft="Unknown" AccentForRight="StrongThree" GestureForLeft="Unknown" GestureForRight="Unknown" GestLevelForLeft="Low" GestLevelForRight="Middle" GestSymbolLeft="" GestSymbolRight="" BackColorSatur="60" LeftToRight="False" />
    <object Type="Bit" ctrlType="DVMExKinet" Name="Step17" Index="350" ShallowCopySrcID="Step17" PreDefStyle="" BodyColor="" Width="80" Height="60" ExcludeForTarget="False" ScaleCoef="1" Show3DNavig="False" Navig3DMin="-100" Navig3DMax="100" Left="170" Top="437" c3Dabs="0" MinValue="" MaxValue="" PercentValues="" DataType="REAL" Items="" DefaultValue="" Value="" Theme="" UseCustomColor="" BodyStyle="" CustColor="" OnColor="" OffColor="" OuterColor="" OuterGradient="" IsHWSig="" rw="" PortAddress="" Connections="~ro122&gt;Rel60,~ro126&gt;Rel62" OperationDescr="" Font="Microsoft Sans Serif, 8.25pt" BackColor="LightSkyBlue" ForeColor="ControlText" ItemColor="" NeedleWidth="" NeedleDotSize="" NeedleRadius="" DivisorNum="" UseConnPoints="True" ConnPointList="ObjectConPoint,DVMExControls,DVControl.dll{{x=80}{y=51}{z=0}{roleID=ro122}{symType=c}{symSize=5}{cpID=ro122}{color=Color [Black]}}{{x=79}{y=10}{z=0}{roleID=ro126}{symType=c}{symSize=5}{cpID=ro126}{color=Color [Black]}}" ControlIconFlowColor="Violet" ControlIconFlowSatur="60" ControlIconVisible="False" ControlIconPosition="CenterLeft" ControlIconWidth="32" ControlIconDrawOut="True" ControlIconToGif="False" ControlIconText="DL: :DirectionForLeft; LL: :LevelForLeft;&#xA;DR: :DirectionForRight; LR: :LevelForRight;&#xA;LF: :FootHookForLeft; RF: :FootHookForRight;" ControlTextForID="" ControlIconErrorText="" ControlIconXY="{X=0,Y=0}" ControlLabelFont="[Font: Name=Microsoft Sans Serif, Size=6.75, Units=3, GdiCharSet=0, GdiVerticalFont=False]" ControlLabelColor="Black" ControlIconStr="iVBORw0KGgoAAAANSUhEUgAAAAEAAAABCAYAAAAfFcSJAAAAAXNSR0IArs4c6QAAAARnQU1BAACxjwv8YQUAAAAJcEhZcwAADrwAAA68AZW8ckkAAAALSURBVBhXY2AAAgAABQABqtXIUQAAAABJRU5ErkJgggAAAAAAAAAAAAAAAAAAAAAAAAAAAAAAAAAAAAAAAAAAAAAAAAAAAAAAAAAAAAAAAAAAAAAAAAAAAAAAAAAAAAAAAAAAAAAAAAAAAAAAAAAAAAAAAAAAAAAAAAAAAAAAAAAAAAAAAAAAAAAAAAAAAAAAAAAAAAAAAAAAAAAAAAAAAAAAAAAAAAAAAA==" ControlIconTabs="0" OnSetValue="" IsGlobal="False" IsRetain="False" IncludeInAppView="True" DrawTextAndIcon="False" LockSize="False" ShowDimmer="False" DimmerIncr="1" DimmerInterval="200" DimmerLeftPosition="TopLeft" DimmerRightPosition="TopRight" DimmerSize="12" DimmerFillColor="Transparent" ControlIconRotate="0" PeriphID="" IsConst="False" ControlIconItems="" ControlIconCallout="False" ControlIconCalloutColor="Green" ControlIconCalloutDrawBorder="False" ControlIconTextMaxLen="256" ControlIconMaxLines="50" ControlIconAnimate="False" ControlIconIndex="-1" ControlIconCalloutBorder="2" FitToControlIconTextSize="False" explosions="" ControlIconSlideWidth="" TextInCommandPanel="" ReportRangeErrorBeforeLimit="False" ControlIconCalloutLines="False" ControlIconCalloutSatur="60" StatusColor="Red" ControlIconTextCut="False" DirectionForLeft="Unknown" LevelForLeft="Unknown" DirectionForRight="Place" LevelForRight="Middle" FootHookForLeft="Unknown" FootHookForRight="WholeFoot" AccentForLeft="Unknown" AccentForRight="Stronger" GestureForLeft="Place" GestureForRight="Unknown" GestLevelForLeft="Low" GestLevelForRight="Middle" GestSymbolLeft="X" GestSymbolRight="" BackColorSatur="60" LeftToRight="False" />
    <object Type="Bit" ctrlType="DVMExKinet" Name="Step7" Index="329" ShallowCopySrcID="Step7" PreDefStyle="" BodyColor="" Width="80" Height="30" ExcludeForTarget="False" ScaleCoef="1" Show3DNavig="False" Navig3DMin="-100" Navig3DMax="100" Left="40" Top="387" c3Dabs="0" MinValue="" MaxValue="" PercentValues="" DataType="REAL" Items="" DefaultValue="" Value="" Theme="" UseCustomColor="" BodyStyle="" CustColor="" OnColor="" OffColor="" OuterColor="" OuterGradient="" IsHWSig="" rw="" PortAddress="" Connections="~ro77&gt;Rel42,~ro81&gt;Rel44" OperationDescr="" Font="Microsoft Sans Serif, 8.25pt" BackColor="LightGreen" ForeColor="ControlText" ItemColor="" NeedleWidth="" NeedleDotSize="" NeedleRadius="" DivisorNum="" UseConnPoints="True" ConnPointList="ObjectConPoint,DVMExControls,DVControl.dll{{x=0}{y=23}{z=0}{roleID=ro77}{symType=c}{symSize=5}{cpID=ro77}{color=Color [Black]}}{{x=1}{y=8}{z=0}{roleID=ro81}{symType=c}{symSize=5}{cpID=ro81}{color=Color [Black]}}" ControlIconFlowColor="Violet" ControlIconFlowSatur="60" ControlIconVisible="False" ControlIconPosition="CenterLeft" ControlIconWidth="32" ControlIconDrawOut="True" ControlIconToGif="False" ControlIconText="DL: :DirectionForLeft; LL: :LevelForLeft;&#xA;DR: :DirectionForRight; LR: :LevelForRight;&#xA;LF: :FootHookForLeft; RF: :FootHookForRight;" ControlTextForID="" ControlIconErrorText="" ControlIconXY="{X=0,Y=0}" ControlLabelFont="[Font: Name=Microsoft Sans Serif, Size=6.75, Units=3, GdiCharSet=0, GdiVerticalFont=False]" ControlLabelColor="Black" ControlIconStr="iVBORw0KGgoAAAANSUhEUgAAAAEAAAABCAYAAAAfFcSJAAAAAXNSR0IArs4c6QAAAARnQU1BAACxjwv8YQUAAAAJcEhZcwAADrwAAA68AZW8ckkAAAALSURBVBhXY2AAAgAABQABqtXIUQAAAABJRU5ErkJgggAAAAAAAAAAAAAAAAAAAAAAAAAAAAAAAAAAAAAAAAAAAAAAAAAAAAAAAAAAAAAAAAAAAAAAAAAAAAAAAAAAAAAAAAAAAAAAAAAAAAAAAAAAAAAAAAAAAAAAAAAAAAAAAAAAAAAAAAAAAAAAAAAAAAAAAAAAAAAAAAAAAAAAAAAAAAAAAAAAAAAAAA==" ControlIconTabs="0" OnSetValue="" IsGlobal="False" IsRetain="False" IncludeInAppView="True" DrawTextAndIcon="False" LockSize="False" ShowDimmer="False" DimmerIncr="1" DimmerInterval="200" DimmerLeftPosition="TopLeft" DimmerRightPosition="TopRight" DimmerSize="12" DimmerFillColor="Transparent" ControlIconRotate="0" PeriphID="" IsConst="False" ControlIconItems="" ControlIconCallout="False" ControlIconCalloutColor="Green" ControlIconCalloutDrawBorder="False" ControlIconTextMaxLen="256" ControlIconMaxLines="50" ControlIconAnimate="False" ControlIconIndex="-1" ControlIconCalloutBorder="2" FitToControlIconTextSize="False" explosions="" ControlIconSlideWidth="" TextInCommandPanel="" ReportRangeErrorBeforeLimit="False" ControlIconCalloutLines="False" ControlIconCalloutSatur="60" StatusColor="Red" ControlIconTextCut="False" DirectionForLeft="Place" LevelForLeft="Middle" DirectionForRight="Unknown" LevelForRight="Middle" FootHookForLeft="WholeFoot" FootHookForRight="Unknown" AccentForLeft="Strong" AccentForRight="Unknown" GestureForLeft="Unknown" GestureForRight="Unknown" GestLevelForLeft="Low" GestLevelForRight="Unknown" GestSymbolLeft="" GestSymbolRight="" BackColorSatur="60" LeftToRight="False" />
    <object Type="Bit" ctrlType="DVMExKinet" Name="Step13" Index="332" ShallowCopySrcID="Step13" PreDefStyle="" BodyColor="" Width="80" Height="30" ExcludeForTarget="False" ScaleCoef="1" Show3DNavig="False" Navig3DMin="-100" Navig3DMax="100" Left="170" Top="669" c3Dabs="0" MinValue="" MaxValue="" PercentValues="" DataType="REAL" Items="" DefaultValue="" Value="" Theme="" UseCustomColor="" BodyStyle="" CustColor="" OnColor="" OffColor="" OuterColor="" OuterGradient="" IsHWSig="" rw="" PortAddress="" Connections="~ro102&gt;Rel52,~ro106&gt;Rel54" OperationDescr="" Font="Microsoft Sans Serif, 8.25pt" BackColor="LightGreen" ForeColor="ControlText" ItemColor="" NeedleWidth="" NeedleDotSize="" NeedleRadius="" DivisorNum="" UseConnPoints="True" ConnPointList="ObjectConPoint,DVMExControls,DVControl.dll{{x=80}{y=22}{z=0}{roleID=ro102}{symType=c}{symSize=5}{cpID=ro102}{color=Color [Black]}}{{x=80}{y=8}{z=0}{roleID=ro106}{symType=c}{symSize=5}{cpID=ro106}{color=Color [Black]}}" ControlIconFlowColor="Violet" ControlIconFlowSatur="60" ControlIconVisible="False" ControlIconPosition="CenterLeft" ControlIconWidth="32" ControlIconDrawOut="True" ControlIconToGif="False" ControlIconText="DL: :DirectionForLeft; LL: :LevelForLeft;&#xA;DR: :DirectionForRight; LR: :LevelForRight;&#xA;LF: :FootHookForLeft; RF: :FootHookForRight;" ControlTextForID="" ControlIconErrorText="" ControlIconXY="{X=0,Y=0}" ControlLabelFont="[Font: Name=Microsoft Sans Serif, Size=6.75, Units=3, GdiCharSet=0, GdiVerticalFont=False]" ControlLabelColor="Black" ControlIconStr="iVBORw0KGgoAAAANSUhEUgAAAAEAAAABCAYAAAAfFcSJAAAAAXNSR0IArs4c6QAAAARnQU1BAACxjwv8YQUAAAAJcEhZcwAADrwAAA68AZW8ckkAAAALSURBVBhXY2AAAgAABQABqtXIUQAAAABJRU5ErkJgggAAAAAAAAAAAAAAAAAAAAAAAAAAAAAAAAAAAAAAAAAAAAAAAAAAAAAAAAAAAAAAAAAAAAAAAAAAAAAAAAAAAAAAAAAAAAAAAAAAAAAAAAAAAAAAAAAAAAAAAAAAAAAAAAAAAAAAAAAAAAAAAAAAAAAAAAAAAAAAAAAAAAAAAAAAAAAAAAAAAAAAAA==" ControlIconTabs="0" OnSetValue="" IsGlobal="False" IsRetain="False" IncludeInAppView="True" DrawTextAndIcon="False" LockSize="False" ShowDimmer="False" DimmerIncr="1" DimmerInterval="200" DimmerLeftPosition="TopLeft" DimmerRightPosition="TopRight" DimmerSize="12" DimmerFillColor="Transparent" ControlIconRotate="0" PeriphID="" IsConst="False" ControlIconItems="" ControlIconCallout="False" ControlIconCalloutColor="Green" ControlIconCalloutDrawBorder="False" ControlIconTextMaxLen="256" ControlIconMaxLines="50" ControlIconAnimate="False" ControlIconIndex="-1" ControlIconCalloutBorder="2" FitToControlIconTextSize="False" explosions="" ControlIconSlideWidth="" TextInCommandPanel="" ReportRangeErrorBeforeLimit="False" ControlIconCalloutLines="False" ControlIconCalloutSatur="60" StatusColor="Red" ControlIconTextCut="False" DirectionForLeft="Unknown" LevelForLeft="Middle" DirectionForRight="Place" LevelForRight="Middle" FootHookForLeft="Unknown" FootHookForRight="WholeFoot" AccentForLeft="Unknown" AccentForRight="Strong" GestureForLeft="Unknown" GestureForRight="Unknown" GestLevelForLeft="Unknown" GestLevelForRight="Unknown" GestSymbolLeft="" GestSymbolRight="" BackColorSatur="60" LeftToRight="False" />
    <object Type="Bit" ctrlType="DVMExKinet" Name="Step1" Index="351" ShallowCopySrcID="Step1" PreDefStyle="" BodyColor="" Width="80" Height="30" ExcludeForTarget="False" ScaleCoef="1" Show3DNavig="False" Navig3DMin="-100" Navig3DMax="100" Left="40" Top="708" c3Dabs="0" MinValue="" MaxValue="" PercentValues="" DataType="REAL" Items="" DefaultValue="" Value="" Theme="" UseCustomColor="" BodyStyle="" CustColor="" OnColor="" OffColor="" OuterColor="" OuterGradient="" IsHWSig="" rw="" PortAddress="" Connections="~ro51&gt;Rel28,~ro31&gt;Rel32" OperationDescr="" Font="Microsoft Sans Serif, 8.25pt" BackColor="LightGreen" ForeColor="ControlText" ItemColor="" NeedleWidth="" NeedleDotSize="" NeedleRadius="" DivisorNum="" UseConnPoints="True" ConnPointList="ObjectConPoint,DVMExControls,DVControl.dll{{x=0}{y=23}{z=0}{roleID=ro51}{symType=c}{symSize=5}{cpID=ro51}{color=Color [Black]}}{{x=0}{y=9}{z=0}{roleID=ro31}{symType=c}{symSize=5}{cpID=ro31}{color=Color [Black]}}" ControlIconFlowColor="Violet" ControlIconFlowSatur="60" ControlIconVisible="False" ControlIconPosition="CenterLeft" ControlIconWidth="32" ControlIconDrawOut="True" ControlIconToGif="False" ControlIconText="DL: :DirectionForLeft; LL: :LevelForLeft;&#xA;DR: :DirectionForRight; LR: :LevelForRight;&#xA;LF: :FootHookForLeft; RF: :FootHookForRight;" ControlTextForID="" ControlIconErrorText="" ControlIconXY="{X=0,Y=0}" ControlLabelFont="[Font: Name=Microsoft Sans Serif, Size=6.75, Units=3, GdiCharSet=0, GdiVerticalFont=False]" ControlLabelColor="Black" ControlIconStr="iVBORw0KGgoAAAANSUhEUgAAAAEAAAABCAYAAAAfFcSJAAAAAXNSR0IArs4c6QAAAARnQU1BAACxjwv8YQUAAAAJcEhZcwAADrwAAA68AZW8ckkAAAALSURBVBhXY2AAAgAABQABqtXIUQAAAABJRU5ErkJgggAAAAAAAAAAAAAAAAAAAAAAAAAAAAAAAAAAAAAAAAAAAAAAAAAAAAAAAAAAAAAAAAAAAAAAAAAAAAAAAAAAAAAAAAAAAAAAAAAAAAAAAAAAAAAAAAAAAAAAAAAAAAAAAAAAAAAAAAAAAAAAAAAAAAAAAAAAAAAAAAAAAAAAAAAAAAAAAAAAAAAAAA==" ControlIconTabs="0" OnSetValue="" IsGlobal="False" IsRetain="False" IncludeInAppView="True" DrawTextAndIcon="False" LockSize="False" ShowDimmer="False" DimmerIncr="1" DimmerInterval="200" DimmerLeftPosition="TopLeft" DimmerRightPosition="TopRight" DimmerSize="12" DimmerFillColor="Transparent" ControlIconRotate="0" PeriphID="" IsConst="False" ControlIconItems="" ControlIconCallout="False" ControlIconCalloutColor="Green" ControlIconCalloutDrawBorder="False" ControlIconTextMaxLen="256" ControlIconMaxLines="50" ControlIconAnimate="False" ControlIconIndex="-1" ControlIconCalloutBorder="2" FitToControlIconTextSize="False" explosions="" ControlIconSlideWidth="" TextInCommandPanel="" ReportRangeErrorBeforeLimit="False" ControlIconCalloutLines="False" ControlIconCalloutSatur="60" StatusColor="Red" ControlIconTextCut="False" DirectionForLeft="Place" LevelForLeft="Middle" DirectionForRight="Unknown" LevelForRight="Middle" FootHookForLeft="WholeFoot" FootHookForRight="Unknown" AccentForLeft="Strong" AccentForRight="Unknown" GestureForLeft="Unknown" GestureForRight="Unknown" GestLevelForLeft="Low" GestLevelForRight="Unknown" GestSymbolLeft="" GestSymbolRight="" BackColorSatur="60" LeftToRight="False" />
    <object Type="Bit" ctrlType="DVMExKinet" Name="Step15" Index="334" ShallowCopySrcID="Step15" PreDefStyle="" BodyColor="" Width="80" Height="30" ExcludeForTarget="False" ScaleCoef="1" Show3DNavig="False" Navig3DMin="-100" Navig3DMax="100" Left="170" Top="551" c3Dabs="0" MinValue="" MaxValue="" PercentValues="" DataType="REAL" Items="" DefaultValue="" Value="" Theme="" UseCustomColor="" BodyStyle="" CustColor="" OnColor="" OffColor="" OuterColor="" OuterGradient="" IsHWSig="" rw="" PortAddress="" Connections="~ro112&gt;Rel56,~ro116&gt;Rel58" OperationDescr="" Font="Microsoft Sans Serif, 8.25pt" BackColor="LightSkyBlue" ForeColor="ControlText" ItemColor="" NeedleWidth="" NeedleDotSize="" NeedleRadius="" DivisorNum="" UseConnPoints="True" ConnPointList="ObjectConPoint,DVMExControls,DVControl.dll{{x=80}{y=24}{z=0}{roleID=ro112}{symType=c}{symSize=5}{cpID=ro112}{color=Color [Black]}}{{x=80}{y=6}{z=0}{roleID=ro116}{symType=c}{symSize=5}{cpID=ro116}{color=Color [Black]}}" ControlIconFlowColor="Violet" ControlIconFlowSatur="60" ControlIconVisible="False" ControlIconPosition="CenterLeft" ControlIconWidth="32" ControlIconDrawOut="True" ControlIconToGif="False" ControlIconText="DL: :DirectionForLeft; LL: :LevelForLeft;&#xA;DR: :DirectionForRight; LR: :LevelForRight;&#xA;LF: :FootHookForLeft; RF: :FootHookForRight;" ControlTextForID="" ControlIconErrorText="" ControlIconXY="{X=0,Y=0}" ControlLabelFont="[Font: Name=Microsoft Sans Serif, Size=6.75, Units=3, GdiCharSet=0, GdiVerticalFont=False]" ControlLabelColor="Black" ControlIconStr="iVBORw0KGgoAAAANSUhEUgAAAAEAAAABCAYAAAAfFcSJAAAAAXNSR0IArs4c6QAAAARnQU1BAACxjwv8YQUAAAAJcEhZcwAADrwAAA68AZW8ckkAAAALSURBVBhXY2AAAgAABQABqtXIUQAAAABJRU5ErkJgggAAAAAAAAAAAAAAAAAAAAAAAAAAAAAAAAAAAAAAAAAAAAAAAAAAAAAAAAAAAAAAAAAAAAAAAAAAAAAAAAAAAAAAAAAAAAAAAAAAAAAAAAAAAAAAAAAAAAAAAAAAAAAAAAAAAAAAAAAAAAAAAAAAAAAAAAAAAAAAAAAAAAAAAAAAAAAAAAAAAAAAAA==" ControlIconTabs="0" OnSetValue="" IsGlobal="False" IsRetain="False" IncludeInAppView="True" DrawTextAndIcon="False" LockSize="False" ShowDimmer="False" DimmerIncr="1" DimmerInterval="200" DimmerLeftPosition="TopLeft" DimmerRightPosition="TopRight" DimmerSize="12" DimmerFillColor="Transparent" ControlIconRotate="0" PeriphID="" IsConst="False" ControlIconItems="" ControlIconCallout="False" ControlIconCalloutColor="Green" ControlIconCalloutDrawBorder="False" ControlIconTextMaxLen="256" ControlIconMaxLines="50" ControlIconAnimate="False" ControlIconIndex="-1" ControlIconCalloutBorder="2" FitToControlIconTextSize="False" explosions="" ControlIconSlideWidth="" TextInCommandPanel="" ReportRangeErrorBeforeLimit="False" ControlIconCalloutLines="False" ControlIconCalloutSatur="60" StatusColor="Red" ControlIconTextCut="False" DirectionForLeft="Unknown" LevelForLeft="Middle" DirectionForRight="Place" LevelForRight="Middle" FootHookForLeft="Unknown" FootHookForRight="WholeFoot" AccentForLeft="Unknown" AccentForRight="Strong" GestureForLeft="Unknown" GestureForRight="Unknown" GestLevelForLeft="Unknown" GestLevelForRight="Unknown" GestSymbolLeft="" GestSymbolRight="" BackColorSatur="60" LeftToRight="False" />
    <object Type="Bit" ctrlType="DVMExKinet" Name="Step8" Index="328" ShallowCopySrcID="Step8" PreDefStyle="" BodyColor="" Width="80" Height="30" ExcludeForTarget="False" ScaleCoef="1" Show3DNavig="False" Navig3DMin="-100" Navig3DMax="100" Left="40" Top="348" c3Dabs="0" MinValue="" MaxValue="" PercentValues="" DataType="REAL" Items="" DefaultValue="" Value="" Theme="" UseCustomColor="" BodyStyle="" CustColor="" OnColor="" OffColor="" OuterColor="" OuterGradient="" IsHWSig="" rw="" PortAddress="" Connections="~ro82&gt;Rel44,~ro86&gt;Rel46" OperationDescr="" Font="Microsoft Sans Serif, 8.25pt" BackColor="LightGreen" ForeColor="ControlText" ItemColor="" NeedleWidth="" NeedleDotSize="" NeedleRadius="" DivisorNum="" UseConnPoints="True" ConnPointList="ObjectConPoint,DVMExControls,DVControl.dll{{x=0}{y=23}{z=0}{roleID=ro82}{symType=c}{symSize=5}{cpID=ro82}{color=Color [Black]}}{{x=0}{y=7}{z=0}{roleID=ro86}{symType=c}{symSize=5}{cpID=ro86}{color=Color [Black]}}" ControlIconFlowColor="Violet" ControlIconFlowSatur="60" ControlIconVisible="False" ControlIconPosition="CenterLeft" ControlIconWidth="32" ControlIconDrawOut="True" ControlIconToGif="False" ControlIconText="DL: :DirectionForLeft; LL: :LevelForLeft;&#xA;DR: :DirectionForRight; LR: :LevelForRight;&#xA;LF: :FootHookForLeft; RF: :FootHookForRight;" ControlTextForID="" ControlIconErrorText="" ControlIconXY="{X=0,Y=0}" ControlLabelFont="[Font: Name=Microsoft Sans Serif, Size=6.75, Units=3, GdiCharSet=0, GdiVerticalFont=False]" ControlLabelColor="Black" ControlIconStr="iVBORw0KGgoAAAANSUhEUgAAAAEAAAABCAYAAAAfFcSJAAAAAXNSR0IArs4c6QAAAARnQU1BAACxjwv8YQUAAAAJcEhZcwAADrwAAA68AZW8ckkAAAALSURBVBhXY2AAAgAABQABqtXIUQAAAABJRU5ErkJgggAAAAAAAAAAAAAAAAAAAAAAAAAAAAAAAAAAAAAAAAAAAAAAAAAAAAAAAAAAAAAAAAAAAAAAAAAAAAAAAAAAAAAAAAAAAAAAAAAAAAAAAAAAAAAAAAAAAAAAAAAAAAAAAAAAAAAAAAAAAAAAAAAAAAAAAAAAAAAAAAAAAAAAAAAAAAAAAAAAAAAAAA==" ControlIconTabs="0" OnSetValue="" IsGlobal="False" IsRetain="False" IncludeInAppView="True" DrawTextAndIcon="False" LockSize="False" ShowDimmer="False" DimmerIncr="1" DimmerInterval="200" DimmerLeftPosition="TopLeft" DimmerRightPosition="TopRight" DimmerSize="12" DimmerFillColor="Transparent" ControlIconRotate="0" PeriphID="" IsConst="False" ControlIconItems="" ControlIconCallout="False" ControlIconCalloutColor="Green" ControlIconCalloutDrawBorder="False" ControlIconTextMaxLen="256" ControlIconMaxLines="50" ControlIconAnimate="False" ControlIconIndex="-1" ControlIconCalloutBorder="2" FitToControlIconTextSize="False" explosions="" ControlIconSlideWidth="" TextInCommandPanel="" ReportRangeErrorBeforeLimit="False" ControlIconCalloutLines="False" ControlIconCalloutSatur="60" StatusColor="Red" ControlIconTextCut="False" DirectionForLeft="Unknown" LevelForLeft="Middle" DirectionForRight="Place" LevelForRight="Middle" FootHookForLeft="Unknown" FootHookForRight="WholeFoot" AccentForLeft="Unknown" AccentForRight="Strong" GestureForLeft="Unknown" GestureForRight="Unknown" GestLevelForLeft="Unknown" GestLevelForRight="Unknown" GestSymbolLeft="" GestSymbolRight="" BackColorSatur="60" LeftToRight="False" />
    <object Type="FunctionBlock" ctrlType="DVMExFB" Name="pathGen" Index="356" ShallowCopySrcID="pathGen" PreDefStyle="" BodyColor="Transparent" Width="134" Height="40" ExcludeForTarget="False" ScaleCoef="1" Show3DNavig="False" Navig3DMin="-100" Navig3DMax="100" Left="562" Top="592" c3Dabs="0" MinValue="0" MaxValue="100" PercentValues="True" DataType="REAL" Items="" DefaultValue="" Value="50" Theme="" UseCustomColor="False" BodyStyle="ImageNoFrame" CustColor="Maroon" OnColor="" OffColor="" OuterColor="" OuterGradient="" IsHWSig="False" rw="READ_WRITE" PortAddress="" Connections="#PERIOD~ro23&gt;Rel12,#OUT~ro7&gt;Rel6" OperationDescr="" Font="Microsoft Sans Serif, 8.25pt" BackColor="Transparent" ForeColor="ControlText" ItemColor="" NeedleWidth="" NeedleDotSize="" NeedleRadius="" DivisorNum="" UseConnPoints="False" ConnPointList="" ControlIconFlowColor="Violet" ControlIconFlowSatur="60" ControlIconVisible="False" ControlIconPosition="BottomMiddle" ControlIconWidth="32" ControlIconDrawOut="True" ControlIconToGif="False" ControlIconText="" ControlTextForID="" ControlIconErrorText="" ControlIconXY="{X=0,Y=0}" ControlLabelFont="[Font: Name=Microsoft Sans Serif, Size=8.25, Units=3, GdiCharSet=1, GdiVerticalFont=False]" ControlLabelColor="Black" ControlIconStr="" ControlIconTabs="0" OnSetValue="" IsGlobal="False" IsRetain="False" IncludeInAppView="False" DrawTextAndIcon="False" LockSize="False" ShowDimmer="False" DimmerIncr="1" DimmerInterval="200" DimmerLeftPosition="TopLeft" DimmerRightPosition="TopRight" DimmerSize="12" DimmerFillColor="Transparent" ControlIconRotate="0" PeriphID="" IsConst="False" ControlIconItems="" ControlIconCallout="False" ControlIconCalloutColor="Green" ControlIconCalloutDrawBorder="False" ControlIconTextMaxLen="256" ControlIconMaxLines="50" ControlIconAnimate="False" ControlIconIndex="-1" ControlIconCalloutBorder="2" FitToControlIconTextSize="False" explosions="" ControlIconSlideWidth="" TextInCommandPanel="" ReportRangeErrorBeforeLimit="False" ControlIconCalloutLines="False" ControlIconCalloutSatur="60" StatusColor="Red" ControlIconTextCut="False" FBType="GENERATOR" FBName="pathGen" IsExtendable="False" UnifyINdt="False" UnifyOUTdt="False" IsFunc="False" FBNamePosition="Top" FBTypePosition="None" IsUserDef="False" IsGeneric="False" InputNamesShow="True" OutputNamesShow="True" UseCustomXY="False" FBCategory="Intrinsic" BodyImageStr="iVBORw0KGgoAAAANSUhEUgAAAjoAAACPCAYAAADz0HEvAAAAAXNSR0IArs4c6QAAAARnQU1BAACxjwv8YQUAAAAJcEhZcwAADrwAAA68AZW8ckkAABvxSURBVHhe7Z17qJ5VdocPSIYw1BCmIca7FdI50HoZaVpbYjypowm2Bq0h2tiOKUI5HS8JQmMgjLFFa0ta809tIGMI0pTAYBBbYpBxJkgpGVKYaEpJhA5HWmgytNYORYIMw+553riPn8dz+S7vbe/3+ePwefm+97L3s9b+7bXW3nsshDDmn20gAzIgAzIgAzKQIwOKHIWeDMiADMiADMhAtgxk+2I5qlLfydmWDMiADMiADAzGgEJHFS8DMiADMiADMpAtA9m+mIp3MMVre9leMiADMiADOTKg0FHFy4AMyIAMyIAMZMtAti+Woyr1nZxtyYAMyIAMyMBgDCh0VPEyIAMykCkDr776ajh16tT0uDjYwOD3ba+cGNDB6QBkQAZkIEMGTp48GVauXBkOHDig0Mmwf3MSIlW/iw5OA5ABGZCBjBi4ePFi2LVrVxgbGyv+jhw5otDJqH+rFgU5Xl8HpwHIgAzIQEYMTE1NhcnJyRmhc/ToUYVORv2boxCp+p10cBqADMiADGTGwL59+8LGjRvDDTfcEBQ61ttULSTafn0dXGYOru3A+Xw6XRmonoHx8fFw+vTpMDExEU6cOGFERz/f6bG+0y+vw63e4drGtrEM1MvA8ePHw4YNGwpxc+uttxaCxz6otw9s73a1t0JHpS8DMiADmTCwf//+sHz58kCdDoMtqav4zw6+7Rp87Y/6+kMHl4mD02jqMxrb2rZuGwMfffRRuP3222cKkBU6Mto2Rpt8HoWOQkcGZEAGMmCAWpy4pPztt98Oe/bsKaI7O3bsCOyp0+RA470VXk0yoIPLwME1CZD31oHJQDsYQNDwh+C5cOFCWLVqVSF8EDvnz59X6OjrOzved/bFdc7tcM72g/0gA6MzQMExwqZX0Lz++uuF0GGpuW08ehvbhum2oUJHlS8DMiADiTNw//33zyloNm3apMhJvG8VWKMLLB2cRiADMiADCTNA/Q3RHI5+mD0oLlmyZM7/7uA5+uBpG6bThjq4hB2chpaOodlX9lVVDLBXznznWbm8XO6q4i6l6yp0FDoyIAMykCgD1OEgdOYbdFhy7oorxU5KoqSKZ9XBJergqoDBa+oQZSAdBkhVcdQDYme+fuO8K3ZKtl/T6Vf7qvy+UugodGRABmQgQQZYTUUR8kID47Zt28KhQ4cUOgn2r4KnPMGjg9MAZEAGZCBBBm677bZFz7HatWtXePHFFxU6CfavQkeho2PWcGVABjrJQKzL2b1796ICBpGD2HHQLG/QtC3Ta8tOOgpBTQ9U+8w+k4Ew9vDDD88c89BPSorvkL6y7bSfLjOg0HFWLAMyIAOJMMDhnUuXLi3ETj9Ch0JkCpK7PMj57oo8HVwiDk5j1VhlQAZIQxGhOXv2bF/LxllazhJz2ZGdLjOg0FHoyIAMyEACDMQdkPs9oJPvT0xMFBEgPvv9XZcHRN89T0Gog0vAwWl8eRqf/Wq/9ssAe+YstAPyXNfhN+yMTJprsWXo/T6H35PZFBlQ6Ch0ZEAGZKDlDOzZs2eoWhuiOggdTjdPcYDymRVWZTCgg2u5gyujk72GzkIG0mUAkbJ8+fKhU09Ec+Y68FMm0mXCvhus7xQ6Ch0ZkAEZaDEDpKz2798/dERm7dq1Cx4T4aA52KBpe6XXXjq4Fjs4DSo9g7LP7LMyGWDDv1FXTbFSy00D5bJMLlO7lkJHoSMDMiADLWTg3LlzYdmyZcVS8lEGFnZSdi8dhc4oDKX+Wx1cCx1c6lD5/DpVGRiNAcTN5s2bwyuvvDKSyKEfpqamihof+2S0PrH90m0/hY5CRwZkQAZawgACh1QVK6XKFCerVq0aOTLkQJ/uQN/1vtPBtcTBdR1E318nKgOXGIjnWVGEXFabsPLqyJEjpV2vrOfyOtp9HQwodBQ6MiADMtASBkgzEX1hldXk5GRpwoSi5h07dpR2vToGJ++hCCqLAR1cSxxcWR3qdXQOMpAmA+x1Q9pq3759pQsSDvccdfWWXKXJlf02nQm2EYRXBmRABppngIhLVUc1xFPP7efm+9k+qL8PFDpGdGRABmSgYQZYAs65VAiSKgbCEydOFCkxlplbq1P/QFtFn3rN/vtRB9ewgxPW/mG1rWyrHBmIdTmcS1XF+5ESQ+Cwkou/UfflqeIZvaa2XSUDCh2FjgzIgAw0xECVdTm9AweRIlZxjY+PVyKmqhykvLYiaFQGdHANObhRO87fa/wykD4DVdblzOaDnZYff/xxhY4+v3Pjfude2MEh/cHBPrQPc2Dg2LFj4aqrrqqsLmd2GxE9uvzyywOpshzaz3fQD/TLgEJHdS8DMiADNTJAYTB75Nx0003hwoULtYqObdu2BfbU6XeA8HuKiRwY0MHV6OByAMZ30PHJwPAMsOIpFgVXtZR8of5xP53h+07u0207hY5CRwZkQAZqYoCiYAqCETt79uypPbJC+ooztExfpTtoK7gG7zsdXE0OTjgHh9M2s81yYgCRMTExURzFcPr06UAKq4n3M32lXTXBXZP3VOgodGRABmSgBgY4rLOJdNXsAcb0lUKnSdHRxL11cDU4uCY61nvqzGSgPQzs2rWrOGuKqE7T/WL6qj1cNM1CV+6v0FHoyIAMyECFDHASeZXHOwwzWJm+UuwMw02qv9HBVejgUoXC59YJykA5DJAmamPxb2/6qqrztWSoHIZsx9HbUaHTIaHz3nvvNR4212hHN1rbMI02pOAYkVPVGVajcIDQYeUXB33yz6Ncy9+mwWOX+0mhk7nQIR/P3h1bt24N1157bSCM3mXgfXedch0MECVZsWJF4FTyOu43yD3iuVdxPx8jOtrEIPyk+F2FTsZChxlldGbLli0rtprnYD8KI1OE1WfWIbedAZaMsz/O2rVrw8GDB1trZ0yAWAFG7VDb29Tn0+5HZUChk6nQ2bdvXyFqEDqXXXbZzLJWxM7GjRsDxYhtWAEyKsD+XifYFgZIAS1durSwOWyvLc+10HPceeed4fz580k8awrt6TO20x8pdDIVOmfPnp1xumxQhvCJRojAYU8PBI9h63Yapg4zvX5ht2EiJIgdbC6FPnziiSeSedYU2tNnbKfdKnQyFDoIGUQMYgbHSwprLgPEGTPzjGLHCE87jVTn2f5+iSLn0KFDRXFvU7seD8oK0RwKprX99jM2aN/6/c/6VKGTmdCJIofUFKAvFpbmJGPEEJ/xNxqITk8G+megV+Sk2G6zI74pvoPP3D+vXWwrhU5GQme2yOkXaBwddQXM7Pr9jd/TschAGEtd5NCHRHxZZm5UR5vO1aYVOpkInWFFDmkrtqaPq7NSCbnnapC+VzqDTQ4iJ/LGCqzeOj45TIdD+2rxvlLoZCB0hhU5vQaC4EHkrFmzRoeXARM6v8Wd3yhtlJPIiVGd8fFxI7rafpaaIMuXGsWBpfbbMkRO7ztT00OEh0JmV2RVO1imxprPe4mH3ERO7FcWJrRxg0O50w+NyoBCJ3EFT8iZXY9HBaH394inycnJwAyPZeplXttr6bRSZoCo59133x0OHDiQnV0gclLZ/ydlhnz2+n2gQidBoYO4QYRQV8MurFUZDktlKVLkCImq7uF16zd623ywNieyOTExMVPHhl3k2oYIHVZfunv6YIzkykMu76XQSVDosBQ8Fg8vtnx8VFBZkcHy87gBGhEeV2foBEflKrXfM/Bjc2wGmCv/nIPHykveU6Gjjadmows9r0InMaFDdIUoCzU0zDLrgDHOaKndQfTkPKOtoz29R1qDCKuR4J7oKXaXa/8xaWKjUYQOk6lc39P3Ssv+yugvhU5CQidu7hd3Oq67fgZnjxNE8JQBn9fonsNJrc+pVSOdEyOnXSjQ37t3b9i5c6c2ntDYkJpd1f28Cp0EYI5nUyEwqk5VzQcg4ooIUqwNOnz4sI4wAXbqdii53C+e7t3F8+B49yuvvHLeo2Ny6WPfozsTLYVOyweruKEfIfO21AbwHJx6jPCqO6qkc+qOc2qqr7G5WJTbFpuruy1IT7sCS1urm7uq7qfQabHQQUTE2oCqABjluqTSKF60ZkeHOApHbfpt222uzrZiIkOBcp339F76kioYUOi0VOiwX0cKS7sZGHCIhPibSqtVYRhes3sO9+TJkwr3Hn8Yz8DSrrtnC7n5P4VOS4QOggFxwx+rO2655ZaA400FOKI7CLMY3XEZus4xBXZ7bY4atOPHjydjc3W0L9tKsK9OHffyHvqMqhhQ6LRE6CBq2KODVU2pniTcG90hyuMhgTquqhxXGdclUoGtxf1xjFx8kVdqlGijlCZdZbDhNfLyXQqdlggdIiFxs67UBULciyNVwaaTy8vJzdefpGbiKkJ2G7ff5+539u6yMLkbNpGrDSh0GhY6rPAgNIzDZdbUptVVw0DP+yB0omh78sknrd1pmLFh+jH338RdgJlgkComhZX7O4/yfqT1Up+AjfL+/jZtoafQaXAQQtgQ9UDo5LqM9dlnnw1XXHFFsdNqru+oE0zHCcJgnFi4NUL//UZbMXlhA8Uqz9fTlvrvE9uq/7ZS6DQkdDhLBsfBicG5Azs1NRVIDbBUvgvvm3t/pvp+DNZETomadmGH4zL7qTe1rtDpf4Atsw+81vDtrtCpWeh0eTk26QEGGsLg8RgLjNdIz/AGrPPrr+2oM2Fi4b4w/bXXbK6IPscT3BU6w7Whttpcuyl0ahQ6zIpIVXX9wDxy/TEMTrSHmh6dQHNOIOe2R0STbiGa2Cuuc37nKt+NiOyDDz5oGrrGcaPK/uzKtRU6FQLLclVmQfHvkUce0dl+2t6kDtijg6W9/FnoqNApw+lic3FvHD43bNgQ7rvvPlNVJfo5/BjisYz+8hrafR0MKHRKdACzO4zBPC5fZUZpiubzRk0ar3fvoDNnzug8K+SxDofS9D2wMWwtCmhrwsofSGlj/JpHv5Tftk3bT673V+hUNLBQCxBXVPGpw/2iUyBt1Tv7XrNmTRH9cqmvDnRYh4t4Zs8XhI57v1THUVyF5cq16tp4WBvwd1/sE4VOyUKHoj12BeYv7ibqwN2/M2CWyIwcwaM47L/ddG5hrPcYElIr8lMtPxR4E9kxUl1tO2vbo7evQqckoUNtAM6197wnAR0e0Ch4mJX3DlgWlA7fprnyyIQCTnoPlnXwrYcT6uxYrp8rW75XPRxV3c4KnRKETlxFhNG7P0e5htEreGhnano8k6jcNq7ayVR1fcQM+1ExufAwzmaYoA88166Ztq/KrnK8rkJnQKHD7JF9JBiASUndcccdRZrFXHW1xt67YZnL0att6xQcHXZI2oRdjp1cNMsDtXYe/NlsH6Rgs00+o0JnQKFDNMGVQvUb9ex2J1yO+DFFUX9fNOmwuDfnpxnFaVe/k16mtg7RaXStXX3TtL224f4KnQGETkyj4GRZ1WGxY3MGffTo0ZnDQ0lfMKtsg0H5DOUzgd3FvajWr18ftm/fbhRnAL9VF5NEuvGN/NV1T+9Tvr3l2KYKnT4cRhQ4pExIV8XC4xyBSO2dEDjURrHTMv3TKz5JJxrxSd8RYn9uLNnufsQO455h9JV21+7+Ss3Pj/q8Cp15hA6Gyl44hGM5kNLVPi0z3J99EsInH4Xw6efF//swfOfVvwpfX/cr4Z5fuyrs+4s9YfJ314bdfzy9g+t/n5z+7n85y+xD1I/qUMr8PUIV8YoNUovDyioH0JbZYQ9T9Bf9RGr/3Xff1d4Ss7cybbdt11LoTMOIiIkFjTjSvXv3FuFX6kAUOC10rIVwmRY5//svn33+9OMQPv73Qvj88z99N2z+nU1h+ZcvHS9hirGFfbjAIBCPByFKx9442CR/cV+qtjlRn+fzfL3//vth9erV+k6FTmv0RWsepElnEc9cYiayefPmsGXLFms+EjfS2Kcsfb3rrrtmlsBay9Ne0YOYQdggcNyqob391I+vjqsktbe0+7Gfvk7hO50WOtTa4Fjj2Tg4WJeJ52mY1FbFDR1JgZCWnL0fj8uUm+v7uGqHVJU22Fw/lDloxdpGxU4e/VkmG3Vfq5NCh63LcagIG3LKcWdVUxzdMEiWv9Lv9D+reRA9iByYcGls9QyQDkZ4EsH54IMPimgb4tOjUqpv+7oHGMVOfn1aN0Nl3K8zQodZIuFwam9wrLP3YHG33W4aJOKWWizSlvHPuqxqWWAZclxFhS2+/PLLFq4mnipeaDCiv1mRZcS0WrsqQxDkeo0shQ4iBsMiVXHw4MGwbt26QuCw34phcY1tLmMmqhMHX/ZqIbrDkRPyUi4vCMt4ujgRNdMa5bZvWwcqxA79rtjpRn+3jcOshA6h8DhDj4MWA9abb77pjDHjGWMZRgU3MZ3C9d54441CKCOY4/JmUp69jprIjwN1f4579qn0RFf5b2X0ndforw+abifFThr91DQnVdw/eaHDQMNsnL1uSD0QCqfAmAEKkeO+GxrXqIYTGSPFRRSCmSnRQep8EEGKnbkZw/aIitFGcbPN2BfO7Ltplwhc6uLcLqCb/T+qLx7290kIHWZ+DDKxWPidd94pBhrEDCkpBpzZs22KSmdEzicfTrfPz6b3XPn08yf/5kzSCM/Q7BPJQUzHM88YyA8fPmwx7adMIWJoH/eicjCba2CKmz9iP05EZWRY8TLI74Z29oPcZNjv4jBJJ2AYpKK+8nNj4aabfils3nTXtCN9IfzrD/7+0s64CBc+/+eHIfz0Ygg//v705/QGcvEz/vf4qdBpdb8Py0udv4PNOJAjxJ9++ulipgqnRHxglmjG7JVECICcIkBMKPiLtUw7d+6cWc2Y03vWyVbu9+otRnelnUKnDt4bGfAAnXTTxZ9cuBRp+fg/w0cf/jj84Lt/F/70uW+Fp/9gffjFG68Pt3/1S+Ge31wXvv3C1vDlL42Fhzd8NZz/j6nPBE0UOPEzRmyMVjTSr3UAm8I9iPggfgjTk0rtFT9Ef0h/5bLLL1HWWA933XXXFe/sCkYHr/nsNNZRxj2tnnnmGaPrjleVj1eL3+DYsRAeeyxMV2HOCSSztt/bcm+Y+tH7n509xFb8cUt+Pqe36v/H7/1D+OFbfx2OHjkQvvFbq8OKZWNh4msrwjf/8Bth3ddWhl+4dlX4/QcnwvPP7Q7HXv/b6Vnvjz5LNU2DQKrKMKcONAWhM9czImyI8ERRQNj+3nvvLSI/CP/ZxdC91yAt2zZhRASHwQrR5rJ87XJYu3zggQeKSKg1WzI0LEP9/G5hofPee9MSYyx85+fHwvPTQuRvXpgML/7JM+HlP/tm8fntP3+sODTxl68dC1d8ZWn4y29tC9v/6NGw5bdvDxu/vi78+q3XFJEYzhxa+xu/WgBN0TCFiTh8PtkwzBmgkPcDa+rfIdID/0R7cOznzp0rBA5CB8GDfSAcsI1oK/w//hkxgVAapA2GXdU0nz0y0eCaRKnidg1MdJiEIMYGeTa/q81HBogCEul0KweZqMovDCR0EDekluInTjieKYSDJh310ksvFXUJ/M0HLs6SWoWqXsrrajCpM4D9RBEUjyhBAN1zzz1h5cqVhfiJf9hh/MO2ov3FzTEHHUC4LsIrCp7e6A2LAmaLGiOt2tuo9sbYAa/uTC5Lo7I01+9LSV15AJ9wVgGn17zEFZFPJgZRePAZxQyfvUIHIRIFUEyTMQlZs2bNTNos/vfe3Yl7hVOMKvFJeu3666//3P3tF+29CgZIz8LcoJHLKp7Fa+bF+OJCx0Ip20gGkmSAdFc/xcEMML3CiVVjzK6J3Bitycvht30AJxUKf9R/yZ7slcVrkg68rJf3OhpSzgwMW/tGysxBRttoyjaoX6OWzSJlGSyLQYWO0QoZkAEZkIHWMUCRe2+RsuJb4TOs8Gkd3MO+iL/TCGRABmQgLwZIn8Y0KiktxU5e/VuXvSp0nMnJgAzIgAy0lgFqyGLhvNsYKHSGEUethXuYl/E3GoEMyIAM5MUAKw6j0KFux/7Nq3/r6E+FjjM5GZABGZCB1jPAysDnnnsu3HjjjcXGlaaxui14EMBxa43Hpk9vWGi/sNbDXYfa8x7dNhj73/6XgXQYIJXFqixqdxjsPD4inb4rw87YKwyBE88RJNq3WEpToeNMTgZkQAZkIDkG2HOHHbzZZJD9ovj3MgZSr9Fu4YTIjanMJUuWFEdJLdZnycG92Av5/9sNqf1j/8iADJTJAPtFsRQdwYPw4Uw5rm96Kx/OiNqxYzbbDRDJYTNUNpWk3/sRuAodZ3IyIAMyIAPJMxAHQ1JazPIZDBkIyxRVXqte8YSIJVqHiCVlRdqSPiBlOUiNVvJwC1694NnetrcMyEDbGWBQjOkNipjb/rw+3+dtiqgc0bkYueknarNQGyp0nMnJgAzIgAxkxQBCh0gARatbtmwJK1asKFIdip52i3SOn2ELgbILzbOCW1XcbojtH/tHBmSgCQaICFDjEQ+sRfTEWp4mnsd7hjFEKKKG9CL1VKtXrw7j4+OVbB2g0HEmJwMyIAMy0BkGED3UeDCoUtxK5Ge26FloTxZFyuhinfYlNRXTi/TBqVOnKksxdgZu4RwdTtvQNpQBGciJAQZcIgu9ouf48eNF8asRn3JZpz0RNL1tTYqK5eJVM6XQcSYnAzIgAzLQeQai6CHKQ6SBz1GLYKsewNt+fWqiSBMiaEgbIip7o2Vs9DfI6qlh37fzcA/bcP6uXLVve9qeMiADbWCAuhFW+/C5devWcM011xRLm6nxicub2/CcbXgGhEyvWEG0UFAcN3JkzxvarWnBqNBxJicDMiADMiADnzIwuz6Hf6dYlsgEaReiPbGIlkG99wgK/pnvtkGE1PEM+/fvL9oDYfjQQw8VBcWkovjv7IFTxzP0cw/h1sHJgAzIgAzIQJ8MIGao44mrhhjkEUBEMWKBLVGMfgbglL5DjQ0ijjobhB4Ch3QUn9Q00SZtfR/h7hPutnagz2W4XwZkQAaaZYCUVly+HlcSPfroo2H79u1FdIMUz2LFzaR3mkiNkXpiJ+nePYZ4Dp6bKFY8PBNRg5DjPXu/y39f7N2a5lOho9CRARmQARmQgRIYIG2DGEA8nDlzJuzevXsm8hOjIDH1FdNfRIb4PgKC/8fS90GFAcKDey+WLkJM8V3+uB/37l3mvX79+nD11VcXkZq5RM1cz1VHMfGg7TH7+8JdAtyjdoK/b3Y2Zvvb/jIgA3UyQMSkV2xQ7BxXeyF2Nm3aFG6++eYiRbTYH7+NYoUU0s6dO8NTTz0187tYVxRXksXrEa1B6JCK4v8Rucl1/yCFjkJHBmRABmRABhpmgB2CERuxmPmtt96aib7EKMxcn0SDotBB1Lz22mvh+eefn/ntYmklokDDRJHqFIaj3ku4G4Z71A70985EZUAGZCB9BnpXbw3an4iZHAugB22H+b6v0FHoyIAMyIAMyIAMZMtAti9WlhL0OunPlOxD+1AGZEAGusuAQkcVLwMyIAMyIAMykC0D2b6Y6r276t2+t+9lQAZkQAYiAwodVbwMyIAMyIAMyEC2DGT7Yqp51bwMyIAMyIAMyIBCRxUvAzIgAzIgAzKQLQPZvpgqXhUvAzIgAzIgAzLw/2P9+UDC3e3IAAAAAElFTkSuQmCC" ImageStyle="Stretch" InputItemsHeight="8" OutputItemsHeight="8" InputPortDistance="7" OutputPortDistance="7" PortNameMaxLen="16" PortValueMaxLen="16" GenCodeFromInst="False" GenCodeFromLib="" GenCodeRedirModelToLib="False" BodySatur="255" Sirina="345" Visina="245">
      <Ports>
        <Port Type="InPort" Name="PERIOD" DataType="REAL" ctrlType="DVMExFbInput" DefaultValue="50.0" Value="6.36399984" Index="1" PosX="0" PosY="14.930" Connections="#PERIOD~ro23&gt;Rel12" PortStyle="Shaded" PortType="Circle" NumberFormat="" UseCustomPortColor="True" UseCustomPinLineWidth="False" PinLineWidth="1" PortSatur="255" PortColor="LimeGreen" PortSymbol="" PortSymbolFont="" HWMaskPortsStr="00000000000000000000000000000000" HWValPortsStr="0000000" UseCustomPortType="True" ControlIconText="" RedirectSource="" PortImage="" />
        <Port Type="IN" Name="AMPLITUDE" DataType="LWORD" ctrlType="DVMExFbInput" DefaultValue="50.0" Value="50.0" Index="2" PosX="0" PosY="60.673" Connections="" PortStyle="Shaded" PortType="Circle" NumberFormat="" UseCustomPortColor="True" UseCustomPinLineWidth="False" PinLineWidth="1" PortSatur="255" PortColor="DodgerBlue" PortSymbol="" PortSymbolFont="" HWMaskPortsStr="0000000000000000000000000000000000000000000000000000000000000000" HWValPortsStr="0000000" UseCustomPortType="True" ControlIconText="" RedirectSource="" PortImage="" />
        <Port Type="OutPort" Name="OUT" DataType="REAL" ctrlType="DVMExFbOutput" DefaultValue="0.0" Value="33.5315475" Index="3" PosX="91.304" PosY="37.802" Connections="#OUT~ro7&gt;Rel6" PortStyle="Flat" PortType="Rect" NumberFormat="" UseCustomPortColor="False" UseCustomPinLineWidth="False" PinLineWidth="1" PortSatur="255" PortColor="Black" PortSymbol="" PortSymbolFont="" HWMaskPortsStr="00000000000000000000000000000000" HWValPortsStr="0000000" UseCustomPortType="False" ControlIconText="" RedirectSource="" PortImage="" />
      </Ports>
    </object>
    <object Type="MultiStateController" ctrlType="DVMExMultiStatesSwitch" Name="setLineType" Index="355" ShallowCopySrcID="setLineType" PreDefStyle="" BodyColor="Maroon" Width="84" Height="197" ExcludeForTarget="False" ScaleCoef="1" Show3DNavig="False" Navig3DMin="-100" Navig3DMax="100" Left="349" Top="493" c3Dabs="0" MinValue="" MaxValue="" PercentValues="" DataType="STRING" Items="{{Value=LIN}}{{Value=SIN}}{{Value=CIR}}{{Value=CIRC}}{{Value=IMP}}{{Value=IMPC}}{{Value=SAW}}{{Value=SAWC}}{{Value=JAGG}}{{Value=BEZ}}{{Value=JUMP}}" DefaultValue="BEZ" Value="BEZ" Theme="" UseCustomColor="" BodyStyle="Images" CustColor="" OnColor="" OffColor="" OuterColor="" OuterGradient="" IsHWSig="False" rw="READ_WRITE" PortAddress="" Connections="~ro43&gt;Rel24" OperationDescr="" Font="Tahoma, 6.75pt, style=Bold" BackColor="Transparent" ForeColor="SteelBlue" ItemColor="RoyalBlue" NeedleWidth="8" NeedleDotSize="7" NeedleRadius="15" DivisorNum="" UseConnPoints="True" ConnPointList="ObjectConPoint,DVMExControls,DVControl.dll{{x=68}{y=102}{z=0}{roleID=ro43}{symType=c}{symSize=5}{cpID=ro43}{color=Color [Black]}}" ControlIconFlowColor="Violet" ControlIconFlowSatur="60" ControlIconVisible="True" ControlIconPosition="BottomMiddle" ControlIconWidth="32" ControlIconDrawOut="True" ControlIconToGif="False" ControlIconText="Name: :id;&#xA;Selected: :Value;&#xA;Action to RTS:&#xA;:OnSetValue;" ControlTextForID="" ControlIconErrorText="" ControlIconXY="{X=0,Y=0}" ControlLabelFont="[Font: Name=Microsoft Sans Serif, Size=8.25, Units=3, GdiCharSet=1, GdiVerticalFont=False]" ControlLabelColor="Black" ControlIconStr="iVBORw0KGgoAAAANSUhEUgAAAAEAAAABCAYAAAAfFcSJAAAAAXNSR0IArs4c6QAAAARnQU1BAACxjwv8YQUAAAAJcEhZcwAADrwAAA68AZW8ckkAAAALSURBVBhXY2AAAgAABQABqtXIUQAAAABJRU5ErkJgggAAAAAAAAAAAAAAAAAAAAAAAAAAAAAAAAAAAAAAAAAAAAAAAAAAAAAAAAAAAAAAAAAAAAAAAAAAAAAAAAAAAAAAAAAAAAAAAAAAAAAAAAAAAAAAAAAAAAAAAAAAAAAAAAAAAAAAAAAAAAAAAAAAAAAAAAAAAAAAAAAAAAAAAAAAAAAAAAAAAAAAAA==" ControlIconTabs="0" OnSetValue="SendPropValueToRTS(Value)" IsGlobal="False" IsRetain="False" IncludeInAppView="True" DrawTextAndIcon="False" LockSize="False" ShowDimmer="False" DimmerIncr="1" DimmerInterval="200" DimmerLeftPosition="TopLeft" DimmerRightPosition="TopRight" DimmerSize="12" DimmerFillColor="Transparent" ControlIconRotate="0" PeriphID="" IsConst="False" ControlIconItems="" ControlIconCallout="False" ControlIconCalloutColor="Green" ControlIconCalloutDrawBorder="False" ControlIconTextMaxLen="256" ControlIconMaxLines="50" ControlIconAnimate="False" ControlIconIndex="-1" ControlIconCalloutBorder="2" FitToControlIconTextSize="False" explosions="" ControlIconSlideWidth="" TextInCommandPanel="" ReportRangeErrorBeforeLimit="False" ControlIconCalloutLines="False" ControlIconCalloutSatur="60" StatusColor="Red" ControlIconTextCut="False" StateTableColSep="|" StateTableColAlign="Right" UseSwitchTimer="False" SwitchTimerInterval="5000" BodyShape="Rectangle" RingWidth="5" ToDrawTextItems="True" DrawNeedleDot="True" StateTable="" ItemsPositionRadius="0" ItemsDotPositionRadius="10" NeedleBorderColor="DarkGray" NeedleColor="DarkGray" NeedleCoverColor="DarkGray" UseRisingEdge="False" StateChangeDeltaTime="0" DrawNeedle="True" NeedleDotColor="MediumBlue" ItemLayout="Vertical" NeedlePositionFromCenter="20" NeedleStyle="DoubleRoundedRectangular" ImagesScaleItemImage="False" ImagesItemImageWidth="20" ImagesItemImageHeight="20" ImagesItemTextPosition="Left" ImagesDrawBody="False" ImageItems="{{iVBORw0KGgoAAAANSUhEUgAAABgAAAAQCAYAAAAMJL+VAAAAAXNSR0IArs4c6QAAAARnQU1BAACxjwv8YQUAAAAJcEhZcwAADsMAAA7DAcdvqGQAAADUSURBVDhPY/hPY8BAY/P/09eC79+//79w4cL/U6dO4cTnz5//f+bMGRR5dP7Hjx/hAYPig507d/5XVFT4b21t9d/KyhIrdnd3++/gYI8iZ2trA+crKyv9nzhxAnYLNm/e/H/+/PkURcvJkyf/9/T04LZg3ry5FFkACq6pU6fQzoITJ47/7+7uwm7B2rWb/8+ZQ5kPDh06/r+joxO7BeHhF/5XVh6mKIjy8y/8T0qahd2Cx4///3/1iiLz/z9//vf/kye/sFtAmdHYddM3J4/6AFsIAACwzK9URakQmwAAAABJRU5ErkJggg==}}{{iVBORw0KGgoAAAANSUhEUgAAABgAAAAQCAYAAAAMJL+VAAAAAXNSR0IArs4c6QAAAARnQU1BAACxjwv8YQUAAAAJcEhZcwAADsMAAA7DAcdvqGQAAAFISURBVDhP1ZNBa4NAEIXzF/NXQkO1saFJDQ0NDcU0x+aQQ5qjJxsE8eDZUxoPXkqDIIgSJCIIhpeOpba4guYQSt/J3Z2Zt9/O2MCZ1ThzffyNgWEY4LhLxHFcCjga3WOxWNSCZwgOhwNarRZc14UkSUwRXdexWr1CFG8RhmGlCWNg2zZms+cskSiK6navkaYpNpu3WhSMwXj8gCAIsrqTyQTb7UfuQXSCIGRr+uZ5/jSCz4uh2XzMk6j4dPqUr9frNebzeb7udK4ymm9J0jtjyBDs9z8xxVsOh3fwPC8PoEabppkTcdwX3W9Vjmm/30eSJFlO8UmiKEKvd5OdUU+Wy5fTDTRNg6qq8H0fNJ5FUdNJg4FYOlWVBPTG7fYFqPmO4zAGsixDUZTSiaPgSgMKsiwL9POVifpEvdjtdqXntQxKM2tu/n+DI2OjvsVNW4plAAAAAElFTkSuQmCC}}{{iVBORw0KGgoAAAANSUhEUgAAABgAAAAQCAYAAAAMJL+VAAAAAXNSR0IArs4c6QAAAARnQU1BAACxjwv8YQUAAAAJcEhZcwAADsMAAA7DAcdvqGQAAAD5SURBVDhPzZS9CoJQHMV7yJ7AIRGEEtLFQJAacy2SGtwEwcGpoQdwcChqEASpTZcUh1CQE9chKD8wQ+jM55wf58/lDtCzBj334z8AeZ7DdV0YhgFN02DbNrIsazW+cUGaplCUJThuAlXdwHEcnE5H6LoOnp9CEATcbtdGUC3A931QFIXL5VxbkCRJATFNs9ZTCQiCADQ9AlnQRuv1CpZlVVorAQzDIIqiNt0vD8uylZkSgNx5t9t+VU7MYRhCluVSrgSQJAnktl1EHsOnSgBRnHXpLjKLxRxxHL/l3wCPBzAcHjoDxuM9PO9eD+jc3BD8j6/il2W9L3gCGYbSa1mdyzMAAAAASUVORK5CYII=}}{{iVBORw0KGgoAAAANSUhEUgAAABgAAAAQCAYAAAAMJL+VAAAAAXNSR0IArs4c6QAAAARnQU1BAACxjwv8YQUAAAAJcEhZcwAADsMAAA7DAcdvqGQAAAEHSURBVDhPY/hPY8BAY/P/j1pAMISxBtGfP3/+//37F0MzNnGQOpA4LoBiwefPn//HxcX+19LS/K+trfW/rKzs/69fv/7funXrv52d7X9dXR2w+MqVK8Hmbd26BSwGwtbWVv8vXLiAYRmKBe7ubv9XrFgOVgQyuK2t7X90dNR/dXW1/1evXgH76uPHj2CxoqIisKFv3rwBiz948ACsLiUlGcUzcAv27r0JlExDkQRpFBcX+7906RIU8ffv3/9nYGD4/+TJExTxXbt2/WdkRA11OC8k5C0wSO5iBOXOnTvBrkQGIIsbGxswguPDhw//e3p6sPsAFKdY4pVgKiGkYDSjEQqhYVAWAQB08Lcal4Vq5AAAAABJRU5ErkJggg==}}{{iVBORw0KGgoAAAANSUhEUgAAABgAAAAQCAYAAAAMJL+VAAAAAXNSR0IArs4c6QAAAARnQU1BAACxjwv8YQUAAAAJcEhZcwAADsMAAA7DAcdvqGQAAAEzSURBVDhPzVRLboJQFNWFuIG6k7qDmpqayoCESk0NlRGVSWVQW/fBMuommJCCwSkEQgLBnOY+8p5gmtZGbHoSQi7ncc/9vhbOjNaZ/aMmYNs2JEliz3B4g/X6Xeibpim4weAacRwzLssykM3/03W9FnNNYDK5R1EU7IDjOFgsnsVhcsCxXL4gCAJmhmEIVVUFR4FVURMgJ3me/ygwnz/B9/3fC8iyfJSAYRjwvA8mEEURqmVpJINDgen0QVRFUZTTS1QVoB6Mx3en94AGgOO7DI4ukeu6WK3evpyiwwwan6L/K9DpvGK7LReNStTtXkDTNND49nqXolyWZaHfv2LcaHSL2eyRcbsd0G7vG07faou22ZSHOJIkQZqmoDddCRy07VWObz/xnlcGyPG3l11NuiHjE0tHa4y56NCIAAAAAElFTkSuQmCC}}{{iVBORw0KGgoAAAANSUhEUgAAABgAAAAQCAYAAAAMJL+VAAAAAXNSR0IArs4c6QAAAARnQU1BAACxjwv8YQUAAAAJcEhZcwAADsMAAA7DAcdvqGQAAAEdSURBVDhPY/hPY8BAY/P/08+Cb9++/T916tT/kydPgvGxY8f+nz9/Hs4/evTI/xMnjoMxSA5EI6uFsUH0y5cv4QED98GmTZv+x8TE/O/oaAdjPj7e/xMnTgCz29ra/uvq6vxvbW0BY0dHh/9JSUlgcRDm5eWB6ysrK/ufn5+PacGKFcv/b9iwAS7h7e0FZ//9+/d/ZWUlnD9jxvT/IB/BgIuL83+QGhB48uTJ/5KS4gGwIDt7/f+ZM7cR7QNQPMCAu7sb3AcbNjz/HxJSj+mDZ89+/f/w4Q9cws/PF28QIVuAHEQfP/79//jxT0wL0PMDuXGAbg7OfEBzC7q7u1CCaPHixXD+zp07/9+6dQvOByVlXIB+OZlWZdLQ9wEAJnSLLBdYyf4AAAAASUVORK5CYII=}}{{iVBORw0KGgoAAAANSUhEUgAAABgAAAAQCAYAAAAMJL+VAAAAAXNSR0IArs4c6QAAAARnQU1BAACxjwv8YQUAAAAJcEhZcwAADsMAAA7DAcdvqGQAAAF6SURBVDhPvZSxa8JQEMb9C92sVKlWq2Ol0kh1rlCHqLNVyGCxuomtiyA41E0JlToIgkPAEHARRDEoX3sPfOQZK6VBb3ncu8v3e3fvXlw4sblOrI/zACRJQ62mOy5GVU243W+CDqugXH5Bvd5wDFgsFggGw3ZApVJBoyEC1us1PB4PTNM8CE4kJKiqKsQIEA7/EVAsPkOS7lEqlWyA6XTKhAKBq/8BVqsVfL5LbDYbtlI1VovFbqFpGmRZRrf7wUO/VlCtvv7cQZ0n5nJZdDod5rfbbeTzeR4bj8eIx++YvxPcbrfMXy6XILjV2CXruo5UKsU/8vt9QhK1gsTIotEoDMPg8UKhgFarxfxm893WUv4OkskHTCYTpNOP6Pf7AqDX6yGTecJoNGKr1ah91EYaBjrY/lBwwGw2Y4n7U7ATi0Ru4PVeYD6fCwByFEVBKHQNmsZ9E14ynW44/LIl0cZg8CnchTWJhoFaR+tRwEFlh5vn+Rc5POTRz78BUp6cn7WeibwAAAAASUVORK5CYII=}}{{iVBORw0KGgoAAAANSUhEUgAAABgAAAAQCAYAAAAMJL+VAAAAAXNSR0IArs4c6QAAAARnQU1BAACxjwv8YQUAAAAJcEhZcwAADsMAAA7DAcdvqGQAAAGBSURBVDhPvVS/b0FRFH5z/Q011FD1B1QiqU1JpfQtZVCDWkulGGrwI5Uyi1Sa1PJKF5sa/QEGMTYkXYlJJEIi5Ktz4l2kox9nut85557v++6770rYc0h7no/DEqTTLwgEHoSpSqUCm80qcLPZhF5/KnC/34dWe4zZbMa5yWQCjeYIw+FQ9AgHVLRaL+FwXGMwGHCDxWKB13uHTqfDWJZvEAwGUa/XGfv998hkXlEovDFOJhMgkdFo9D9BNptFrfYNUhkKPaJaraJY/EC324Xb7UKr1UI8HmeVJITyLtctqychpJry8/kcHo8Ho9GISdiBuomKFE6nE3b7FabTKWOfz8fqVWepVAoGwxna7TbXy+UydLoT4azRaCASCa8IqEG1SVlyoSiKsNnr9di6GuPxGLHYs8DkIhx+EpgWRuP5ioCGl0qfGw3bArP54oAE+fz74hy/thW9sd9kWnMgyz/I5X53RrD4RJCkxOqI6PIsL9DOSJb/3oGfip3JXxu098fuDxh4ir1yE1ieAAAAAElFTkSuQmCC}}{{iVBORw0KGgoAAAANSUhEUgAAABgAAAAQCAYAAAAMJL+VAAAAAXNSR0IArs4c6QAAAARnQU1BAACxjwv8YQUAAAAJcEhZcwAADsMAAA7DAcdvqGQAAAFSSURBVDhP3ZS/asJQFMZ9g/pAFergnKGCVFKpAamCi1SH1IA1m5X6GA410BcoRBQEt9RFAoakEshiBycxGL5yDhgaMIvVxQOXnPvnfL9zz7kkgTNb4sz6uEDAZrNBNnuL3W7H1RsOh+j13tintULhHuv1mueGYaDRqLMfBAHq9SdYlhWpeqRE2+0Woiginb6B7/uYTqeoVCpoNp9ZnPxMJoPVagXTNPksDTI6k0pdM/SvhQASLxYfMJ/PUS4/Qtd1VKtVBlEwZTqZTKCqKsbjMSRJAt2WvoqiQNM0dLuvhwEkns/fYTb7Yjj5pVKJs6aRTF6xKJksyxAEARSz3xsM3nkvFmDbNtrtl/BmruuGPaDF5fI73PM8jzPfm+M4oR8LoMa0Wq1I7Y6ZxAIWi9MAOp2YHvT7P6jVPo9JOhKTy31gNLLjn+m/CQcELvBXceoy/QKjEaFOm996CgAAAABJRU5ErkJggg==}}{{iVBORw0KGgoAAAANSUhEUgAAABgAAAAQCAYAAAAMJL+VAAAAAXNSR0IArs4c6QAAAARnQU1BAACxjwv8YQUAAAAJcEhZcwAADsMAAA7DAcdvqGQAAAEhSURBVDhP3ZSxaoNQGIXzPM2UwYYGGpqlZqgR7Co4NDTYDDZTIHkCySuELFkFQSedSpwEpzhc3JwEJ7cWRDnNFRJLS2uaJhn6z/8537nncm8NJ57aif1xXkAUReC4O7DsLVRVhWEYME0TmqZhNHpGr8eh1bqCJElwXRdZllUWsDtBHMeo1y/g+/6PojRN4XkeBoNHMAwDWZZBg303OwDP8wiCoDLRx4U8z2FZFtrta3Q6N3Ac54u+AFDjbpf9lfnn5TAMIYoims3LoloKp1MAptMJdF3/E2ArTpIE/f4DhsOnEqAoCmzbPgqAmhBCIAjCfwI0GmMsly9Hq2ixIJvLvi8rms3esF5XP5p9E6xWr5jPSQnYV3jI3nn/okMSVmneAQiWr/wSyjM7AAAAAElFTkSuQmCC}}{{iVBORw0KGgoAAAANSUhEUgAAABgAAAAQCAYAAAAMJL+VAAAAAXNSR0IArs4c6QAAAARnQU1BAACxjwv8YQUAAAAJcEhZcwAADsMAAA7DAcdvqGQAAACKSURBVDhPY/hPY8BAY/P/Dx4L3sqogD2rtNEHTMP4hEKAoA9gBmIziIGBAW4hLotwWoDPhSCDQRgEYDQu9QR9gOwyZIPRxYn2AbYgwWUwNkvQ9eP1ATEGE/IJigWwcCTVYHRLkOMDbgFIkBKDcVkCtwAUdviSJKH0jiyPbBZJqYgUS2BqRy0gGGoAWWCiN55sAoQAAAAASUVORK5CYIIAAAAAAAAAAAAAAA==}}" NeedleImageStr="" StartAngle="90" SourceAngle="" OffsetAngle="90" />
    <object Type="ObjModifier" ctrlType="DVMExModifier" Name="footLength" Index="362" ShallowCopySrcID="footLength" PreDefStyle="" BodyColor="" Width="95" Height="17" ExcludeForTarget="False" ScaleCoef="1" Show3DNavig="False" Navig3DMin="-100" Navig3DMax="100" Left="1065" Top="474" c3Dabs="0" MinValue="" MaxValue="" PercentValues="" DataType="REAL" Items="" DefaultValue="" Value="" Theme="" UseCustomColor="" BodyStyle="" CustColor="" OnColor="" OffColor="" OuterColor="" OuterGradient="" IsHWSig="" rw="" PortAddress="" Connections="~ro124&gt;Rel78" OperationDescr="" Font="Microsoft Sans Serif, 8.25pt" BackColor="PowderBlue" ForeColor="Black" ItemColor="" NeedleWidth="" NeedleDotSize="" NeedleRadius="" DivisorNum="" UseConnPoints="True" ConnPointList="ObjectConPoint,DVMExControls,DVControl.dll{{x=6}{y=0}{z=0}{roleID=ro124}{symType=c}{symSize=5}{cpID=ro124}{color=Color [Black]}}" ControlIconFlowColor="Violet" ControlIconFlowSatur="60" ControlIconVisible="True" ControlIconPosition="BottomMiddle" ControlIconWidth="32" ControlIconDrawOut="True" ControlIconToGif="False" ControlIconText=":ShallowCopySrcID;" ControlTextForID="" ControlIconErrorText="" ControlIconXY="{X=0,Y=0}" ControlLabelFont="[Font: Name=Microsoft Sans Serif, Size=8.25, Units=3, GdiCharSet=1, GdiVerticalFont=False]" ControlLabelColor="Black" ControlIconStr="iVBORw0KGgoAAAANSUhEUgAAAAEAAAABCAYAAAAfFcSJAAAAAXNSR0IArs4c6QAAAARnQU1BAACxjwv8YQUAAAAJcEhZcwAADr0AAA69AUf7kK0AAAALSURBVBhXY2AAAgAABQABqtXIUQAAAABJRU5ErkJgggAAAAAAAAAAAAAAAAAAAAAAAAAAAAAAAAAAAAAAAAAAAAAAAAAAAAAAAAAAAAAAAAAAAAAAAAAAAAAAAAAAAAAAAAAAAAAAAAAAAAAAAAAAAAAAAAAAAAAAAAAAAAAAAAAAAAAAAAAAAAAAAAAAAAAAAAAAAAAAAAAAAAAAAAAAAAAAAAAAAAAAAA==" ControlIconTabs="0" OnSetValue="" IsGlobal="False" IsRetain="False" IncludeInAppView="False" DrawTextAndIcon="False" LockSize="False" ShowDimmer="False" DimmerIncr="1" DimmerInterval="200" DimmerLeftPosition="TopLeft" DimmerRightPosition="TopRight" DimmerSize="12" DimmerFillColor="Transparent" ControlIconRotate="0" PeriphID="" IsConst="False" ControlIconItems="" ControlIconCallout="False" ControlIconCalloutColor="Green" ControlIconCalloutDrawBorder="False" ControlIconTextMaxLen="256" ControlIconMaxLines="50" ControlIconAnimate="False" ControlIconIndex="-1" ControlIconCalloutBorder="2" FitToControlIconTextSize="False" explosions="" ControlIconSlideWidth="" TextInCommandPanel="" ReportRangeErrorBeforeLimit="False" ControlIconCalloutLines="False" ControlIconCalloutSatur="60" StatusColor="Red" ControlIconTextCut="False" GroupID="G1" ModifItems="{{ModType=:}{Name=RotationCenter}{ReplaceWith=}{Enabled=True}{Descr=}{PropType=}{ImpName=}{Label=Left}{Domain=Integer}{DefaultValue=}{ConnParams=}{CreatedByModif=False}{Mandatory=False}{DomLength=0}{ReadWrite=True}}" OriginalType="AnalogControler" OriginalName="footPosFront" AutoCompareProps="True" MaxItemsToDraw="5" ClonedName="footPosFront_m" BorderLineColor="Transparent" GroupColor="Black" CompactView="False" TextBorderSize="2" BodySatur="60" ItemFormat="" ModifierIcon="iVBORw0KGgoAAAANSUhEUgAAAK4AAAB2CAYAAABRYaisAAAAAXNSR0IArs4c6QAAAARnQU1BAACxjwv8YQUAAAAJcEhZcwAADsMAAA7DAcdvqGQAAB+DSURBVHhe7V0JkFXVmaYqmYkxqaGoSqXIlEYyTmJSMSaxMq5lWWNcJo6OMSaajEbFcTQkigujYEAEokiABhEaERqBlgYa6IXe6L379ULv+76+3rfX+77BN+c7zWt6ed3v3nfve7xublG3XvPeueec+5/v/uc7//+f/ywZHx2HO1+Pv1nj1v1zZ9kt5r4tWcwPZzybeyslLePj9sA1NO7iBZ8BXDenO1oGaCHea+m2OJ3eGRrXAL1dkHX2dKK7rxutna0IygrCZ9GfYU/EHty79V68c+odbA7YjKf3Pw3vJG8cTTiKN33exODAoN16tbyUbg9cLQ9n3HuFZlwcu4iOng40tjeCGnFgcABjo2Py/+097UguTcaOsB3YGrQVrxx5BTeuuVH+vSN0Bz6P/RzljeXo6O1AU3uTXUCmlKfYLaN1bNweuAbHdYzjdvZ2oqqlCsPDwziRfAJlLWUIyw+DX5YfYopjkFadhtTqVBxNPIrc2lykV6YjrSIN+XX5KGkoQa2lFm09begb7MPYyJgqIB6KP4S6tjpV96gFstsDV+0DXevlD8YexCcRn8A31Rd55jwJHmra/uF+HE0+isL6QpQ1lSG1KhXRRdESzOfzzyMkNwRBOUE4X3BefhddHA1TmQlJFUlILk+euMqSkVSWBFOJCWlVaShqKEJ1azUsPRYMjwxPArWlswUjIyPXNnANjatO467+crVNwNR11OFc7jl093fPCyjSh66+LtS310uAZ5uzYSo1SbDGl8QjrjhOauyE8gTElcYhojACkUWRiCqKkoCPLIyEd7I3ArMDkVCWgPz6fNR31KNvoE9XILu9xjWAqw64nlGeNgESUxKDlOoUDA7psGgaG5calXSkzlKH0sZS5NTkILUyFelV6QjLDUNYXhgyzBlSY1N7B+cG41z2OQloAt/SKywPoh5HZ0gDuIvMqvDgjgdng2F8HKczT6PKUiUXZI6CRel9XPwR1CPDI9Ia0dTRhIrmCsmdixuLcSbzDEqbSjX1w+2Bq1RYRrkJ7fXhuQ8xOjI6DRSjY6PwzfCV078r5FTdXI2YwhibbbX3tUtaQW6spS9uD1yDKqibTr9M+nIWIAaGB3A266w0fWkBi5p7aT6zVZ6UgpyYJjg19c0s6/bA1fJw1+K9+6P2o7e/dxoouvq74J/tL6dsV8iENCE4O9hmW1yw0Qw3Ojp9VlDbL7cHrqFx1Wnc1IrUWYCpaa+Rq39XuGKtAAzMDLQJXFomaEMeG9PGtQ3gLrLFWWZVplwQTdVgObU5SCxPRG/fdE2sVsupKR+aEzoLuFwY0lyWUqXds2YAd5EBt7CuEBlVGdNAE1UYJU1TupjCFMhrcHAQO8N2zubaQwPS9kueq+YlsFXW7YGr9QGvxfsLagsmgcEYhXM551DcVKyZV6qRJd3MM8vTERFbGouaNu2bA9weuAbHVcdxaTv1TvS+Ahphww3MCURpgza7qRrQkhKs8103C7iMg6AjpHtgfu+dkrbcHrhKHsIoMx3cq46tmgTNyOiItOEW1xdrnp7VyHmt79pZ7TG+gRpXq0WB/XB74BoaV53G5aCu8r4C3MGRQempotdKDfC0ln3f7/1Z7aVUpEiOq8XVa+2XAVwFiw2tg+jq+9/1fXcSNHQ+hOSHoLK50qXAfXD7dNcztSytCfGl8QZwXQ2IhdLeC4demAQp42nDCsJQ3aLNxar22T8O/ni6E0REnNEkx9hftXUZVoVFqF1tDapPss8kOBiiGF4YjppW7St5NYB7bPdj0wBqbjMjqjgKzZ3N1wZwDY6rnuPWttVOgmO9/3pEFEWg3jIRYLPsL8vkZQXhfP+39ZtS8P5u/++mAZQB7NT8egWYuz3HVSooo9wVgBO4CcUJEjhVrVUIzgtGQ3uDw5ou9UIDnv1DMB579Kz8jAy3TzvWn1k/rT2awkLzQzW7eo3F2SKmDfRcrT87AZzK1kppO23tanUIuJ57s/DQL30RFFgOU1yt/HzqyUC89YbtsEUrsO77+L7pbmfhLWMwuR4WBcMctojBuzlwswROcUOx3DvGfWdqZyUClVrW1n2rXo3Ece8rHrqZZbhD2PodN2xm12YjtiRWdR/m6rPbUwWD46rnuBxsBpTzM6smC/Fl8ejq7VINGmrWuWhBbnYL7rv3yiJwJsCe+/y5yfb40rAPWnc9TG3D7YGrVksY5SeA/uyBZ+Un94ERND39PaqBe8v3D6GpYe6IsmVL92DZa8uQa55t4vo45Io5jPvS5EZNHVy9BsddxDSBgxuQESCTd9DNSsN//0C/auCS23JhZksZmKs6cdutR6SXzivea1aZqd9VNFXgRJoIuhFxE3opFkPjLlIAM9iG4Y3ccXCh8oJDIY1eB3PnXIRx0bbu3Xj5cgwMDMwC5NbgrZPfE7gn00/i0sVL1w5wDY7ruJY6l3VOxgZwqwwXSI5oO/LcTRuT0GGZ2NbOT6ulYaDvSp3Hk49j+ZvLJxeBpmKTLM9IsYqWCvhn+YMhlo70wdY9bq9xDeA6DtyXv3hZxgZk1mRqMvx77EjDiu8eADktP6lprUCeCSqr04JA7uvvw+2bbpfJQ/S0KBjmsEVKE6xgumvLXXKrTGZ1pur8X1o1Y3RBtNS+3DgZlBcEuny11mlYFRY5YK0DfCDmACIKIiRw9QSNkrqs0WhMTXo87TiGRx2jKoYd9xoB68yBvlrAjSmIQXZVtgyqYbK9ixf147cLgiooebuNMnPz4EOmQ1dF43JM2rraZHDPp9Gf6mpRWBDANRZnji/OuKI/n3EeGaXTd/264kVnftwscxZqO2pxKv2U7lTFsCosYgrBdPaRkZHIzdUneFsN4BkHHJUfNWFHrrpgAFeN8K71snW1dYiJiYG5Wt8VvVK5Msv5sQvH0NDpeEjlgl2cKRWSUW46pWDGxsyMTJwPO4/+XvXuXq3ypMbl2REHTAcwNq4t3ZLhgFjEtGDm4Pb39cNkMiEqMkr3aVopqHk6z46IHbh0ST9Xr7Vtt+e4SoVklJt+wo7ZbJY0oaW55aoBlzESuyJ26erqXTDANawK6q0Kw4PDSElJwZ5P9sxK8uzKF7ymo8YpFgXDHLYYqYM4V6GpsQnh4eH40nt2kmdXAZemOB5mwoNMrG2q2ajJe+Yr7/ZUwdC46jTuyNAI8vPzERISImJpZ+fKdRlwxdlonrGeugaPT+272wPXVYJeFO0IbdvY2IhTp04hOyv7qnFbypKH+nFhprer1+C4i5AmDPQP4MKFC0hPS8eHWyb2nF2ti8D9a8BfcfGSvjEKCwa4V0vwC61d2m3LysoQECC27DQ0YbBfh/PMNACfget/C/6b014ct6cKBsdVpjVbWlpw5MgRdHV24Z017zgNMEpfaFoUvFO8EVcksjNqeAEWrOfMAK594FpaLQgKEsHawrXb3dmNwvxCp4BFDQCZPYc7L7ac2+KUvixqjbv1Q+2HZKgZrKtRlho2NDR0cjG2Z/cepwBF7bPtjNgJS78FKeXOGQO3B65agU0tzz1SWu5393t7unuQlJSEtNQ0+ZzNjc1uoW3Zly0hQtPquB195li4PXC1UIXFDFxLmwUREREyZHF0eOKwu90euzW/qBvfT9JcB/vy9um3dalnwXJcLVpvsVKF5qZmmOJNyMrMwtDgkARIoH8g+nr6NINlyZIdk3Vokd9av9lnQGgZy2tK42oRvJ5CVl3XxXGUNJcgujgaX6Z8if1x+3Eo4ZDcu3Uk6Qj8E/1RUlaCoYEJ0NL0dfa07eR0atueClwtM9b6gOlpRtX2w155gyo4wVRjT+gzf+fp5gUNBRKYBCljWE+kn5AJ6+o66mRuWx4gzbN4ebV3tYOBNNZ6dm6ffRie2j5Yy0+lClqA+/rJ1zVr//meYVEB11xlFqkvj4u0QW+JLIORIoHF70SazMew6tVVyM3OxUDf7FRBjg6w1vsGxCmLzOu1K2qXdI0yW3dTdxN6+nrkxVxfSrLPhOWG6QqQqcDVMmN9EPSBrv1acFRBCUAISgaUbP1wqwSp515P6T36v7dPi2TEJpzxFcclFZWIhMRPiSTFD0lQK6lX7zI8eabaUo1PYz7Fx2EfyxT33Cmgdzta6tOL424OnsjP66xrwWvcTRs3ibRAKyQ4ZwrJlsZgOYK3w9IhL2cJlvXSX0/N2Tvci6DcIOyO3i3jU1t7HMsO7qy+ZmVk4YXnX8D999+PJUseRWhwKJ55+hl8/brHwd8caZdxCpfEP0fuVXKP2wN3rofgtE+tSg3LT1vl5uNo1NC33XobSC+UCEpNGWpWph+qb6+X5y8ciDsgd7s6Y++Vmn5NLZucmIw777wTT/zXE6isqITfWT+RJj8IDz24Cemp6Xjuv5/D1/7xW/jxj36MdWvXicR3m+SspbS9rWFbMTyub/aaqW27PXBt2XEJWk77+z/fjz8d+xMOxh5UDVwKgXyY2lrNgMw3cMMjw3LxVNRUJAHrk+qD6rZqmbFQ6YC7olx7Wzt+eMsP4XP8SkZxjx0eWP7t5fj5z9bK9QBlsurVzyXVOu17GsuXL8f1X78ed99595yKYmrfv0j6AvWdEyf9OONacMDl9PvnNX/GzXfdjISSiZNl5rqULC44MHNpbKUCHxwalNo1pzZHLrJC8kLklmw9zqxV2gcl5QhYallqV2v5de+uw0svvjQpg/k4rsdOD5w6eQoJ8QnynvkWu6RGKdXOcfey7wsGuDxEmQdi/Hbfb7Fy9UrU1dXZfZOVAJdC4CB4HZydVdseGBhK2NrdiuTyZHkIHnPR8mh7fm/vXlf/zi3qBO3G9zdO9o00izPXVK5vz44bExWDFTetwAt/fEHeOxd48+rz4JM29xkRWp/frYDLzH7Moh2cLXihyDRIoP7xwB+xM2wncqpzpMCpIZRO7UrtkJwab/n+LarMZb2DvYgriZNHMSVXJKOqpcotAWsFCIFLjWn9P7k9F6ozgafEjvvRhx/JhRzNjnNtD6K5b0+082JFdAPuhjMbwMOPtwVvw6O7HsUdW+7ABr8N2Oy/GQ/veBgP/P0BfOD/AXjG64uHXsQNb9+AlV4r5Xlcq46ukiDdG7EXful+MqKowTKR/WQqx+WUTh6m1B6rFLjWF0KJmYzTP+2v3AiYUpmCypZKtwYsn826ELOCloDjLGNL6ym141rpBqmWLc1LSkdbrp7p83VfnPFAuNe+fG3e6ZEPonV6oH2WQldaj1KqwPq4op4cTLYhVtHjU1bRHIDylnIZHJ1WnSYPdR4amnC5uvv105/+dJLX2ptdlNpxG+oaJGWgJidwOTZT5cDx3h6xHSNjI06Rjy4alxqyssk5x8o//mYtKmqs5w90qDJfqQGuOSwcd/z4JxjnANwrTkVcKs675SVsvu3N4kRFsdiILIqE2WJG/6DrUxo5+nJYF2TW+wnc+WYWexx3aj8eeeQRHPY6LK0Q5MszZ0IuVOnKdrTv892nC3BJEfTunPWg5N3HLfCN6JT1032r1O5KYS5b+m8Tg0RXr5jS5CW8a/ISdclLUA8JUAHWx4RpbJza9g/ijDDx3fCO7UgpjpeBLqXNpejt73U705Y9uRcWFILgZTnKzt6MpYTjWtv03OeJN1a/Ieum1p10Aon1wriwA7f0tuBY/CHdsaGLVYEr6NXHV+vaOWpKefibuLavCcWau3de/v/3sPadQOHavfI7//YU3z22VPC2pf8L06/+gtRfrsRdS5djy9KbsFwAcODbN8C09OeIFEDm77xYntf2TaYp9b0Fr8NZyKrMxGeRnnhP8O+wwjB5uB2nPj3ojj2g6fa7cCqwLjoY6Anj37ScUDPO14ZSjss6+ELQw8a/Azb/DS/96j8nlAIVgJB7179+Dx+FfohLTggo16xxuYhicjPdBD6VMwqjODXi6DPPIv2zCPzgO9+D+R0R58mFBbWl8HxJbfmLOyb+T21JwQnHgtfa9wTYl0krxFx940s3MDiA3qFeSQO2hW3D9vDtCC0IlQEvY2PaeblT5DIPr74opm4I7nnpstmL/NbqtiWHJ5efq080dS1ZcvMk0OekWnSVX569rvvKVzAuNGzf9d+A5av/gItP/HpyJuv/4rA8UZL0Sm85aAYup09zi84dE1N76s2XOSaByTdYADN39Zs4fv86fPBbH7z3e2FEFwK0Wh34ab0oJP5Nwc/8/rkN9egd6EVacbM8GHlH+A7sidqD4MwURMZEzio/X/3Wdma2ezW+//efH4F5yTII5E27fi3+3zzju5llrP9fIcoFiOs6heV5H++ZWX/XN7+Fcb8AOUPRe0aqpfdspRm4PM8qrWJiz5Oe14pXBGDpFBCLI6lRL7to6TNX2s5UcxhPWmzvaUeNpQbRJdGgS5Jnbw2OTCz8aBt+ltxW5+dwaX2CHlwSwTIE1Lav/YekV6//xRsbN0Rdplr3YP17obOolpV6XX/dk+LWJXj+B3fhtqXfwc6l35VUq+5Hd8Nr6cNYtXQlvFYfn3b/y//jiS2CbrE9tpt56wPwXOM/SfU+9ojB0QtH0d43wbP1ujQDl2ahw6bDunXI5oNdDoShzfA+rvgVCoADR8DSu5VbK1bTgg74ZfmhoL5g1hGhNKQrtQ8rbf+qlRMAviimfbbPlX/MZa/gHUIBTHPeMLcYrSjkvZctKRtvfFlSLk/hGSPVmm8xR5OYleOyvQdW/Mss9/nIyAiKGosQXhCuq71bM3AZtjf1iHdnDxaBS4uBvXbIX4+cFOmIqtLl6eF0yfLYeVvB2QQsHRtaYxbs9cnlvwsqtfYHt2DjrcLMJ0D6lAiQMT3zh4lZzLo2IGgJXnJWxgCo2HPGRR9fDOtz0epj6xl5+g6VRlVblW65cjUDlx29Yc0NunMYqznMliDsAbejtwOJZYnSHUu3bFVr1bxmLNKPuTxJLgebwtnEbr+oTcXiNeub/4SNX7tO0i3z07/HOBe8BOkcu0HU2HEZw0uTGPvCl36uF59al1FypGaNXY26gFcX4PKk7KK6Irta0K6wpwzaXMCldmQguK2gGJqteARoaF4o0s3pePqlo+B+LnvtWndM2Cu3oH4XlhVpjxYL29BvfBOFAsikCZTdfM+h1I5LUxipgtVGTOsNQyPnqntoeEi6x5Mrk9HS3aIZvLoAl51lDIIzB5abAyvLK0GTDfMH3PDPN2DDXzdg+7btOON/BrtP7MbZ9LPypPCypjLJp+zFKtAgT+rh7J0QzpSLkro93ngTTzz0sBwfBhPNN2MptePS8WCNNKMyYb32gp8I3ry6PDkTct2hpO9zldENuEXmImz/ZDtWvrASt//sdjn1btm0RXq7HnnoEWn4ZurLJ594Elwk8A3l7lR+f89d98gwOe4Ze/655/Hi8y/iphtvkn+veWuNDPjmbwf2H5DbsJkbKyoiSiZ4yyjLwOmM05LHmlvNoHCsDzufy9e6A8KRcEYtAr9a99Key8BxynI+y4wSjkvlwcByalw+DxWAUmtPV79IGZUfivKmcvcArpoBseYDmO+e+Tgu72vuasbZjLMyaHvLzi2ora+dxbNtAZfalUZ4agcOopp+L+Sy3J7DaZ2f1pBGW8+jhOMyPsHqjaNLXSlo2R7tuSG5IdLScHHM8dy5umlcvQd1LuByt0GGOQPHU46juKlYumOp2ak5KcSpASQzqQK1Nrfq2AoI0bv/7lgfwxupKT/d86ncb2frxZ2P4/J+RoRZNS1lbY962JJDUE4Q8hvyMS4yqDsqJ7cF7swH4iKLK9LP4j+TU83QyOyQQgZ5kJrQtEWtukzEJ9AWycuqYZUG6TgqUHe/j0E33G929MhR/OL2X8yyBMzFcallCfqp236oae1ZeGzJwzfNVyY70SIrtwcuTSntve2Sw/J4zaZO2zt6bQlBTVijFiEutHsZQ8uL2vNhsWj7zZO/sbnnjF4xLsJo9iLFoKYl1eLMxWgwR5+bVp/CRpHDdzFp3NQLDcL1GoxXX4nA62+FoERYCPbG7JXB22rTVhrAnX8qJhA3b9qMnwgHBa00dPcyyIaAJlC/+pUV4DYdamlrJiAurOka1zJzheSETMTpagGureAUvklX43vPvVm4556TCI8sFXbhcpn0bcvRw8jIqXOoP/bMYY5qjMV4n9WB8JNbV0pqRe66bOl7knrx/1Z3sVbvImfQwJxA6XZfFIszU1wtVr8ehcbORmmLZThcRUuF9HitejVSLCTUR9IbwFW/+LFyXFKCD97X/xxgS48FUcVRMLdpiyh0G4676rUgmPIm4gpSq1LBXbRWzZab3SIcBeq3Ol8tqkDnR3d/N1q6WlDTVoP8unzk1OQguyZbbmWnOzqx9PI19e/L36VWpCLLnCUDg+hMoX2a3J4ycfbWdyV2XC0zTm5dLpIqkqR8tNTjFsBluqJdPqcRUxyDWkutzUAYd9KeDDBn/i8CMbE8UUY+0cRD+yRdzhGFEfKSsRIi10JkcaT8ZFluZbcHXA4sQy/jy+MRVxYn6zpfcF5SJwaryDYKIhCeHy7bjC2OlclIKlsrp73wjgBDiR3XkXqt95hKTXK9ojVZylUFLjtPvzUDYQ6dDUdmnu10ReaqTmF3PKLpDXVE2AQopzZqP66EjyUdw+n005KjMdqMgMo0Z8rf0yrTZCRatjlbateihiJUt1ajsaNR1kEN0zeoLGP4yOiILM+rrbtNvsyVzZUobiiWWpht8MqqzpJt0rSUVJmEwNxAmUmnrt1+spS55KE0VsERefYN9MkXmDOQloUZ275qwO0f7pdc52T6SVS0VuC4T66I/ZyIIZ15cdG27t14lwCXiweG3wVkBcAnxQf+2f4SFMXNxVLgJQ0l0l1Zb6mXgemM93VkEPW8h/SBjpiGjgZhhSlBYkUimrqUmw3n6oveVKugrkDOGp19E5tftVwuB25Hf4dMBkebbE5dDlp7W0ENw4d46slA4T5MErZC63b0QbFfP0tENPmKIG/nZf5j2+Z2M06kncBB00H4ZftJzw4Xiq1draCmcLfEdXMNOmXJHLycktXYvLWASMm9fLmYsZLA1UOWLgEut8v4pvtid+RuuWWGWoHToK2gbo8dacIte0BGdvGTmtYKZCUCUlOmrbdN9mtXxC7Zr7LmMplomXvSqHnV1OUuZQkK9p1RWOTFWqOw9HouhjSSn9OZpEedSwaH9T/zlcLjzk4e+/6e33vYF7tPekoYZ8A3T8kbZy/IxtGHHx4dljGhHhEe2Bm5U8Y7sE/OXq072l+H7xPG/dLWUskpyZMdrkfjlM52mUAlsVIE9ovFt179WOIR6YG/n/+7vLjjldMlORKnTvJQTpPcycurr79PXjP/7hnokVN+SlWKPBWG9TDztsyP6qB3RC/gkoNScLUdtTibdRZ8XnLr/hGRjcbBvuklfKfXI56Pp/dwIckDUPTeaauk/2yzorlC7vXTU0lOowqj46PylJcLlRdwJuOMPAHGM8YTO8N3YlvoNuyN3ot9MfvwUfBHctrn31tDtkrtdSz5GOJL42WazYvjjoerKRGGkjIEK0Mf6Vo8nHgYXyR+IbfwWPm0kjoWQxmOBbfN0AJCo78rKZDcni7yBjN9FReyesrTJRxXzw7bq6urtwvVzdW4UHVBJqjjgOmxirXXrrv/zpc4ICdAUiNSNlf0l6bO8KJwaWPWuz23Ba4aqkCfN0k/83uR05ESMBXotaZd7YGD4KWdl6eaO9viwNnNVGGSC3F7/XLk9wUNXAKWg0GzWkJ5glxF59XmLX7uqmHBRKdPUnmSzO9LWXGx6ghw5rqH52DQAUPtTvDqWffUutwWuPYemAZ32lppYuFqtbSx1GZwub16rsXf6RGkF45xIQkVCRMA0yExHT2FXNjL/X8ag2jsjcuCAy5tvyWNJQjJD5FmrfLm8gWVr9begLjydy5gs+uyZb4DOgZq22tVz1Zc/PGgFioPHjiYUZ0BptF39nO4JXAf2v4QZnJcrlAtvRZp2mHwCvksnRhKbMLOFuJCrl/Gi4goNjosqAzo5k6tTJXHss71XKRoHX0d0jt3Ku2U5M0MOKLLWckxrnrIy+2Ay1iAOzZPJLmzXgQtN0jykGYCtrO30wCsBp5rCzgEHN3bnOIZvUXz4efxn8Mr0Ute/D8/eYq7V4IXfDN8pbZmed7n6mMF3A64FOrUtKWcdrijlyF+fMtdaYfUQzMstDo4g1HmjGiju5heN1sX01xNzWHh6ud0O+A2tV+JaqIphR497u51hygsVw+O0d7cEWRLioqK0NfTBybp4MVUR7xGhkZc7iIcHR6V7dL+Glsai6C8IAyP6WuuMcCgLZzQXeS3JMA/QGbc27B+gzzA7ZPdn8DLywvh4eEoLCxES0sL2i3t8rK0WeTFvzs7OmUKpN6eXvT3iZiG3j75OTgwiOGhYQwNipdAfPIa6B+YLMN7eK+1vrbWNvl3Y0MjMjIycObMGXh4eyClNMXlvMldBsXoh/2XyyZVqK+vR3Z2NsLCwuDt7Y1Dhw7h4MGD2LNnD/bt2yf/5vc+Pj4ICQlBXFycLBsfH4/09HTk5OQgKysL+fn58jKZTIiNjUVkZCROnTol72Udnp6e8PDwkH8fOXJE/s6jTqnxjcGzP3jXsowc5rg93T1obGxEdXU18vLykJqaKsGenJyMiAixR+q82CMVHY2oqCgJbP5WWlqKhoYG8N5rWejGs2t/KR0GriF87cI3ZOi4DA3g6mwPNcDoOBjVyM4ArgHcBUnbDOAawDWAq0bVG2VdM6UuVjkbGtfQuIbGXaxvt/Fc7jc7GBrX0LiGxjU0k/tppsU6Jv8POe9FIa4jy9AAAAAASUVORK5CYII=" />
  </objects>
  <relations>
    <relation Type="ObjMod" Name="Rel78" ShallowCopySrcID="Rel78" ctrlType="DVMExRelation" LayoutType="mod" Width="22" Height="22" Left="979" Top="560" BodyColor="Yellow" BodySatur="255" UseCustomColor="False" BodyShape="Rhomboid" SymbolChar="M" Size="{Width=22, Height=22}" BodyStyle="Flat" LineColor="Black" ControlIconFlowColor="Violet" DrawTextAndIcon="False" ControlIconVisible="False" ControlIconPosition="BottomMiddle" ControlIconWidth="32" ControlIconDrawOut="True" ControlIconToGif="False" ControlIconText="" ControlLabelFont="[Font: Name=Microsoft Sans Serif, Size=8.25, Units=3, GdiCharSet=1, GdiVerticalFont=False]" ControlLabelColor="Black" ControlIconStr="" ControlIconRotate="0" ControlTextForID="" />
    <relation Type="Rel" Name="Rel12" ShallowCopySrcID="Rel12" ctrlType="DVMExRelation" LayoutType="" Width="9" Height="9" Left="528" Top="631" BodyColor="White" BodySatur="255" UseCustomColor="False" BodyShape="Circle" SymbolChar="" Size="{Width=9, Height=9}" BodyStyle="Flat" LineColor="DarkBlue" ControlIconFlowColor="Violet" DrawTextAndIcon="False" ControlIconVisible="False" ControlIconPosition="BottomMiddle" ControlIconWidth="32" ControlIconDrawOut="True" ControlIconToGif="False" ControlIconText="" ControlLabelFont="[Font: Name=Microsoft Sans Serif, Size=8.25, Units=3, GdiCharSet=1, GdiVerticalFont=False]" ControlLabelColor="Black" ControlIconStr="" ControlIconRotate="0" ControlTextForID="" />
    <relation Type="Rel" Name="Rel72" ShallowCopySrcID="Rel72" ctrlType="DVMExRelation" LayoutType="" Width="9" Height="9" Left="651" Top="183" BodyColor="White" BodySatur="255" UseCustomColor="False" BodyShape="Circle" SymbolChar="" Size="{Width=9, Height=9}" BodyStyle="Flat" LineColor="DarkBlue" ControlIconFlowColor="Violet" DrawTextAndIcon="False" ControlIconVisible="False" ControlIconPosition="BottomMiddle" ControlIconWidth="32" ControlIconDrawOut="True" ControlIconToGif="False" ControlIconText="" ControlLabelFont="[Font: Name=Microsoft Sans Serif, Size=8.25, Units=3, GdiCharSet=1, GdiVerticalFont=False]" ControlLabelColor="Black" ControlIconStr="" ControlIconRotate="0" ControlTextForID="" />
    <relation Type="Rel" Name="Rel20" ShallowCopySrcID="Rel20" ctrlType="DVMExRelation" LayoutType="" Width="9" Height="9" Left="551" Top="253" BodyColor="White" BodySatur="255" UseCustomColor="False" BodyShape="Circle" SymbolChar="" Size="{Width=9, Height=9}" BodyStyle="Flat" LineColor="DarkBlue" ControlIconFlowColor="Violet" DrawTextAndIcon="False" ControlIconVisible="False" ControlIconPosition="BottomMiddle" ControlIconWidth="32" ControlIconDrawOut="True" ControlIconToGif="False" ControlIconText="" ControlLabelFont="[Font: Name=Microsoft Sans Serif, Size=8.25, Units=3, GdiCharSet=1, GdiVerticalFont=False]" ControlLabelColor="Black" ControlIconStr="" ControlIconRotate="0" ControlTextForID="" />
    <relation Type="Rel" Name="Rel18" ShallowCopySrcID="Rel18" ctrlType="DVMExRelation" LayoutType="" Width="9" Height="9" Left="748" Top="558" BodyColor="White" BodySatur="255" UseCustomColor="False" BodyShape="Circle" SymbolChar="" Size="{Width=9, Height=9}" BodyStyle="Flat" LineColor="DarkBlue" ControlIconFlowColor="Violet" DrawTextAndIcon="False" ControlIconVisible="False" ControlIconPosition="BottomMiddle" ControlIconWidth="32" ControlIconDrawOut="True" ControlIconToGif="False" ControlIconText="" ControlLabelFont="[Font: Name=Microsoft Sans Serif, Size=8.25, Units=3, GdiCharSet=1, GdiVerticalFont=False]" ControlLabelColor="Black" ControlIconStr="" ControlIconRotate="0" ControlTextForID="" />
    <relation Type="Rel" Name="Rel26" ShallowCopySrcID="Rel26" ctrlType="DVMExRelation" LayoutType="" Width="9" Height="9" Left="518" Top="301" BodyColor="White" BodySatur="255" UseCustomColor="False" BodyShape="Circle" SymbolChar="" Size="{Width=9, Height=9}" BodyStyle="Flat" LineColor="DarkBlue" ControlIconFlowColor="Violet" DrawTextAndIcon="False" ControlIconVisible="False" ControlIconPosition="BottomMiddle" ControlIconWidth="32" ControlIconDrawOut="True" ControlIconToGif="False" ControlIconText="" ControlLabelFont="[Font: Name=Microsoft Sans Serif, Size=8.25, Units=3, GdiCharSet=1, GdiVerticalFont=False]" ControlLabelColor="Black" ControlIconStr="" ControlIconRotate="0" ControlTextForID="" />
    <relation Type="Rel" Name="Rel24" ShallowCopySrcID="Rel24" ctrlType="DVMExRelation" LayoutType="" Width="9" Height="9" Left="499" Top="492" BodyColor="White" BodySatur="255" UseCustomColor="False" BodyShape="Circle" SymbolChar="" Size="{Width=9, Height=9}" BodyStyle="Flat" LineColor="DarkBlue" ControlIconFlowColor="Violet" DrawTextAndIcon="False" ControlIconVisible="False" ControlIconPosition="BottomMiddle" ControlIconWidth="32" ControlIconDrawOut="True" ControlIconToGif="False" ControlIconText="" ControlLabelFont="[Font: Name=Microsoft Sans Serif, Size=8.25, Units=3, GdiCharSet=1, GdiVerticalFont=False]" ControlLabelColor="Black" ControlIconStr="" ControlIconRotate="0" ControlTextForID="" />
    <relation Type="Rel" Name="Rel6" ShallowCopySrcID="Rel6" ctrlType="DVMExRelation" LayoutType="" Width="9" Height="9" Left="557" Top="511" BodyColor="White" BodySatur="255" UseCustomColor="False" BodyShape="Circle" SymbolChar="" Size="{Width=9, Height=9}" BodyStyle="Flat" LineColor="DarkBlue" ControlIconFlowColor="Violet" DrawTextAndIcon="False" ControlIconVisible="False" ControlIconPosition="BottomMiddle" ControlIconWidth="32" ControlIconDrawOut="True" ControlIconToGif="False" ControlIconText="" ControlLabelFont="[Font: Name=Microsoft Sans Serif, Size=8.25, Units=3, GdiCharSet=1, GdiVerticalFont=False]" ControlLabelColor="Black" ControlIconStr="" ControlIconRotate="0" ControlTextForID="" />
    <relation Type="Rel" Name="Rel22" ShallowCopySrcID="Rel22" ctrlType="DVMExRelation" LayoutType="" Width="9" Height="9" Left="347" Top="125" BodyColor="White" BodySatur="255" UseCustomColor="False" BodyShape="Circle" SymbolChar="" Size="{Width=9, Height=9}" BodyStyle="Flat" LineColor="DarkBlue" ControlIconFlowColor="Violet" DrawTextAndIcon="False" ControlIconVisible="False" ControlIconPosition="BottomMiddle" ControlIconWidth="32" ControlIconDrawOut="True" ControlIconToGif="False" ControlIconText="" ControlLabelFont="[Font: Name=Microsoft Sans Serif, Size=8.25, Units=3, GdiCharSet=1, GdiVerticalFont=False]" ControlLabelColor="Black" ControlIconStr="" ControlIconRotate="0" ControlTextForID="" />
    <relation Type="Rel" Name="Rel16" ShallowCopySrcID="Rel16" ctrlType="DVMExRelation" LayoutType="" Width="9" Height="9" Left="792" Top="537" BodyColor="White" BodySatur="255" UseCustomColor="False" BodyShape="Circle" SymbolChar="" Size="{Width=9, Height=9}" BodyStyle="Flat" LineColor="DarkBlue" ControlIconFlowColor="Violet" DrawTextAndIcon="False" ControlIconVisible="False" ControlIconPosition="BottomMiddle" ControlIconWidth="32" ControlIconDrawOut="True" ControlIconToGif="False" ControlIconText="" ControlLabelFont="[Font: Name=Microsoft Sans Serif, Size=8.25, Units=3, GdiCharSet=1, GdiVerticalFont=False]" ControlLabelColor="Black" ControlIconStr="" ControlIconRotate="0" ControlTextForID="" />
    <relation Type="Rel" Name="Rel4" ShallowCopySrcID="Rel4" ctrlType="DVMExRelation" LayoutType="" Width="9" Height="9" Left="518" Top="359" BodyColor="White" BodySatur="255" UseCustomColor="False" BodyShape="Circle" SymbolChar="" Size="{Width=9, Height=9}" BodyStyle="Flat" LineColor="DarkBlue" ControlIconFlowColor="Violet" DrawTextAndIcon="False" ControlIconVisible="False" ControlIconPosition="BottomMiddle" ControlIconWidth="32" ControlIconDrawOut="True" ControlIconToGif="False" ControlIconText="" ControlLabelFont="[Font: Name=Microsoft Sans Serif, Size=8.25, Units=3, GdiCharSet=1, GdiVerticalFont=False]" ControlLabelColor="Black" ControlIconStr="" ControlIconRotate="0" ControlTextForID="" />
    <relation Type="Rel" Name="Rel74" ShallowCopySrcID="Rel74" ctrlType="DVMExRelation" LayoutType="" Width="9" Height="9" Left="891" Top="647" BodyColor="White" BodySatur="255" UseCustomColor="False" BodyShape="Circle" SymbolChar="" Size="{Width=9, Height=9}" BodyStyle="Flat" LineColor="DarkBlue" ControlIconFlowColor="Violet" DrawTextAndIcon="False" ControlIconVisible="False" ControlIconPosition="BottomMiddle" ControlIconWidth="32" ControlIconDrawOut="True" ControlIconToGif="False" ControlIconText="" ControlLabelFont="[Font: Name=Microsoft Sans Serif, Size=8.25, Units=3, GdiCharSet=1, GdiVerticalFont=False]" ControlLabelColor="Black" ControlIconStr="" ControlIconRotate="0" ControlTextForID="" />
    <relation Type="Rel" Name="Rel28" ShallowCopySrcID="Rel28" ctrlType="DVMExRelation" LayoutType="" Width="9" Height="9" Left="35" Top="746" BodyColor="White" BodySatur="255" UseCustomColor="False" BodyShape="Circle" SymbolChar="" Size="{Width=9, Height=9}" BodyStyle="Flat" LineColor="DarkBlue" ControlIconFlowColor="Violet" DrawTextAndIcon="False" ControlIconVisible="False" ControlIconPosition="BottomMiddle" ControlIconWidth="32" ControlIconDrawOut="True" ControlIconToGif="False" ControlIconText="" ControlLabelFont="[Font: Name=Microsoft Sans Serif, Size=8.25, Units=3, GdiCharSet=1, GdiVerticalFont=False]" ControlLabelColor="Black" ControlIconStr="" ControlIconRotate="0" ControlTextForID="" />
    <relation Type="Rel" Name="Rel76" ShallowCopySrcID="Rel76" ctrlType="DVMExRelation" LayoutType="" Width="9" Height="9" Left="790" Top="706" BodyColor="White" BodySatur="255" UseCustomColor="False" BodyShape="Circle" SymbolChar="" Size="{Width=9, Height=9}" BodyStyle="Flat" LineColor="DarkBlue" ControlIconFlowColor="Violet" DrawTextAndIcon="False" ControlIconVisible="False" ControlIconPosition="BottomMiddle" ControlIconWidth="32" ControlIconDrawOut="True" ControlIconToGif="False" ControlIconText="" ControlLabelFont="[Font: Name=Microsoft Sans Serif, Size=8.25, Units=3, GdiCharSet=1, GdiVerticalFont=False]" ControlLabelColor="Black" ControlIconStr="" ControlIconRotate="0" ControlTextForID="" />
    <relation Type="Rel" Name="Rel14" ShallowCopySrcID="Rel14" ctrlType="DVMExRelation" LayoutType="" Width="9" Height="9" Left="518" Top="340" BodyColor="White" BodySatur="255" UseCustomColor="False" BodyShape="Circle" SymbolChar="" Size="{Width=9, Height=9}" BodyStyle="Flat" LineColor="DarkBlue" ControlIconFlowColor="Violet" DrawTextAndIcon="False" ControlIconVisible="False" ControlIconPosition="BottomMiddle" ControlIconWidth="32" ControlIconDrawOut="True" ControlIconToGif="False" ControlIconText="" ControlLabelFont="[Font: Name=Microsoft Sans Serif, Size=8.25, Units=3, GdiCharSet=1, GdiVerticalFont=False]" ControlLabelColor="Black" ControlIconStr="" ControlIconRotate="0" ControlTextForID="" />
    <relation Type="StepFlow" Name="Rel62" ShallowCopySrcID="Rel62" ctrlType="DVMExRelation" LayoutType="" Width="9" Height="9" Left="262" Top="426" BodyColor="White" BodySatur="255" UseCustomColor="False" BodyShape="Rhomboid" SymbolChar="" Size="{Width=9, Height=9}" BodyStyle="Flat" LineColor="Black" ControlIconFlowColor="Violet" DrawTextAndIcon="False" ControlIconVisible="False" ControlIconPosition="BottomMiddle" ControlIconWidth="32" ControlIconDrawOut="True" ControlIconToGif="False" ControlIconText="" ControlLabelFont="[Font: Name=Microsoft Sans Serif, Size=8.25, Units=3, GdiCharSet=1, GdiVerticalFont=False]" ControlLabelColor="Black" ControlIconStr="" ControlIconRotate="0" ControlTextForID="" />
    <relation Type="StepFlow" Name="Rel56" ShallowCopySrcID="Rel56" ctrlType="DVMExRelation" LayoutType="" Width="9" Height="9" Left="262" Top="589" BodyColor="White" BodySatur="255" UseCustomColor="False" BodyShape="Rhomboid" SymbolChar="" Size="{Width=9, Height=9}" BodyStyle="Flat" LineColor="Black" ControlIconFlowColor="Violet" DrawTextAndIcon="False" ControlIconVisible="False" ControlIconPosition="BottomMiddle" ControlIconWidth="32" ControlIconDrawOut="True" ControlIconToGif="False" ControlIconText="" ControlLabelFont="[Font: Name=Microsoft Sans Serif, Size=8.25, Units=3, GdiCharSet=1, GdiVerticalFont=False]" ControlLabelColor="Black" ControlIconStr="" ControlIconRotate="0" ControlTextForID="" />
    <relation Type="StepFlow" Name="Rel42" ShallowCopySrcID="Rel42" ctrlType="DVMExRelation" LayoutType="" Width="9" Height="9" Left="22" Top="426" BodyColor="White" BodySatur="255" UseCustomColor="False" BodyShape="Rhomboid" SymbolChar="" Size="{Width=9, Height=9}" BodyStyle="Flat" LineColor="Black" ControlIconFlowColor="Violet" DrawTextAndIcon="False" ControlIconVisible="False" ControlIconPosition="BottomMiddle" ControlIconWidth="32" ControlIconDrawOut="True" ControlIconToGif="False" ControlIconText="" ControlLabelFont="[Font: Name=Microsoft Sans Serif, Size=8.25, Units=3, GdiCharSet=1, GdiVerticalFont=False]" ControlLabelColor="Black" ControlIconStr="" ControlIconRotate="0" ControlTextForID="" />
[truncated: 160,801 more chars]
